# Supplementary material for: Exposure of Salmonella enterica Serovar Typhimurium to Three Humectants Used in the Food Industry Induces Different Osmoadaptation Systems
Source: Appl Environ Microbiol. 2015 Sep 4;81(19):6800–11. doi: 10.1128/AEM.01379-15 (PMC4561688; doi:10.1128/AEM.01379-15)
Supplement: Supplemental material [file AEM.01379-15_zam999116622sd2.xlsx]

## Sheet: NaCl 1 h
DATASET S1 SHEET 1 of 3
Full list of differentially expressesd genes with >3 fold change (P <0.05) post 1 h exposure to 6% (w/v) NaCl compared to an ESP culture control
Genes up-regulated >3FC (P <0.05) post 1 h exposure to 6% (w/v) NaCl
SL1344 identifier	Gene Name	Average fold change	Gene product	Description	LT2 ortholog	Functional Group	P-value
SL1238	argD	5.73233	Acetylornithine/succinyldiaminopimelate aminotransferase	catalyzes the transamination of 2-N-succinylornithine and alpha-ketoglutarate into 2-N-succinylglutamate semialdehyde and glutamate; also functions as the catabolic acetylornithine aminotransferase catalyzing the formation of 2-N-acetylglutamate semialdehyde and glutamate from 2-N-acetylornithine and alpha-ketoglutarate	STM1303	Amino acid transport & metabolism	0.0111433
SL2324	argT	10.4463	lysine-arginine-ornithine-binding periplasmic protein precursor	lysine-arginine-ornithine-binding periplasmic protein precursor; LAO-binding protein (SW:ARGT_SALTY); ABC superfamily binding protein	STM2355	Amino acid transport & metabolism	0.001243
SL3844	asnA	3.89933	asparagine synthetase A	catalyzes the formation of asparagine from aspartate and ammonia	STM3877	Amino acid transport & metabolism	0.0392
SL0662	asnB	4.962	asparagine synthetase B	functions in asparagine biosynthesis; converts glutamine, aspartate, ATP, and water to glutamate, asparagine, pyrophosphate and AMP	STM0680	Amino acid transport & metabolism	0.01985
SL1731	dadA	3.89767	D-amino acid dehydrogenase small subunit	catalyzes the oxidative deamination of D-amino acids	STM1803	amino acid transport & metabolism	0.006977
SL3954	glnA	3.0995	glutamine synthetase	forms a homododecamer; forms glutamine from ammonia and glutamate with the conversion of ATP to ADP and phosphate; also functions in the assimilation of ammonia; highly regulated protein controlled by the addition/removal of adenylyl groups by adenylyltransferase from specific tyrosine residues; addition of adenylyl groups results in inactivation of the enzyme	STM4007	amino acid transport & metabolism	0.0118
SL0805	glnH	4.64867	glutamine-binding periplasmic protein precursor	similar to periplasmic-binding component of ABC transporters	STM0830	Amino acid transport & metabolism	0.0221
SL0654	gltI	7.813	ABC transporter periplasmic binding protein (glutamate/aspartate?)	similar to E. coli periplasmic binding transport protein (AAC73756.1); ABC superfamily binding protein	STM0665	Amino acid transport & metabolism	0.00354333
SL0112	leuB	3.11667	3-isopropylmalate dehydrogenase	catalyzes the oxidation of 3-isopropylmalate to 3-carboxy-4-methyl-2-oxopentanoate in leucine biosynthesis	STM0112	Amino acid transport & metabolism	0.0248
SL3532	livJ	3.5105	leu/ile/val/thr-binding protein	leu/ile/val/thr-binding protein precursor; LIVT-BP (SW:LIVJ_SALTY); ABC superfamily binding protein	STM3567	amino acid transport & metabolism	0.001995
SL2991	lysA	5.19533	diaminopimelate decarboxylase	catalyzes the decarboxylation of diaminopimelate into lysine; pyridoxal phosphate(PLP)-binding	STM3013	Amino acid transport & metabolism	0.02447
SL1062	putA	8.76467	proline dehydrogenase (proline oxidase)		STM1124	Amino acid transport & metabolism	0.00905667
SL1063	putP	7.49867	sodium/proline symporter (proline permease)	sodium/proline symporter proline permease (SW:PUTP_SALTY); SSS family	STM1125	Amino acid transport & metabolism	0.00403667
SL3216	tdcB	3.5515	catabolic threonine dehydratase	catalyzes the formation of 2-oxobutanoate from L-threonine; catabolic	STM3244	Amino acid transport & metabolism	0.04835
SL1072	ycdW	3.1	hypothetical 2-hydroxyacid dehydrogenase in phoh-csgg intergenic region	similar to E. coli dehydrogenase (AAC74117.1)	STM1135	Amino acid transport & metabolism	0.01855
SL2815	gutD	4.197	sorbitol-6-phosphate 2-dehydrogenase (glucitol-6-phosphate dehydrogenase)	catalyzes the conversion of sorbitol 6-phosphate into fructose 6-phosphate	STM2835	Carbohydrate transport & metabolism	0.0234
SL4467	STM4536	10.446	PTS transport system, IIB component	similar to E. coli PTS enzyme IIAB, mannose-specific (AAC74887.1)	STM4536	Carbohydrate transport & metabolism	0.0299
SL4468	STM4537	9.37933	PTS transport system, IIC component		STM4537	Carbohydrate transport & metabolism	0.0438333
SL4470	STM4539	8.233	hypothetical sugar isomerase		STM4539	Cell membrane biogenesis, outer membrane & surface structure	0.04375
SL2505	iscS	3.34967	Cysteine desulfurase	catalyzes the removal of elemental sulfur from cysteine to produce alanine; involved in NAD biosynthesis	STM2543	Cofactor metabolsim	0.00453
SL0152	aceE	3.84	pyruvate dehydrogenase E1 component	E1 component; part of pyruvate dehydrogenase; forms a complex with DlaT and LpdC	STM0152	Energy production & conversion	0.00989667
SL4211	acs	5.023	acetyl-coenzyme A synthetase	Acs; catalyzes the conversion of acetate and CoA to acetyl-CoA	STM4275	Energy production & conversion	0.0041
SL2827	hycG	3.09167	formate hydrogenlyase subunit 7	similar to E. coli hydrogenase (AAC75761.1)	STM2847	Energy production & conversion	0.0188833
SL3214	tdcD	5.91833	propionate kinase	catalyzes the formation of propanoyl phosphate from propanoate and ATP; TdcD also has acetate kinase activities and functions in anaerobic threonine catabolism	STM3242	Energy production & conversion	0.0473333
SL3213	tdcE	6.4535	probable formate acetyltransferase		STM3241	Energy production & conversion	0.0214
SL2841	sitA	6.133	Iron transport protein, periplasmic-binding protein	SitA (gi|5231094); Salmonella iron transporter; Fur-regulated	STM2861	Inorganic ion transport & metabolism	0.00372
SL2347	fabB	3.647	3-oxoacyl-[acyl-carrier-protein] synthase I	FabB, beta-Ketoacyl-ACP synthase I, KASI; catalyzes a condensation reaction in fatty acid biosynthesis: addition of an acyl acceptor of two carbons from malonyl-ACP; required for the elongation of short-chain unsaturated acyl-ACP	STM2378	Lipid metabolism	0.01535
SL3935	fadA	3.538	small (beta) subunit of the fatty acid-oxidizing multienzyme complex	FadA; fatty acid oxidation complex component beta; functions in a heterotetramer with FadB; similar to FadI2J2 complex; functions in beta-oxidation of fatty acids	STM3982	Lipid metabolism	0.0327
SL3936	fadB	13.001	large (alpha) subunit of the fatty acid-oxidizing multienzyme complex	includes enoyl-CoA hydratase, delta(3)-cis-delta(2)-trans-enoyl-CoA isomerase, 3-hydroxyacyl-CoA dehydrogenase, and 3-hydroxybutyryl-CoA epimerase; catalyzes the formation of an hydroxyacyl-CoA by addition of water on enoyl-CoA; also exhibits 3-hydroxyacyl-CoA epimerase and 3-hydroxyacyl-CoA dehydrogenase activities; forms a heterotetramer with FadA; similar to FadI2J2 complex; functions in beta-…	STM3983	Lipid metabolism	0.0012638
SL1747	fadD	9.16133	long-chain-fatty-acid--CoA ligase	Activates fatty acids by binding to coenzyme A	STM1818	Lipid metabolism	0.00102667
SL2360	fadL	4.90767	long-chain fatty acid transport protein precursor		STM2391	Lipid metabolism	0.00259833
SLP2_0103	SLP2_0103	6.172	conjugal transfer protein			Mobile genetic element	0.03355
SL0597	ahpF	4.67133	alkyl hydroperoxide reductase F52A protein (subunit F)	alkyl hydroperoxide reductase subunit F (SW:AHPF_SALTY); detoxification of hydroperoxides	STM0609	Other	0.00366
SL4009	cpxP	5.364	extracytoplasmic stress protein for protein-mediated toxicities	repressor of the Cpx envelope stress response pathway which occurs via periplasmic interactions with CpxA; CpxP is degraded by DegP protease especially in the presence of misfolded substrates	STM4060	Regulation	0.01955
SL4122	iclR	5.07767	acetate operon repressor	regulates the glyoxylate bypass operon (aceBAK), which encodes isocitrate lyase, malate synthase and isocitrate dehydrogenase kinase/phosphorylase	STM4187	Regulation	0.00376667
SL0362	prpR	9.31	propionate catabolism operon regulatory protein	propionate catabolism operon regulatory protein (SW:PRPR_SALTY); EBP family	STM0367	Regulation	0.00161
SL0890	STM0952	3.3955	hypothetical transcriptional activator	similar to E. coli transcriptional regulator LysR-type (AAC73313.1); LysR family	STM0952	Regulation	0.0157
SL2157	STM2180	4.442	hypothetical transcriptional regulator	similar to E. coli transcriptional regulator LysR-type (AAC74504.1); LysR family	STM2180	Regulation	0.01442
SL2769	tctD	3.3485	transcriptional regulator	transcriptional regulatory protein TctD (SW:TCTD_SALTY); tricarboxylic transport	STM2785	Regulation	0.02415
SL1555	ydcI	3.1075	hypothetical LysR-family transcriptional regulatory protein	similar to E. coli transcriptional regulator LysR-type (AAC74504.1); LysR family	STM1625	Regulation	0.0132
SL1620	pspA	7.18433	bacteriophage shock protein A	involved in maintaining membrane potential under membrane stress conditions; also acts as a negative transcriptional regulator of the phage shock protein (psp) operon(pspABCDE) by regulating the transcriptional activator PspF	STM1690	Regulation/Stress response	0.00296667
STncP1_40	STncP1_40	4.819				sRNA	0.00227
SL1619	pspB	9.82633	bacteriophage shock protein B	acts together with PspC to induce psp operon during infection with phage, exposure to ethanol or osmotic shock; forms a complex with PspA and C; PspC is required for PspAB binding	STM1689	Stress response	0.001242
SL1618	pspC	12.2347	bacteriophage shock protein C	with PsbB forms toxin/antitoxin pair; activates the psp operon in response to phage infection, exposure to ethanol or osmotic shock	STM1688	Stress response	0.002656
SL1617	pspD	10.137	bacteriophage shock protein D		STM1687	Stress response	0.004992
SL4180	pspG	7.66967	hypothetical membrane protein	coordinately regulated along with pspA; PspF-dependent induction in response to secretin overexpression in Yersinia	STM4244	Stress response	0.0217
SL3824	pstS	4.034	periplasmic phosphate-binding protein	similar to E. coli high-affinity phosphate-specific transport system; periplasmic phosphate-binding protein (AAC76751.1); ABC superfamily binding protein	STM3857	Transport	0.017745
SL1025	yccA	3.60167	hypothetical membrane protein	similar to E. coli carrier/transport protein (AAC74056.1); TegT family	STM1085	Transport	0.0296
SL2794	proV	4.88733	glycine betaine/l-proline transport ATP-binding protein	with ProWX is involved in the high-affinity uptake of glycine betaine	STM2809	Transport/Amino acid transport & metabolism	0.0117467
SL1424	STM1494	8.8565	hypothetical ABC transporter membrane protein	similar to E. coli transport system permease protein (AAC75189.1); ABC-type transport systems	STM1494	Transport/Amino acid transport & metabolism	0.0292
SL0767	hutU	8.124	urocanate hydratase	pseudogene; frameshift relative to Pseudomonas putida urocanate hydratase; HUTU (SW:P25080)	STM0790	Unknown	0.0030865
SL3616	STM3650	4.20233	conserved hypothetical protein		STM3650	Unknown	0.0156833
SL0373	yaiY	3.7885	hypothetical membrane protein		STM0378	Unknown	0.015767
SL0799	ybiJ	8.30633	hypothetical exported protein		STM0823	Unknown	0.0106233
SL1149	ycfJ	5.36067	hypothetical secreted protein		STM1212	Unknown	0.00457333
SL1660	yciF	5.19567	conserved hypothetical protein	similar to E. coli structural proteins (AAC74340.1)	STM1729	Unknown	0.0321667
SL1649	yciK	3.48533	hypothetical oxidoreductase	similar to E. coli oxidoreductase (AAC74353.1)	STM1717	Unknown	0.0260667
SL1494	yddX	3.183	conserved hypothetical protein		STM1564	Unknown	0.0241667
SL1814	yebE	5.50767	conserved hypothetical protein		STM1880	Unknown	0.0134
SL2896	ygbK	8.4335	conserved hypothetical protein		STM2917	Unknown	0.026865
SL3910	yigI	3.544	conserved hypothetical protein	hypothetical protein in rarD-pldA intergenic region (SW:YIGI_SALTY); possibly involved in aromatic compounds catabolism; PaaI	STM3956	Unknown	0.00838333
SL4333	ytfF	3.7345	hypothetical membrane protein	similar to E. coli transmembrane subunit (AAC77167.1)	STM4400	Unknown	0.002081
SL4111	zraP	7.252	possible exported protein		STM4172	Unknown	0.03455
Genes down-regulated >3FC (P <0.05) post 1 h exposure to 6% (w/v) NaCl
SL1344 identifier	Gene Name	Average fold change	Gene product	Description	LT2 ortholog	Functional Group	P-value
SL2433	cbiA	0.3135	hypothetical ethanolamine utilization protein EutS	ethanolamine utilization protein EutS (SW:EUTS_SALTY)	STM2470	amino acid transport & metabolism	0.0040995
SL4412	idnT	0.2425	gnt-ii system l-idonate transporter (l-ido transporter)	similar to E. coli L-idonate transporter (AAC77222.1); GntP family	STM4482	Carbohydrate transport & metabolism	0.00381
SL4025	ydeZ	0.301	hypothetical ABC transporter, membrane component	similar to E. coli transport system permease protein (AAC74588.1); ABC superfamily membrane protein	STM4076	Carbohydrate transport & metabolism	0.02255
SL1416	ynfM	0.2715	hypothetical membrane transport protein	similar to E. coli transport protein (AAC74668.1); MFS family	STM1486	Carbohydrate transport & metabolism	0.0229
SL2363	pgtE	0.3205	outer membrane protease E	outer membrane protease; involved in virulence in many organisms; OmpT; IcsP; SopA; Pla; PgtE; omptin; in E. coli OmpT can degrade antimicrobial peptides; in Yersinia Pla activates plasminogen during infection; in Shigella flexneria SopA cleaves the autotransporter IcsA	STM2395	Cell membrane biogenesis, outer membrane & surface structure	0.007255
SL3684	rfaI	0.315	lipopolysaccharide 1,3-galactosyltransferase	UDP-D-galactose/glucosyl; lipopolysaccharide 1,3-galactosyltransferase (SW:RFAI_SALTY)	STM3718	Cell membrane biogenesis, outer membrane & surface structure	0.0169
SL3683	rfaJ	0.304333	lipopolysaccharide 1,2-glucosyltransferase	UDP-D-glucose/galactosyl; lipopolysaccharide 1,2-glucosyltransferase (SW:RFAJ_SALTY)	STM3717	Cell membrane biogenesis, outer membrane & surface structure	0.0166533
SL3682	rfaY	0.235	lipopolysaccharide core biosynthesis protein	lipopolysaccharide core biosynthesis protein RfaY (SW:RFAY_SALTY); modification of heptose region of the core	STM3716	Cell membrane biogenesis, outer membrane & surface structure	0.00841067
SL3681	rfaZ	0.184333	lipopolysaccharide core biosynthesis protein RfaZ	lipopolysaccharide core biosynthetic protein RfaZ (SW:RFAZ_SALTY)	STM3715	Cell membrane biogenesis, outer membrane & surface structure	0.000939333
SL2062	rfbN	0.292	rhamnosyltransferase	rhamnosyltransferase RfbN (SW:RFBN_SALTY); LPS side chain defect	STM2085	Cell membrane biogenesis, outer membrane & surface structure	0.0103967
SL2063	rfbU	0.3205	glycosyltransferase	RFBU protein (SW:RFBU_SALTY); LPS side chain defect	STM2086	Cell membrane biogenesis, outer membrane & surface structure	0.02235
SL2064	rfbV	0.229667	glycosyltransferase	RFBV protein (SW:RFBV_SALTY); LPS side chain defect	STM2087	Cell membrane biogenesis, outer membrane & surface structure	0.001859
SL2065	rfbX	0.275	O-antigen transporter	O-antigen transporter (SW:RFBX_SALTY); LPS side chain defect	STM2088	Cell membrane biogenesis, outer membrane & surface structure	0.00710667
SL0286B	STM0292	0.242333	Rhs-family protein fragment	similar to E. coli rhsE protein in rhs element (AAC74538.1); similar to C-terminus of STM0291	STM0292	Cell membrane biogenesis, outer membrane & surface structure	0.00565333
SL0368	yaiU	0.189	puative autotransporter/virulence factor	similar to E. coli flagellin structural protein (AAC73477.1); similar to 3rd module of ATP-binding components of transporters	STM0373	Cell membrane biogenesis, outer membrane & surface structure	0.0013675
SL3602	lpfD	0.01497	hypothetical fimbrial protein (LpfD)	LpfD protein precursor (SW:LPFD_SALTY)	STM3637	Cell motility & chemotaxis	0.015575
SL0537	fimI	0.276	major pilin protein	fimbrin-like protein FimI (SW:FIMI_SALTY)	STM0544	Cell motility & chemotaxis/Cell membrane biogenesis, outer membrane & surface structure	0.02868
SL2011	cbiA	0.2205	Cobyrinic acid A,C-diamide synthase.	responsible for the amidation of carboxylic groups at position A and C of cobyrinic acid or hydrogenobrynic acid	STM2035	Cofactor metabolism	0.01995
SL3839	atpI	0.197	ATP synthase protein I.	Produces ATP from ADP in the presence of a proton gradient across the membrane. Subunit I associates with the membrane and may be involved with cation translocation	STM3872	Energy production & conversion	0.00655667
SL3986	fdhD	0.3195	FdhD protein	involved in the production or activity of formate dehydrogenase-H which is active when nitrate is not present during anaerobic growth	STM4038	Energy production & conversion	0.01635
SL1583	STM1653	0.2325	hypothetical multidrug transporter		STM1653	Inorganic ion transport & metabolism	0.00326
SL1672	STM1741	0.324	possible ion transport protein		STM1741	Inorganic ion transport & metabolism	0.0448
SL2860	iacP	0.108215	probable acyl carrier protein	carries the fatty acid chain in fatty acid biosynthesis	STM2881	Lipid metabolism	0.010967
SL1875	pgsA	0.331	phosphotidylglycerophosphate synthetase	similar to E. coli phosphatidylglycerophosphate synthetase/CDP-1,2-diacyl-sn-glycero-3-phosphate phosphatidyl transferase (AAC74979.1)	STM1945	Lipid metabolism	0.012175
SLP1_0009	SLP1_0009	0.203667	conjugative transfer, surface exclusion protein	conjugative transfer	PSLT102	Mobile genetic element	0.000894667
SLP1_0010	SLP1_0010	0.264	conjugative transfe: assembly and aggregate stability protein	conjugative transfer	PSLT101	Mobile genetic element	0.009015
SLP1_0035	SLP1_0035	0.311	conjugative transfer protein	conjugative transfer; DNA-binding protein	PSLT073	Mobile genetic element	0.02402
SLP1_0091	SLP1_0091	0.292333	hypothetical protein	orf5	PSLT014	Mobile genetic element	0.00590667
SLP1_0097	SLP1_0097	0.1586	hypothetical bacterial regulatory protein (AraC family)	sdiA-regulated gene; hypothetical bacterial helix-turn-helix proteins; member of araC family; rcK	PSLT008	Mobile genetic element	0.0222667
SLP2_0008	SLP2_0008	0.2605	hypothetical plasmid protein			Mobile genetic element	0.01361
SLP2_0009	SLP2_0009	0.15805	hypothetical membrane protein			Mobile genetic element	0.0349
SL1393A	blr	0.1635	conserved sORF			Other	0.00226
SL0549	gtrA	0.231	bactoprenol-linked glucose translocase		STM0559	Other	0.0481
SL4380	relE	0.3255	toxin		STM4450	Other	0.021235
SL1585	ydaO	0.15295	conserved hypothetical protein	TtcA; YdaO; catalyzes the thiolation of cytosine 32 in specific tRNAs	STM1654	Other	0.022355
SL2878	invF	0.268	AraC-family regulatory protein	invasion protein InvF (SW:INVF_SALTY); SPI-1 transcription factor; activated by HilA; requires SicA as a co-factor; controls sigD/sopB, sopE and sicAsipBCDA genes	STM2899	Regulaion	0.0321
SL0380	adrA	0.331	adrA protein	catalyzes the conversion of 2 GTP into c-di-GMP; adrA overexpression induces cellulose biosynthesis, cell adherence to abiotic surfaces and swimming and swarming motility; AdrA acts post-transcriptionally on the bcsABZC operon activating cellulose biosynthesis	STM0385	Regulation	0.02104
SL2012	pocR	0.212	pdu/cob regulatory protein PocR	regulatory protein PocR (SW:POCR_SALTY); propanediol utilization protein; AraC family	STM2036	Regulation	0.003535
SL4393	STM4463	0.333	hypothetical transcriptional regulator		STM4463	Regulation	0.0213967
SL0594	ybdO	0.209	hypothetical lysR-family transcriptional regulator	similar to E. coli transcriptional regulator LysR-type (AAC73704.1); LysR family	STM0606	Regulation	0.01805
SL4022	ydeW	0.0998	hypothetical regulatory protein	similar to E. coli transcriptional regulator, sorC family (AAC74585.1)	STM4073	Regulation	0.00457
SL1065	STM1127	0.121	hypothetical transcriptional regulator		STM1127	Regulation/Transcription & translation	0.04185
SL3751	STM3785	0.1785	hypothetical GntR-family transcriptional regulator	similar to E. coli transcriptional regulator of succinylCoA synthetase operon (AAC73824.1); GntR family	STM3785	Regulation/Transcription & translation	0.007855
SL3815	yidZ	0.3055	hypothetical LysR-family transcriptional regulator	Involved in anaerobic NO protection	STM3848	Regulation/Transcription & translation	0.014195
SL2847	hilC	0.322667	AraC-family transcriptional regulator	SprA; HilC (gi|4455106); helix-turn-helix protein; AraC family; activator for invasion genes; derepresses hilA expression	STM2867	Regulation/Virulence	0.0142667
SL2855	hilD	0.319	AraC-family transcriptional regulator	HilD (gi|4455108); helix-turn-helix proteins; AraC family; activator for invasion genes; derepresses hilA expression	STM2875	Regulation/Virulence	0.0286
SL0961	STM1022	0.2065	antitermination Protein q	DnaJ family	STM1022	Replication & repair	0.03575
SL3361	STM3388	0.02255	hypothetical membrane protein	membrane domain involved in; diguanylate cyclase/phosphodiesterase domain 1; diguanylate cyclase/phosphodiesterase domain 2	STM3388	Signal transduction	0.025395
SL2378	yfeA	0.24795	hypothetical membrane protein	diguanylate cyclase/phosphodiesterase domain 1; diguanylate cyclase/phosphodiesterase domain 2	STM2410	Signal transduction	0.017665
IsrF	IsrF	0.2915				sRNA	0.0141
RyeC	RyeC	0.293				sRNA	0.0408
RygC	RygC	0.231				sRNA	0.01075
RygD	RygD	0.2535				sRNA	0.02225
SraB	SraB	0.3065				sRNA	0.009195
SraG	SraG	0.216				sRNA	0.00228067
SraL	SraL	0.2895				sRNA	0.015595
sRNA16	sRNA16	0.237				sRNA	0.01802
sRNA2	sRNA2	0.187				sRNA	0.006725
sRNA31	sRNA31	0.0171				sRNA	0.025895
sRNA33	sRNA33	0.1054				sRNA	0.0329
STnc1050	STnc1050	0.242				sRNA	0.0249
STnc1110	STnc1110	0.231667				sRNA	0.00944
STnc1330	STnc1330	0.274333				sRNA	0.00521333
STnc1440	STnc1440	0.239				sRNA	0.01608
STnc150	STnc150	0.327333				sRNA	0.0161733
STnc1550	STnc1550	0.138				sRNA	0.007475
STnc1670	STnc1670	0.1645				sRNA	0.00108
STnc1710	STnc1710	0.306				sRNA	0.00597
STnc180	STnc180	0.1705				sRNA	0.007085
STnc1930	STnc1930	0.183				sRNA	0.0257
STnc530	STnc530	0.2055				sRNA	0.04215
STnc660	STnc660	0.277				sRNA	0.00499333
STnc700	STnc700	0.106667				sRNA	0.000241
STnc770	STnc770	0.252				sRNA	0.0055
STncP1_100	STncP1_100	0.227				sRNA	0.00064645
STncP2_130	STncP2_130	0.281				sRNA	0.003925
STncP2_40	STncP2_40	0.3035				sRNA	0.01104
SL0259	dnaQ	0.2985	DNA polymerase III epsilon subunit	3'-5' exonuclease of DNA polymerase III	STM0264	Transcription & translation	0.010995
SL0891	infA	0.297	initiation factor IF-1	stimulates the activities of the other two initiation factors, IF-2 and IF-3	STM0953	Transcription & translation	0.03305
SL0605	rna	0.328	ribonuclease I precursor	similar to E. coli RNase I; cleaves phosphodiester bond between any two nucleotides (AAC73712.1)	STM0617	Transcription & translation	0.01535
SL2660	smpB	0.328333	SsrA (tmRNA)-binding protein	binds to ssrA RNA (tmRNA) and is required for its successful binding to ribosomes; also appears to function in the trans-translation step by promoting accommodation of tmRNA into the ribosomal A site; SmpB protects the tmRNA from RNase R degradation in Caulobacter crescentus; both the tmRNA and SmpB are regulated in cell cycle-dependent manner; functions in release of stalled ribosomes from damag…	STM2688	Transcription & translation	0.00946667
SL3133	exbB	0.2685	biopolymer transport ExbB protein	membrane spanning protein in TonB-ExbB-ExbD complex; involved in the tonB-independent energy-dependent transport iron-siderophore complexes and vitamin B12 into the cell	STM3159	Transport	0.006825
SL0360	yahN	0.319333	RhtC-like transporter	similar to E. coli cytochrome subunit of dehydrogenase (AAC73431.1)	STM0365	Transport/Amino acid transport & metabolism	0.00888333
SL2280	elaB	0.317667	conserved hypothetical protein		STM2311	Unknown	0.00814667
SL2645	gpB	0.261	bacteriophage late control gene			Unknown	0.0374667
SL1031	orfX	0.1796	conserved hypothetical protein		STM1092	Unknown	0.0178733
SL2644	rpoB	0.331	predicted bacteriophage protein			Unknown	0.01291
SL0288	sciX	0.207	conserved hypothetical protein (SPI-6 associated)		STM0293	Unknown	0.00632
SL1125	SL1125	0.187233	conserved hypothetical protein			Unknown	0.0183333
SL1786	SL1786	0.2655	hypothetical protein			Unknown	0.0337
SL1988	SL1988	0.148	conserved hypothetical protein			Unknown	0.00287
SL2634	SL2634	0.3	predicted bacteriophage protein			Unknown	0.01425
SL2715	SL2715	0.306333	hypothetical protein			Unknown	0.0171667
SL0202	STM0201	0.184	hypothetical exported protein	hypothetical 30.2 da protein in stfG 3'region precursor (SW:YADU_SALTY)	STM0201	Unknown	0.008985
SL0354	STM0359	0.3205	hypothetical protein		STM0359	Unknown	0.02725
SL0661	STM0672	0.00908	hypothetical exported protein		STM0672	Unknown	0.013575
SL0892	STM0954	0.243667	inner membrane protein		STM0954	Unknown	0.010633
SL1124	STM1188	0.178	hypothetical inner membrane lipoprotein		STM1188	Unknown	0.0192
SL1177	STM1239	0.2055	predicted bacteriophage protein		STM1239	Unknown	0.03025
SL1186	STM1250	0.284	hypothetical protein		STM1250	Unknown	0.03405
SL1202	STM1267	0.206333	hypothetical protein		STM1267	Unknown	0.0332
SL1602	STM1672	0.1995	hypothetical protein		STM1672	Unknown	0.02295
SL1713	STM1785	0.2605	conserved hypothetical protein		STM1785	Unknown	0.0111
SL1756	STM1827	0.1811	conserved hypothetical protein		STM1827	Unknown	0.00989
SL1788	STM1858	0.2418	hypothetical protein		STM1858	Unknown	0.02645
SL1872	STM1939	0.289667	Conserved hypothetical protein		STM1939	Unknown	0.0147233
SL1874	STM1941	0.1765	hypothetical membrane protein		STM1941	Unknown	0.025805
SL1987	STM2011	0.11492	conserved hypothetical protein	similar to STM2508 and STM2902	STM2011	Unknown	0.003019
SL2468	STM2506	0.263667	conserved hypothetical inner membrane protein		STM2506	Unknown	0.0250333
SL2547	STM2585	0.203	hypothetical transposase		STM2585	Unknown	0.0363
SL0956	STM2622	0.257	predicted bacteriophage protein		STM2622	Unknown	0.00097
SL2727	STM2743	0.136667	conserved hypothetical protein		STM2743	Unknown	0.0143267
SL2732	STM2748	0.238333	hypothetical transcriptional regulator		STM2748	Unknown	0.00329933
SL2784	STM2800	0.150667	hypothetical membrane protein		STM2800	Unknown	0.00403233
SL2966	STM2986	0.1714	hypothetical membrane protein		STM2986	Unknown	0.0159167
SL3107	STM3133	0.121667	possible hydrolase		STM3133	Unknown	0.0255333
SL3134	STM3160	0.291333	conserved hypothetical protein		STM3160	Unknown	0.00849667
SL3263	STM3291	0.248167	conserved hypothetical protein		STM3291	Unknown	0.01148
SL3378	STM3411	0.265	conserved hypothetical protein		STM3411	Unknown	0.0308
SL3812	STM3845	0.0651667	hypothetical protein		STM3845	Unknown	0.00930367
SL4239	STM4302	0.02135	hypothetical protein		STM4302	Unknown	0.0303
SL4249	STM4313	0.2605	conserved hypothetical protein		STM4313	Unknown	0.0366
SL0045	yaaY	0.191167	conserved hypothetical protein		STM0044	Unknown	0.0289267
SL2593	ybeM	0.323667	hypothetical DNA-binding protein		-	Unknown	0.0335667
SL0757	ybhT	0.262333	hypothetical membrane protein; conserved sORF		STM0780	Unknown	0.00606
SL1726	ycgR	0.268	conserved hypothetical protein		STM1798	Unknown	0.0152
SL1527	ydcX	0.266667	hypothetical inner membrane protein		STM1596	Unknown	0.00571
SL1393	ydgT	0.2235	conserved hypothetical protein		STM1461	Unknown	0.03755
SL1375	ydhI	0.2485	conserved hypothetical protein		STM1443	Unknown	0.020065
SL1301	ydiH	0.248667	conserved hypothetical protein		STM1367	Unknown	0.024
SL1777	yebS	0.2625	hypothetical membrane protein		STM1848	Unknown	0.020585
SL1977	yeeI	0.299333	conserved hypothetical protein		STM2001	Unknown	0.00373
SL2379	yfeC	0.311667	conserved hypothetical protein		STM2413	Unknown	0.00951667
SL2380	yfeD	0.283667	conserved hypothetical protein		STM2414	Unknown	0.0139867
SL2386	yfeN	0.115767	conserved hypothetical protein	similar to E. coli sugar hydrolase (AAC75461.1)	STM2423	Unknown	0.010444
SL2923	ygcB	0.08075	conserved hypothetical protein		STM2944	Unknown	0.00566
SL3544	yhhQ	0.1705	hypothetical membrane protein		STM3579	Unknown	0.021
SL3586	yhjR	0.2415	conserved hypothetical protein		STM3621	Unknown	0.010465
SL3607	yhjY	0.07475	hypothetical lipoprotein	similar to E. coli lipase (AAC76572.1)	STM3641	Unknown	0.00417
SL3771	yidF	0.3315	conserved hypothetical protein	similar to E. coli transcriptional regulator (AAC76697.1)	STM3803	Unknown	0.003806
SL4283	yjeO	0.15281	exported protein		STM4346	Unknown	0.00269
SL1456	yneG	0.22705	conserved hypothetical protein		STM1526	Unknown	0.005628
SL1913	yodD	0.323667	conserved hypothetical protein		STM1984	Unknown	0.0117333
SL3064	yqgD	0.2995	hypothetical inner membrane protein		STM3089	Unknown	0.02725
SL3456	yrfA	0.0698	competence gene-DNA binding and transport		STM3489	Unknown	0.011941
SL4339	ytfK	0.3035	conserved hypothetical protein		STM4406	Unknown	0.021
SL2845	AvrA	0.323667	Type III secretion system effector protein-regulator of Salmonella-induced inflammatory response	invasion protein; inhbits activation of key proinflammatory transcription factor NF-kappaB	STM2865	Virulence	0.02705
SL3724	fidL	0.0157	hypothetical exported protein		STM3758	Virulence	0.01927
SL2857	iagB	0.218	cell invasion protein	invasion associated gene protein IagB precursor (SW:IAGB_SALTY)	STM2877	Virulence	0.02855
SL2875	invA	0.2265	secretory apparatus of type III secretion system	invasion protein InvA (SW:INVA_SALTY); inner membrane protein; type III secretion apparatus	STM2896	Virulence	0.04015
SL2876	invE	0.2825	cell invasion protein	invasion protein InvE (SW:INVE_SALTY); interacts with SecA-SipB/C complex; essential for translocation into host cells	STM2897	Virulence	0.024015
SL2872	invI	0.1465	type III secretion system secretory apparatus	surface presentation of antigens protein SpaM (SW:SPAM_SALTY); secretory proteins; type III secretion apparatus	STM2893	Virulence	0.0274
SL1033	pipD	0.314	hypothetical secreted peptidase	similar to dipeptidase A	STM1094	Virulence	0.0123
SL2869	spaP	0.09075	type III secretion system secretory apparatus	part of a type III secretory system probably involved in invasion into eukaryotic cells	STM2890	Virulence	0.02325
SL1514	STM1583	0.247	Type III secretion system effector protein		STM1583	Virulence	0.00403
SL1559	STM1629	0.1947	Type III secretion system effector protein		STM1629	Virulence	0.03095
SL2880	STM2901	0.205	salmonella pathogenicity island 1 protein		STM2901	Virulence	0.0189
SL4096	STM4157	0.1246	Type III secretion system effector protein		STM4157	Virulence	0.00167767
SL2764	virK	0.177	virulence protein	similar to E. coli enzyme (AAC73964.1); similar to virK in Shigella	STM2781	Virulence	0.0335333

## Sheet: NaCl 6 h
DATASET S1 SHEET 2 of 3
Full list of differentially expressesd genes with >3 fold change (P <0.05) post 6 h exposure to 6% (w/v) NaCl compared to an ESP culture control
Genes up-regulated >3FC (P <0.05) post 6 h exposure to 6% (w/v) NaCl
SL1344 identifier	Gene Name	Average fold change	Gene product	Description	LT2 ortholog	Functional Group	P-value
SL0394	brnQ	3.23667	branched chain amino acid transport system II carrier protein	branched-chain amino acid transport system II carrier protein (SW:BRNQ_SALTY); LIVCS family; LIV-II	STM0399	Amino acid transport & metabolism	0.0073
SL3595	dppB	5.8295	dipeptide transport system permease protein DppB	transports peptides consisting of two or three amino acids	STM3629	Amino acid transport & metabolism	0.0154
SL3593	dppD	8.75867	dipeptide transport ATP-binding protein DppD	DppD and DppF are the ATP-binding components of the ABC dipeptide transport system DppABCDF	STM3627	Amino acid transport & metabolism	0.01312
SL3592	dppF	4.1675	dipeptide transport ATP-binding protein DppF	Part of the ABC transporter complex DppABCDF involved in the transport of dipeptides	STM3626	Amino acid transport & metabolism	0.013895
SL3954	glnA	4.809	glutamine synthetase	forms a homododecamer; forms glutamine from ammonia and glutamate with the conversion of ATP to ADP and phosphate; also functions in the assimilation of ammonia; highly regulated protein controlled by the addition/removal of adenylyl groups by adenylyltransferase from specific tyrosine residues; addition of adenylyl groups results in inactivation of the enzyme	STM4007	Amino acid transport & metabolism	0.00719
SL1813	opdB	4.144	oligopeptidase	PtrB; oligopeptidase that cleaves peptide bonds following arginine and lysine residues	STM1879	Amino acid transport & metabolism	0.00343
SL0874	poxB	3.37733	pyruvate dehydrogenase	catalyzes the formation of acetate from pyruvate	STM0935	Amino acid transport & metabolism	0.00747667
SL4227	proP	9.93333	hypothetical amino acid permease	similar to E. coli low-affinity transport system; proline permease II (AAC77072.1); MFS family	STM4290	Amino acid transport & metabolism	0.00807667
SL1622	sapA	3.79667	peptide transport periplasmic protein SapA precursor	peptide transport periplasmic protein SapA precursor (SW:SAPA_SALTY); ABC superfamily periplasmic protein	STM1692	Amino acid transport & metabolism	0.00693767
SL2627	tyrA	3.54767	chorismate mutase/prephenate dehydrogenase	catalyzes the formation of prephenate from chorismate and the formation of 4-hydroxyphenylpyruvate from prephenate in tyrosine biosynthesis	STM2669	Amino acid transport & metabolism	0.01408
SL2140	yehW	3.878	hypothetical permease transmembrane component	similar to E. coli transport system permease protein (AAC75189.1)	STM2162	Amino acid transport & metabolism	0.004228
SL2141	yehX	6.79867	ABC transporter ATP-binding protein	similar to E. coli ATP-binding component of a transport system (AAC75190.1)	STM2163	Amino acid transport & metabolism	0.00791
SL2142	yehY	4.03367	hypothetical permease transmembrane component	similar to E. coli transport system permease protein (AAC75191.1)	STM2164	Amino acid transport & metabolism	0.00559333
SL2510	asrA	3.5475	anaerobic sulfite reductase subunit A	anaerobic sulfite reductase subunit A (anaerobic sulfite reductaseiron-sulfur subunit) (SW:ASRA_SALTY)	STM2548	Anaerobic metabolism	0.02549
SL0738	STM0761	3.216	hypothetical hydro-lyase	similar to E. coli fumarase B; fumarate hydratase class I; anaerobic isozyme (AAC77083.1)	STM0761	Anaerobic metabolism	0.0179
SL0610	citE	6.4425	citrate lyase beta chain	similar to E. coli citrate lyase beta chain; acyl lyase subunit (AAC73717.1)	STM0622	Carbohydrate transport & metabolism	0.020495
SL4496	deoB	3.015	phosphopentomutase	catalyzes the transfer of phosphate between the C1 and C5 carbons of pentose	STM4569	Carbohydrate transport & metabolism	0.001574
SL1818	eda	4.13433	KHG/KDPG aldolase	catalyzes the formation of pyruvate and glyoxylate from 4-hydroxy-2-oxoglutarate; or pyruvate and D-glyceraldehyde 3-phosphate from 2-dehydro-3-deoxy-D-glyconate 6-phosphate	STM1884	Carbohydrate transport & metabolism	0.001156
SL1819	edd	16.829	6-phosphogluconate dehydratase	catalyzes the formation of 2-dehydro-3-deoxy-6-phospho-D-gluconate from 6-phospho-D-gluconate	STM1885	Carbohydrate transport & metabolism	0.0007187
SL2118	fbaB	4.40733	fructose-bisphosphate aldolase class I	catalyzes the formation of glycerone phosphate and D-glyceraldehyde 3-phosphate from D-fructose 1,6-bisphosphate	STM2141	Carbohydrate transport & metabolism	0.002611
SL1488	glgX	5.94067	glycogen debranching protein	similar to E. coli part of glycogen operon; glycosyl hydrolase; debranching enzyme (AAC76456.1)	STM1558	Carbohydrate transport & metabolism	0.00787
SL3508	gntK	34.245	hypothetical gluconokinase	thermoresistant; catalyzes the formation of 6-phospho-D-gluconate from gluconate	STM3542	Carbohydrate transport & metabolism	0.0101322
SL3479	gntT	152.817	high-affinity gluconate transporter	similar to E. coli high-affinity transport of gluconate/gluconate permease (AAC76440.1); GntP family; GNT I system	STM3512	Carbohydrate transport & metabolism	0.0140733
SL3507	gntU	36.87	low-affinity gluconate transporter	similar to E. coli low-affinity gluconate transport permease protein, interrupted (AAC76461.1)	STM3541	Carbohydrate transport & metabolism	0.0015072
SL1862	otsA	6.62433	trehalose-6-phosphate synthase		STM1928	Carbohydrate transport & metabolism	0.000997233
SL1863	otsB	8.127	trehalose phosphatase	biosynthetic; catalyzes the formation of trehalose and phosphate from trehalose-6-phosphate; expression is increased under osmotic stress and induced during the transition to stationary phase and by decreased temperature	STM1929	Carbohydrate transport & metabolism	0.00342133
SL1505	smvA	5.91433	methyl viologen resistance protein SmvA	methyl viologen resistance protein SmvA (SW:SMVA_SALTY)	STM1574	Carbohydrate transport & metabolism	0.0233667
SL0351	STM0356	4.393	hypothetical metabolite transport protein	similar to E. coli transport protein (AAC77235.1)	STM0356	Carbohydrate transport & metabolism	0.014452
SL1866	STM1933	6.584	Putative sugar phosphate isomerase		STM1933	Carbohydrate transport & metabolism	0.00516333
SL4450	STM4519	7.67867	hypothetical aldehyde dehydrogenase	similar to E. coli aldehyde dehydrogenase (AAC74598.1)	STM4519	Carbohydrate transport & metabolism	0.00504333
SL2437	tktB	4.58233	transketolase 2	catalyzes the formation of ribose 5-phosphate and xylulose 5-phosphate from sedoheptulose 7-phosphate and glyceraldehyde 3-phosphate; can transfer ketol groups between several groups; in E. coli there are two tkt genes, tktA expressed during exponential growth and the tktB during stationary phase	STM2474	Carbohydrate transport & metabolism	0.000562
SL3568	treF	5.736	cytoplasmic trehalase	cytoplasmic; catalyzes the hydrolysis of trehalose to glucose	STM3603	Carbohydrate transport & metabolism	0.00719333
SL2969	amiC	3.1575	N-acetylmuramoyl-L-alanine amidase	similar to E. coli amidase (AAC75856.1)	STM2991	Cell membrane biogenesis, outer membrane & surface structure	0.01218
SL3139	dkgA	4.2	2,5-diketo-D-gluconic acid reductase A	methylglyoxal reductase/#-keto ester reductase; catalyzes the reduction of 2,5-diketo-D-gluconic acid to 2-keto-L-gulonic acid; also catalyzes the reduction of methylglyoxal, ethyl-2-methylacetoacetate and ethyl-acetoacetate	STM3165	Cell membrane biogenesis, outer membrane & surface structure	0.0156833
SL1706	hemM	3.0155	Outer-membrane lipoprotein lolB precursor.	Incorporates lipoproteins in the outer membrane after they are released by the LolA protein	STM1778	Cell membrane biogenesis, outer membrane & surface structure	0.0266
SL1196	STM1260	15.4233	hypothetical membrane protein		STM1260	Cell membrane biogenesis, outer membrane & surface structure	5.72867e-05
SL2143	yehZ	3.097	hypothetical periplasmic protein	similar to E. coli transport system permease protein (AAC75192.1); ABC superfamily binding protein; possibly glycine betaine choline transport for osmoprotection	STM2165	Cell membrane biogenesis, outer membrane & surface structure	0.011485
SL3043	yggB	3.52567	hypothetical membrane protein	participates in the regulation of osmotic pressure changes within the cell	STM3067	Cell membrane biogenesis, outer membrane & surface structure	0.0063
SL1276	btuD	4.8535	vitamin B12 ABC transport ATP-binding protein	ATP-binding protein that acts with the transmembrane protein BtuC and the solute binding protein BtuF to transport vitamin B12 into the cell	STM1342	Cofactor metabolism	0.01902
SL2279	menF	3.69767	isochorismate synthase	synthesizes isochorismate acid from chorismate	STM2310	Cofactor metabolsim	0.00315
SL2198b	bcr	3.47667	bicyclomycin resistance protein	Involved in sulfonamide (sulfathiazole) and bicyclomycin resistance	STM2221	Drug analogue & resistance	0.00711667
SL2198	bcr	3.53633	bicyclomycin resistance protein	Involved in sulfonamide (sulfathiazole) and bicyclomycin resistance	STM2221	Drug analogue & resistance	0.0190787
SL0152	aceE	4.87533	pyruvate dehydrogenase E1 component	E1 component; part of pyruvate dehydrogenase; forms a complex with DlaT and LpdC	STM0152	Energy production & conversion	0.00320167
SL0153	aceF	3.262	dihydrolipoamide acetyltransferase component (E2) of pyruvate dehydrogenase	E2 component of pyruvate dehydrogenase multienzyme complex; in E. coli AceF contains three N-terminal lipoyl domains	STM0153	Energy production & conversion	0.00838333
SL3493	glpD	12.99	aerobic glycerol-3-phosphate dehydrogenase	in E. coli this homodimeric enzyme is expressed under aerobic conditions; anaerobic expression is repressed by the arcAB system; converts sn-glycerol-3-phosphate and ubiquinone-8 to dihydroxy acetone phosphate and ubiquinol-8; associates with the cytoplasmic membrane	STM3526	Energy production & conversion	0.04705
SL0850	mdaA	3.2715	oxygen-insensitive NADPH nitroreductase (pseudogene)	NADPH-dependent; oxygen-insensitive; catalyzes the reduction of nitroaromatic compounds	STM0874	Energy production & conversion	0.01226
SL1148	ndh	3.664	NADH dehydrogenase	similar to E. coli respiratory NADH dehydrogenase (AAC74193.1); cupric reductase	STM1211	Energy production & conversion	0.00768
SL0355	STM0360	10.9137	probable terminal oxidase subunit I	similar to E. coli probable third cytochrome oxidase, subunit I (AAC74063.1)	STM0360	Energy production & conversion	0.00290667
SL0356	STM0361	8.01233	probable terminal oxidase subunit II		STM0361	Energy production & conversion	0.00102
SL1197	STM1261	24.8367	conserved hypothetical protein		STM1261	Energy production & conversion	0.000122667
SL0603	ybdR	9.453	hypothetical zinc-dependant alcohol dehydrogenase	similar to E. coli oxidoreductase (AAC73709.1)	STM0615	Energy production & conversion	0.0091365
SL3138	yqhD	3.1135	probable alcohol dehydrogenase	similar to E. coli oxidoreductase (AAC76047.1)	STM3164	Energy production & conversion	0.013795
SL0609	citF	7.76467	citrate lyase alpha chain		STM0621	Energy production and conversion	0.0146367
SL3253	deaD	4.46367	ATP-dependent RNA helicase (dead-box protein)		STM3280	Folding, sorting & degradation	0.00605333
SL1699	chaA	3.64267	hypothetical calcium/proton antiporter	similar to E. coli sodium-calcium/proton antiporter (AAC74300.1); CaCA family	STM1771	Inorganic ion transport & metabolism	0.0104807
SL0491	copA	4.63267	copper-transporting ATPase	similar to E. coli ATPase (AAC73586.1)	STM0498	Inorganic ion transport & metabolism	0.00985333
SL3906	corA	3.872	magnesium and cobalt transport protein	responsible for the influx of magnesium ions	STM3952	Inorganic ion transport & metabolism	0.00916
SL1253	katE	3.79933	catalase HPII	Catalase HPII; monofunctional catalase that decomposes hydrogen peroxide into water and oxygen; serves to protect cells from the toxic effects of hydrogen peroxide	STM1318	Inorganic ion transport & metabolism	0.0206167
SL0040	nhaA	4.3705	Na(+)/H(+) antiporter 1	exports sodium by using the electrochemical proton gradient to allow protons into the cell; functions in adaptation to high salinity and alkaline pH; activity increases at higher pH; downregulated at acidic pH	STM0039	Inorganic ion transport & metabolism	6.26e-05
SL1372	sodC	3.4585	copper-zinc superoxide dismutase	SodC; copper and zinc binding; converts superoxide radicals to hydrogen peroxide and water	STM1440	Inorganic ion transport & metabolism	0.003535
SL1304	sufB	3.389	conserved hypothetical protein	with SufCD activates cysteine desulfurase SufS	STM1370	Inorganic ion transport & metabolism	0.00690133
SL0735	ybgR	3.6795	probable cation transport protein	involved in zinc efflux across the cytoplasmic membrane	STM0758	Inorganic ion transport & metabolism	0.00389
SL1518	yncD	10.7483	probable TonB-dependent receptor YncD precursor	similar to E. coli outer membrane receptor for iron transport (AAC74533.1)	STM1587	Inorganic ion transport & metabolism	0.00210267
SL1707	ipk	3.93467	4-diphosphocytidyl-2-C-methyl-D-erythritol kinase	An essential enzyme in the nonmevalonate pathway of isopentenyl diphosphate and dimethylallyl diphosphate biosynthesis	STM1779	Lipid metabolism	0.0202667
SL0788	ybhO	9.44	hypothetical phospholipase	similar to E. coli synthetase (AAC73876.1); CL synthase	STM0812	Lipid metabolism	0.0142633
SLP1_0059	SLP1_0059	7.7685	alpha-helical coiled coil protein		PSLT048	Mobile genetic element	0.027
SLP2_0004	SLP2_0004	3.70833	hypothetical plasmid stabilisation protein			Mobile genetic element	0.006743
SLP2_0005	SLP2_0005	3.1635	hypothetical plasmid protein			Mobile genetic element	0.01225
SLP2_0013	SLP2_0013	4.945	immunity protein for colicin Ib			Mobile genetic element	0.02935
SLP2_0014	SLP2_0014	9.5285	hypothetical membrane protein (pseudogene)			Mobile genetic element	0.0013965
SLP2_0019	SLP2_0019	5.61367	plasmid partition protein			Mobile genetic element	0.001676
SLP2_0020	SLP2_0020	5.107	conserved hypothetical protein			Mobile genetic element	0.003488
SLP2_0021	SLP2_0021	5.04667	plasmid stability protein			Mobile genetic element	0.00492333
SLP2_0022	SLP2_0022	5.40633	plasmid stability protein			Mobile genetic element	0.00237333
SLP2_0025	SLP2_0025	6.811	hypothetical plasmid protein			Mobile genetic element	0.006515
SLP2_0047A	SLP2_0047A	3.71733	hypothetical plasmid protein			Mobile genetic element	0.00548
SLP2_0103	SLP2_0103	21.6967	conjugal transfer protein			Mobile genetic element	0.00212813
SL2472	guaB	4.5665	inosine-5'-monophosphate dehydrogenase	catalyzes the synthesis of xanthosine monophosphate by the NAD+ dependent oxidation of inosine monophosphate	STM2511	Nucleotide metabolism	0.00314
SL1586	dbpA	3.64167	ATP-independent RNA helicase (DbpA)	exhibits an RNA-dependent ATPase activity, specifically stimulated by bacterial 23S rRNA	STM1655	Other	0.00894767
SL0796	rhlE	3.194	hypothetical ATP-dependent RNA helicase rhlE	this helicase is not essential cell growth	STM0820	Other	0.02283
SL1662	STM1731	52.4267	catalase		STM1731	Other	4.113e-05
SL3930	tatD	4.59867	hypothetical deoxyribonuclease		STM3976	Other	0.0257833
SL3798	yidA	3.3855	conserved hypothetical protein	YidA; catalyzes the dephosphorylation of erythrose 4-phosphate (preferred substrate), mannose 1-phosphate and p-nitrophenyl phosphate; hydrolyzes the alpha-D-glucose-1-phosphate but not the beta form; member of the haloacid dehalogenase-like hydrolases superfamily and Cof family of proteins	STM3831	Other	0.00416
SL1698	chaB	4.80867	cation transport regulator ChaB	in E. coli this protein hypothetically regulates the sodium/proton (also pH-independent calcium/proton) antiporter chaA; has weak affinity for calcium and magnesium ions	STM1770	Regulation	0.000996
SL2808	oraA	7.278	Regulatory protein recX.	binds RecA and inhibits RecA-mediated DNA strand exchange and ATP hydrolysis and coprotease activities	STM2828	Regulation	0.0162
SL0569	ramA	3.18067	transcriptional activator RamA		STM0581	Regulation	0.00288
SL0890	STM0952	8.52367	hypothetical transcriptional activator	similar to E. coli transcriptional regulator LysR-type (AAC73313.1); LysR family	STM0952	Regulation	0.0028
SL2783	stpA	7.45367	DNA-binding protein StpA	DNA-binding protein STPA (SW:STPA_SALTY); has chaperone activity	STM2799	Regulation	0.00455733
SL1060	ycdC	15.8167	hypothetical transcriptional regulator	similar to E. coli tet operon regulator (AAC74098.1); TetR/AcrR family	STM1122	Regulation	0.001224
SL1369	ydhM	3.429	hypothetical TetR-family transcriptional regulator	TetR/AcrR family	STM1437	Regulation	0.0126667
SL1215	yeaM	29.54	hypothetical transcriptional regulator	similar to E. coli AraC-type regulatory protein (AAC74860.1); AraC/XylS family	STM1279	Regulation	0.01721
SL1519	yncC	3.6575	hypothetical regulatory protein	GntR family	STM1588	Regulation	0.01573
SL0614	citB	13.3415	transcriptional regulatory protein	regulates the expression of citAB in citrate fermentation	STM0626	Regulation/Carbohydrate transport & metabolism	0.02525
SL2436	tal	6.24467	Transaldolase	Maintains the balance of metabolites in the pentose-phosphate pathway	STM2473	Regulation/Carbohydrate transport & metabolism	0.00353067
SL0151	pdhR	7.79367	pyruvate dehydrogenase complex repressor	activates lctPRD operon; autoregulates itself through repression of pdhR-aceEF-lpdA operon; regulates pyruvate dehydrogenase complex	STM0151	Regulation/Energy production & conversion	0.01476
SL0041	nhaR	3.53967	transcriptional activator protein NhaR	Na+/H+ antiporter regulatory protein; activates the genes nhaA and osmC	STM0040	Regulation/Inorganic ion transport & metabolism	0.00983333
SL1620	pspA	10.125	bacteriophage shock protein A	involved in maintaining membrane potential under membrane stress conditions; also acts as a negative transcriptional regulator of the phage shock protein (psp) operon(pspABCDE) by regulating the transcriptional activator PspF	STM1690	Regulation/Stress response	0.00186367
SL4267	groEL	3.99133	GroEL protein	60 kDa chaperone family; promotes refolding of misfolded polypeptides especially under stressful conditions; forms two stacked rings of heptamers to form a barrel-shaped 14mer; ends can be capped by GroES; misfolded proteins enter the barrel where they are refolded when GroES binds; many bacteria have multiple copies of the groEL gene which are active under different environmental conditions; the…	STM4330	Replication & repair	0.00975073
SL2180	nfo	3.81333	Probable endonuclease IV	Assists in DNA repair by cleaving phosphodiester bonds at apurinic or apyrimidinic sties to produce new 5' ends that are base-free deoxyribose 5-phosphate residues	STM2203	Replication & repair	0.0180667
SL2656	recN	3.1955	DNA repair protein		STM2684	Replication & repair	0.006595
SL4113	hydG	3.0875	transcriptional regulatory protein	DNA-binding response regulator in two-component regulatory system with ZraS; response regulator/sigma54 interaction protein	STM4174	Signal transduction	0.000105
STncP1_40	STncP1_40	5.012				sRNA	0.001715
SL1415	asr	6.851	hypothetical secreted stress response protein	required for growth and survival under moderately acid conditions	STM1485	Stress response	0.00651
SL3775	hslS	8.91433	heat shock protein B		STM3808	Stress response	0.0011932
SL3776	hslT	5.38	heat shock protein A		STM3809	Stress response	0.00210263
SL4040	hslU	4.00067	heat shock protein	heat shock protein involved in degradation of misfolded proteins	STM4091	Stress response	0.00318143
SL4041	hslV	4.455	heat shock protein	heat shock protein involved in degradation of misfolded proteins	STM4092	Stress response	0.00326533
SL0480	htpG	4.9125	heat shock protein HtpG		STM0487	Stress response	0.002435
SL1914	mngB	5.218	Mannosyl-3-phosphoglycerate phosphatase	catalyzes the hydrolysis of mannosyl-3-phosphoglycerate to form the osmolyte mannosylglycerate	STM1986	Stress response	0.013695
SL1493	osmC	4.45733	osmotically inducible protein C	similar to E. coli osmotically inducible protein (AAC74555.1); resistance protein; osmotically inducible	STM1563	Stress response	0.00320533
SL1619	pspB	12.5267	bacteriophage shock protein B	acts together with PspC to induce psp operon during infection with phage, exposure to ethanol or osmotic shock; forms a complex with PspA and C; PspC is required for PspAB binding	STM1689	Stress response	1.96767e-05
SL1618	pspC	18.173	bacteriophage shock protein C	with PsbB forms toxin/antitoxin pair; activates the psp operon in response to phage infection, exposure to ethanol or osmotic shock	STM1688	Stress response	0.000533667
SL1617	pspD	18.7867	bacteriophage shock protein D		STM1687	Stress response	3.58e-05
SL4180	pspG	4.6185	hypothetical membrane protein	coordinately regulated along with pspA; PspF-dependent induction in response to secretin overexpression in Yersinia	STM4244	Stress response	0.0258
SL0012	dnaK	3.50675	Chaperone protein dnaK	heat shock protein 70; assists in folding of nascent polypeptide chains; refolding of misfolded proteins; utilizes ATPase activity to help fold; co-chaperones are DnaJ and GrpE; multiple copies in some bacteria	STM0012	Stress response/Replication & repair	0.0045225
SL1571	hrpA	3.063	ATP-dependent helicase HrpA	involved in the post-transcriptional processing of the daa operon mRNA, which encodes proteins involved in fimbrial biogenesis of an enteropathogenic E. coli strain	STM1641	Transcription & translation	0.0193
SL3617	STM3651	6.62767	hypothetical acetyltransferase		STM3651	Transcription & translation	0.00252667
SL2945	yqcB	5.067	hypothetical RNA pseudouridylate synthase	catalyzes formation of pseudouridine at position 65 in tRNA-Ile1 and tRNA-Asp	STM2964	Transcription & translation	0.00307667
SL1452	sotB	3.6085	Probable sugar efflux transporter.	similar to E. coli resistance/regulatory protein (AAC74601.1); contributes to control of arabinose regulon; MFS family	STM1522	Transport	0.008545
SL2794	proV	18.803	glycine betaine/l-proline transport ATP-binding protein	with ProWX is involved in the high-affinity uptake of glycine betaine	STM2809	Transport/Amino acid transport & metabolism	0.000646833
SL2795	proW	18.2167	glycine betaine/L-proline transport system permease protein P	with ProVX is involved in the high-affinity uptake of glycine betaine	STM2810	Transport/Amino acid transport & metabolism	0.00017
SL2796	proX	10.858	glycine betaine-binding periplasmic protein precursor	with ProVW, part of the high-affinity transport system for the osmoprotectant glycine betaine	STM2811	Transport/Amino acid transport & metabolism	3.33667e-05
SL1421	STM1491	6.902	hypothetical ABC transporter ATP/GTP-binding protein	similar to E. coli ATP-binding component of a transport system (AAC75190.1); ABC-type ATPase component	STM1491	Transport/Amino acid transport & metabolism	0.002815
SL1422	STM1492	8.58933	hypothetical ABC transporter membrane protein	similar to E. coli transport system permease protein (AAC75189.1); binding-protein-dependent	STM1492	Transport/Amino acid transport & metabolism	0.01124
SL1424	STM1494	12.36	hypothetical ABC transporter membrane protein	similar to E. coli transport system permease protein (AAC75189.1); ABC-type transport systems	STM1494	Transport/Amino acid transport & metabolism	0.022
SL3628	bax	4.42267	hypothetical exported amidase	similar to E. coli ATP-binding protein (AAC76594.1)	STM3663	Unknown	0.00641667
SL0081	STM0080	8.301	hypothetical lipoprotein		STM0080	Unknown	0.000462
SL0958	STM1020	4.679	Gifsy-2 bacteriophage protein		STM1020	Unknown	0.0009515
SL1244	STM1309	3.72667	conserved hypothetical protein	3' incision activity; acts with UvrC	STM1309	Unknown	0.003293
SL1443	STM1513	8.122	conserved hypothetical protein		STM1513	Unknown	0.000762667
SL1489	STM1559	9.51133	hypothetical hydrolase		STM1559	Unknown	0.0179723
SL1491	STM1561	11.593	hypothetical exported protein	outer membrane or secreted	STM1561	Unknown	0.023655
SL1915	STM1987	5.8905	Biofilm formation in nutrient-deficient medium, ATM		STM1987	Unknown	0.02555
SL2797	STM2812	6.4235	hypothetical transmembrane transport protein	similar to E. coli transport protein (AAC75728.1)	STM2812	Unknown	0.02495
SL3011	STM3033	3.01033	hypothetical protein (assiciated with virulence)	stability determinant protein	STM3033	Unknown	0.0115433
SL3334	STM3362	13.3333	conserved hypothetical protein		STM3362	Unknown	0.001012
SL3616	STM3650	3.86433	conserved hypothetical protein		STM3650	Unknown	0.01762
SL3987	STM4039	5.9075	hypothetical lipoprotein		STM4039	Unknown	0.00085
SL0567	ybdF	4.463	conserved hypothetical protein		STM0579	Unknown	0.01855
SL0799	ybiJ	8.25	hypothetical exported protein		STM0823	Unknown	0.0113967
SL0813	ybiT	3.42433	ABC transporter ATP-binding protein	similar to E. coli ATP-binding component of a transport system (AAC73907.1); contains duplicated ATPase domain	STM0838	Unknown	0.000101767
SL0913	ycaP	3.5765	hypothetical membrane protein		STM0976	Unknown	0.00535
SL1149	ycfJ	3.704	hypothetical secreted protein		STM1212	Unknown	0.00254
SL1151	ycfR	5.33533	hypothetical secreted protein		STM1214	Unknown	0.0257667
SL1661	yciE	167.357	conserved hypothetical protein		STM1730	Unknown	0.000821567
SL1660	yciF	67.07	conserved hypothetical protein	similar to E. coli structural proteins (AAC74340.1)	STM1729	Unknown	0.000496767
SL1659	yciG	7.35267	conserved hypothetical protein		STM1728	Unknown	0.000601333
SL1614	ycjF	8.3235	hypothetical membrane protein		STM1684	Unknown	0.00194
SL1615	ycjX	10.3047	hypothetical ATP-binding protein	similar to E. coli enzymes (AAC74403.1)	STM1685	Unknown	0.00539
SL1494	yddX	5.79767	conserved hypothetical protein		STM1564	Unknown	0.00333333
SL1445	ydeI	6.58167	hypothetical periplasmic protein		STM1515	Unknown	0.00643
SL1444	ydeJ	4.91	conserved hypothetical protein		STM1514	Unknown	0.00179133
SL1279	ydiU	3.88733	conserved hypothetical protein		STM1345	Unknown	0.00781167
SL1814	yebE	9.771	conserved hypothetical protein		STM1880	Unknown	0.002195
SL1815	yebF	3.26333	hypothetical exported protein	secreted protein; unknown function	STM1881	Unknown	0.000891233
SL1816	yebG	3.89567	conserved hypothetical protein	in SOS regulon; dependent on cyclic AMP and H-NS	STM1882	Unknown	0.00375
SL4429	yeeN	3.00633	conserved hypothetical protein		STM4499	Unknown	0.01053
SL2179	yeiH	11.6733	hypothetical membrane protein		STM2202	Unknown	0.00399667
SL2318	yfcG	3.11	hypothetical glutathione-S transferase	similar to E. coli S-transferase (AAC75362.1)	STM2349	Unknown	0.020705
SL2911	ygbE	3.0675	conserved hypothetical protein	similar to E. coli cytochrome oxidase subunit (AAC75791.1)	STM2932	Unknown	0.01085
SL3131	yghA	3.617	possible oxidoreductase	similar to E. coli oxidoreductase (AAC76039.1)	STM3157	Unknown	0.0019415
SL3208	yhaK	5.702	conserved hypothetical protein		STM3236	Unknown	0.017995
SL3242	yhbO	7.84367	conserved hypothetical protein		STM3269	Unknown	0.00114233
SL3333	yhcN	18.51	conserved hypothetical protein		STM3361	Unknown	0.000503233
SL3573	yhjD	6.6545	hypothetical membrane protein		STM3608	Unknown	0.035
SL2522	yjdL	3.902	hypothetical transmembrane transport protein	similar to E. coli peptide transporter (AAC77091.1); POT family	STM2560	Unknown	0.0222
SL4416	yjgB	4.71233	hypothetical alcohol dehydrogenase	similar to E. coli oxidoreductase (AAC77226.1)	STM4486	Unknown	0.005165
SL3188	yqjI	4.979	conserved hypothetical protein		STM3215	Unknown	0.001536
SL4111	zraP	73.02	possible exported protein		STM4172	Unknown	0.00100237
SL1323	orf319	4.89167	hypothetical pathogenicity island protein		STM1389	Virulence	0.00381667
Genes down-regulated >3FC (P <0.05) post 6 h exposure to 6% (w/v) NaCl
SL1344 identifier	Gene Name	Average fold change	Gene product	Description	LT2 ortholog	Functional Group	P-value
SL3081	ansB	0.168333	L-asparaginase	catalyzes the formation of aspartate from asparagine, periplasmic; regulated by cyclic AMP receptor protein (CRP) and also induced by anaerobiosis	STM3106	Amino acid transport & metabolism	0.0111167
SL2324	argT	0.318333	lysine-arginine-ornithine-binding periplasmic protein precursor	lysine-arginine-ornithine-binding periplasmic protein precursor; LAO-binding protein (SW:ARGT_SALTY); ABC superfamily binding protein	STM2355	Amino acid transport & metabolism	0.01417
SL1204	aroQ	0.119167	chorismate mutase	catalyzes the interconversion of chorismate to prephenate	STM1269	Amino acid transport & metabolism	0.00772967
SL2421	eutB	0.206	ethanolamine ammonia-lyase heavy chain	ethanolamine ammonia-lyase heavy chain (SW:EUTB_SALTY)	STM2458	Amino acid transport & metabolism	0.000162833
SL2420	eutC	0.251	Ethanolamine ammonia-lyase light chain	catalyzes the formation of acetaldehyde from ethanolamine	STM2457	amino acid transport & metabolism	0.000597667
SL2429	eutD	0.1135	hypothetical phosphate acyltransferase	in Salmonella this enzyme is required for ethanolamine catabolism; has higher affinity for CoA than Pta	STM2466	Amino acid transport & metabolism	0.00274
SL2426	eutE	0.165333	hypothetical aldehyde dehydrogenase	invovled in ethanolamine utilization protein EutE (SW:EUTE_SALTY)	STM2463	Amino acid transport & metabolism	0.00388333
SL2424	eutG	0.2245	hypothetical alchohol dehydrogenase	ethanolamine utilization protein EutG (SW:EUTG_SALTY)	STM2461	Amino acid transport & metabolism	0.004825
SL2423	eutH	0.217333	hypothetical membrane protein	ethanolamine utilization protein EutH (SW:EUTH_SALTY)	STM2460	Amino acid transport & metabolism	0.00459667
SL2425	eutJ	0.1235	hypothetical ethanolamine utilization protein EutJ	EutJ (SW:EUTJ_SALTY); heatshock protein 70	STM2462	Amino acid transport & metabolism	0.0004675
SL2418	eutK	0.278	ethanolamine utilization protein EutK	ethanolamine utilization protein EutK precursor (SW:EUTK_SALTY)	STM2455	amino acid transport & metabolism	0.00530667
SL2419	eutL	0.228	ethanolamine utilization protein EutL	ethanolamine utilization protein EutL (SW:EUTL_SALTY)	STM2456	Amino acid transport & metabolism	0.00291367
SL2428	eutM	0.124667	ethanolamine utilization protein	involved in ethanolamine utilization protein EutM precursor (SW:EUTM_SALTY)	STM2465	Amino acid transport & metabolism	0.000362
SL2427	eutN	0.1965	ethanolamine utilization protein	involved in ethanolamine utilization protein EutN (SW:EUTN_SALTY)	STM2464	Amino acid transport & metabolism	0.00171967
SL2432	eutP	0.0488	hypothetical ethanolamine utilization protein EutP	ethanolamine utilization protein EutP (SW:EUTP_SALTY)	STM2469	Amino acid transport & metabolism	0.001069
SL2431	eutQ	0.117967	hypothetical ethanolamine utilization protein EutQ	ethanolamine utilization protein EutQ (SW:EUTQ_SALTY)	STM2468	Amino acid transport & metabolism	0.005213
SL2433	eutS	0.1477	hypothetical ethanolamine utilization protein EutS	ethanolamine utilization protein EutS (SW:EUTS_SALTY)	STM2470	Amino acid transport & metabolism	0.007948
SL2430	eutT	0.1939	hypothetical cobalamin adenosyltransferase	ethanolamine utilization cobalamin adenosyltransferase (SW:EUTT_SALTY)	STM2467	Amino acid transport & metabolism	0.004541
SL3311	nanA	0.258333	N-acetylneuraminate lyase	catalyzes the formation of pyruvate and N-acetylmannosamine from N-acetylneuraminic acid	STM3339	Amino acid transport & metabolism	0.0247667
SL0002	thrA	0.1042	aspartokinase I/homoserine dehydrogenase I	multifunctional homotetrameric enzyme that catalyzes the phosphorylation of aspartate to form aspartyl-4-phosphate as well as conversion of aspartate semialdehyde to homoserine; functions in a number of amino acid biosynthetic pathways	STM0002	Amino acid transport & metabolism	0.0008151
SL0360	yahN	0.224667	RhtC-like transporter	similar to E. coli cytochrome subunit of dehydrogenase (AAC73431.1)	STM0365	Amino acid transport & metabolism	0.00890667
SL4262	dcuA	0.224333	anaerobic C4-dicarboxylate transporter	functions in anaerobic transport of C4-dicarboxylate compounds such as fumarate; similar to dcuB	STM4325	Anaerobic metabolism	0.0309333
SL3564	dcuB	0.0434	hypothetical anaerobic C4 dicarboxylate membrane transport protein	functions in anaerobic transport of C4-dicarboxylate compounds such as fumarate; similar to dcuB	STM3599	Anaerobic metabolism	0.01895
SL0902	dmsA	0.236667	anaerobic dimethyl sulfoxide reductase chain A precursor		STM0964	Anaerobic metabolism	0.00753667
SL2491	STM2529	0.308	hypothetical anaerobic reductase component		STM2529	Anaerobic metabolism	0.0295
SL1247	celA	0.198667	PTS system, cellobiose-specific IIB component	catalyzes the phosphorylation of incoming sugar substrates concomitant with their translocation across the cell membrane; involved in N,N'-diacetylchitobiose transport; protein IIA transfers a phosphoryl group to IIB which then transfers the phosphoryl group to the sugar; IIC forms the translocation channel for the sugar uptake	STM1312	Carbohydrate transport & metabolism	0.001673
SL4023	ego	0.127867	hypothetical ABC transporter ATP-binding protein	similar to E. coli ATP-binding component of a transport system (AAC74586.1)	STM4074	Carbohydrate transport & metabolism	0.0149567
SL3220	garK	0.01542	conserved hypothetical protein		STM3247	Carbohydrate transport & metabolism	0.0205
SL3222	garL	0.261	5-keto-4-deoxy-D-glucarate aldolase	cleaves 5-dehydro-4-deoxy-glucarate and 2-dehydro-3-deoxy-D-glucarate	STM3249	Carbohydrate transport & metabolism	0.03465
SL3170	glgS	0.314667	glycogen synthesis protein GlgS	Involved in glycogen synthesis. May be involved in glycogen priming	STM3197	Carbohydrate transport & metabolism	0.0152333
SL4412	idnT	0.1412	gnt-ii system l-idonate transporter (l-ido transporter)	similar to E. coli L-idonate transporter (AAC77222.1); GntP family	STM4482	Carbohydrate transport & metabolism	0.01175
SL2166	mglA	0.1048	galactoside transport atp-binding protein mgla	with MglBC transports galactose or methyl galactoside into the cell; contains 2 ATP binding domains	STM2189	Carbohydrate transport & metabolism	0.010105
SL2167	mglB	0.189	D-galactose-binding periplasmic protein precursor	D-galactose-binding periplasmic protein precursor; GDP; D-galactose/D-glucose binding protein; GGBP (SW:DGAL_SALTY); ABC superfamily periplasmic protein	STM2190	Carbohydrate transport & metabolism	0.0203267
SL1016	mgsA	0.323	methylglyoxal synthase	catalyzes the formation of methylglyoxal from glycerone phosphate	STM1076	Carbohydrate transport & metabolism	0.001447
SL3309	nanE	0.235667	hypothetical N-acetylmannosamine-6-phosphate 2-epimerase 2 (ec 5.1.3.9) (mannac-6-p epimerase 2)	Converts N-acetylmannosamine-6-phosphate to N-acetylglucosamine-6-phosphate	STM3337	Carbohydrate transport & metabolism	0.0276333
SL3310	nanT	0.179333	hypothetical sialic acid transporter	similar to E. coli sialic acid transporter (AAC76256.1); MFS family	STM3338	Carbohydrate transport & metabolism	0.0243333
SL3851	rbsB	0.261667	D-ribose-binding periplasmic protein	periplasmic substrate-binding component of the ATP-dependent ribose transport system	STM3884	Carbohydrate transport & metabolism	0.01165
SL3850	rbsC	0.282	high affinity ribose transport protein	functions to transport ribose at high affinity; forms a complex with RbsA2C2B	STM3883	Carbohydrate transport & metabolism	0.0039515
SL0637	STM0649	0.0661667	hypothetical hydrolase N-terminus		STM0649	Carbohydrate transport & metabolism	0.0115133
SL0638	STM0650	0.1302	hypothetical hydrolase C-terminus	similar to E. coli hydrolase C-terminus (AAC76162.1)	STM0650	Carbohydrate transport & metabolism	0.0127933
SL3749	STM3783	0.04345	hypothetical IIB component of PTS system		STM3783	Carbohydrate transport & metabolism	0.00818
SL3750	STM3784	0.065	hypothetical phosphoenolpyruvate-dependent sugar phosphotransferase system, eiia 2		STM3784	Carbohydrate transport & metabolism	0.00729733
SL3759	STM3793	0.2315	hypothetical carbohydrate kinase	similar to E. coli ribokinase (AAC76775.1); ribokinase family	STM3793	Carbohydrate transport & metabolism	0.003535
SL4029	STM4080	0.235	hypothetical ribulose-phosphate 3-epimerase	catalyzes the interconversion of D-ribulose 5-phosphate to xylulose 5-phosphate	STM4080	Carbohydrate transport & metabolism	8.45e-05
SL4021	ydeV	0.3215	hypothetical sugar kinase	similar to E. coli kinase (AAC74584.1)	STM4072	Carbohydrate transport & metabolism	0.02645
SL4025	ydeZ	0.033735	hypothetical ABC transporter, membrane component	similar to E. coli transport system permease protein (AAC74588.1); ABC superfamily membrane protein	STM4076	Carbohydrate transport & metabolism	0.0058835
SL3307	yhcH	0.142	conserved hypothetical protein		STM3335	Carbohydrate transport & metabolism	0.0032
SL3730	yicL	0.292	hypothetical membrane protein	hypothetical protein in selC 3'region (SW:YICL_SALTY); integral membrane protein	STM3765	Carbohydrate transport & metabolism	0.01725
SL3964	yihP	0.2165	hypothetical membrane permease	similar to E. coli permease (AAC76874.1)	STM4018	Carbohydrate transport & metabolism	0.00476
SL4026	yneA	0.0183967	hypothetical ABC transport protein, solute-binding component	similar to E. coli LacI-type transcriptional regulator (AAC74589.1); ABC superfamily periplasmic protein	STM4077	Carbohydrate transport & metabolism	0.005431
SL4027	yneB	0.0631667	hypothetical aldolase		STM4078	Carbohydrate transport & metabolism	0.00801173
SL3167	dsbB	0.3275	disulfide oxidoreductase		STM3194	Cell membrane biogenesis, outer membrane & surface structure	0.01225
SL3690	kdtA	0.2305	3-deoxy-D-manno-octulosonic-acid transferase	catalyzes the transfer of 2-keto-3-deoxy-D-manno-octulosonic acid to lipid A	STM3724	Cell membrane biogenesis, outer membrane & surface structure	0.0062485
SL1503	ompD	0.287	Outer membrane protein	outer membrane porin protein PmpD (SW:OMPD_SALTY)	STM1572	Cell membrane biogenesis, outer membrane & surface structure	0.0143167
SL1663	ompW	0.0907667	hypothetical outer membrane protein	receptor for colicin S4	STM1732	Cell membrane biogenesis, outer membrane & surface structure	0.0003399
SL2191	spr	0.208	hypothetical lipoprotein	by similarity, Spr seems to have peptidase activity; involved in thermoresistance	STM2214	Cell membrane biogenesis, outer membrane & surface structure	0.00312233
SL0286B	STM0292	0.33	Rhs-family protein fragment	similar to E. coli rhsE protein in rhs element (AAC74538.1); similar to C-terminus of STM0291	STM0292	Cell membrane biogenesis, outer membrane & surface structure	0.000838467
SL0982	STM1043	0.2855	predicted bacteriophage protein	similar to OmpX (gi|2232362)	STM1043	Cell membrane biogenesis, outer membrane & surface structure	0.0104335
SL3566	STM3601	0.184	hypothetical phosphosugar-binding protein	similar to E. coli transport protein (AAC76396.1)	STM3601	Cell membrane biogenesis, outer membrane & surface structure	0.0301
SL1262	ydiY	0.10425	hypothetical outer membrane protein	salt-inducible	STM1327	Cell membrane biogenesis, outer membrane & surface structure	0.005085
SL3189	cheM	0.241	methyl-accepting chemotaxis protein II	similar to E. coli methyl-accepting chemotaxis protein I; serine sensor receptor (AAC77311.1)	STM3216	Cell motility & chemotaxis	0.00910333
SL2756	flaG	0.274667	flagellin	structural flagella protein; individual Salmonella serotypes usually alternate between the production of 2 antigenic forms of flagella, termed phase 1 and phase 2, each specified by separate structural genes	STM2771	Cell motility & chemotaxis	0.00558667
SL1109	flgM	0.308	negative regulator of flagellin synthesis (anti-sigma factor)	regulates the flagellar specific sigma28 transcription factor	STM1172	Cell motility & chemotaxis	0.00357
SL1860	flhD	0.200333	Transcriptional activator flhD.	with FlhC is involved in the activation of class 2 flagellar genes and is involved in the regulation of a number of other genetic systems	STM1925	Cell motility & chemotaxis	0.00583
SL1885	fliA	0.253667	RNA polymerase sigma transcription factor for flagellar operon	sigma factors are initiation factors that promote the attachment of RNA polymerase to specific initiation sites and are then released; this sigma factor directs late flagellar biosynthesis genes	STM1956	Cell motility & chemotaxis	0.00529333
SL1889	fliD	0.311	flagellar hook associated protein (FliD)	involved in flagellin assembly	STM1960	Cell motility & chemotaxis	0.01696
SL1884	fliZ	0.328333	FliZ protein	expression activator of the class 2 type of flagellar operons, essential to achieve maximal cell motility; activator of type 1 fimbrial gene expression; cell density-responsive regulator; FliZ in Salmonella typhimurium induces HilA, an activator of invasion genes necessary to achieve full virulence	STM1955	Cell motility & chemotaxis	0.0127367
SL2129	stcA	0.230667	hypothetical fimbrial subunit protein	similar to E. coli fimbrial-like protein (AAC75172.1)	STM2152	Cell motility & chemotaxis	0.007228
SL4498	stjA	0.232	hypothetical fimbrial protein		STM4571	Cell motility & chemotaxis	0.00413
SL3112	STM3138	0.148333	hypothetical protein	similar to E. coli methyl-accepting chemotaxis protein I; serine sensor receptor (AAC77311.1)	STM3138	Cell motility & chemotaxis	0.0020532
SL3542	tcp	0.274667	methyl-accepting chemotaxis citrate transducer	methyl-accepting chemotaxis citrate transducer (citrate chemoreceptorprotein) (SW:MCPC_SALTY)	STM3577	Cell motility & chemotaxis	0.020793
SL1556	trg	0.172667	methyl-accepting chemotaxis protein III (mcp-iii) (ribose and galactose chemoreceptor protein)	similar to E. coli methyl-accepting chemotaxis protein III; ribose and galactose sensor receptor (AAC74503.1)	STM1626	Cell motility & chemotaxis	0.00995333
SL0542	fimZ	0.2625	probable transcriptional regulator (FimXZ protein)	activates the production of the major fimbrae protein FimA	STM0549	Cell motility & chemotaxis/Cell membrane biogenesis, outer membrane & surface structure	0.02405
SL2011	cbiA	0.07075	Cobyrinic acid A,C-diamide synthase.	responsible for the amidation of carboxylic groups at position A and C of cobyrinic acid or hydrogenobrynic acid	STM2035	Cofactor metabolism	0.024115
SL2398	pdxK	0.244	pyridoxine kinase	catalyzes the formation of pyridoxal 5'-phosphate from pyridoxal	STM2435	Cofactor metabolism	0.012005
SL2010	cbiB	0.305	Cobalamin biosynthesis protein	CobD; CbiB in Salmonella; converts cobyric acid to cobinamide by the addition of aminopropanol on the F carboxylic group	STM2034	Cofactor metabolsim	0.02219
SL2273	pmrD	0.283	polymyxin B resistance protein	polymyxin b resistance protein PmrD (SW:PMRD_SALTY)	STM2304	Drug analog & resistance	0.0001143
SL1056	agp	0.263333	glucose-1-phosphatase precursor (G1Pase), secreted	glucose-1-phosphatase precursor (SW:AGP_SALTY)	STM1117	Energy production & conversion	0.0184333
SL3839	atpI	0.289667	ATP synthase protein I.	Produces ATP from ADP in the presence of a proton gradient across the membrane. Subunit I associates with the membrane and may be involved with cation translocation	STM3872	Energy production & conversion	0.0195667
SL4369	cybC	0.308667	soluble cytochrome b562	similar to E. coli cytochrome b562 (AAC77193.1)	STM4439	Energy production & conversion	0.00552
SL0722	cydA	0.297333	cytochrome d ubiquinol oxidase subunit I	similar to E. coli cytochrome d terminal oxidase; polypeptide subunit I (AAC73827.1)	STM0740	Energy production & conversion	0.0200667
SL0712	gltA	0.325667	citrate synthase	type II enzyme; in E. coli this enzyme forms a trimer of dimers which is allosterically inhibited by NADH and competitively inhibited by alpha-ketoglutarate; allosteric inhibition is lost when Cys206 is chemically modified which also affects hexamer formation; forms oxaloacetate and acetyl-CoA and water from citrate and coenzyme A; functions in TCA cycle, glyoxylate cycle and respiration; enzyme …	STM0730	Energy production & conversion	0.00774333
SL3124	hyb0	0.308	hydrogenase-2 small chain protein	involved in hydrogen uptake	STM3150	Energy production & conversion	0.00548
SL4215	nrfC	0.319667	4Fe-4S subunit, subunit of nitrite reductase complex	similar to E. coli formate-dependent nitrite reductase; FeS centers (AAC77042.1)	STM4279	Energy production & conversion	0.0227333
SL2041	phsA	0.213333	thiosulfate reductase precursor	membrane-anchoring protein (SW:PHSA_SALTY); hydrogen sulfide production	STM2065	Energy production & conversion	0.00376267
SL2040	phsB	0.211333	thiosulfate reductase electron transport protein PhsB	PhsB (SW:PHSB_SALTY); hydrogen sulfide production; iron-sulfur subunit; electron transfer	STM2064	Energy production & conversion	0.00681667
SL2039	phsC	0.127667	thiosulfate reductase cytochrome b subunit	membrane-anchoring protein (SW:PHSC_SALTY); hydrogen sulfide production	STM2063	Energy production & conversion	0.00940667
SL0714	sdhC	0.204667	succinate dehydrogenase cytochrome b-556 subunit	similar to E. coli succinate dehydrogenase; cytochrome b556 (AAC73815.1)	STM0732	Energy production & conversion	0.0125167
SL0715	sdhD	0.280667	succinate dehydrogenase hydrophobic membrane anchor protein	similar to E. coli succinate dehydrogenase; hydrophobic subunit (AAC73816.1)	STM0733	Energy production & conversion	0.0292333
SL3993	STM4044	0.215	alcohol dehydrogenase	similar to E. coli oxidoreductase (AAC76613.1); iron-containing	STM4044	Energy production & conversion	0.0119533
SL3123	hybA	0.245667	hydrogenase-2 small subunit	Fe-S ferrodoxin type component; participates in the periplasmic electron-transferring activity of hydrogenase 2	STM3149	Energy production & conversion/Anaerobic metabolism	0.0103967
SL3122	hybB	0.253333	probable hydrogenase-2 cytochrome b subunit	HybB; cytochrome b subunit of the hydrogenase 2 enzyme, composed of HybA, B, C, and O subunits	STM3148	Energy production & conversion/Anaerobic metabolism	0.0125367
SL3119	hybE	0.296	hydrogenase-2 component protein		STM3145	Energy production & conversion/Anaerobic metabolism	0.00798333
SL3117	hybG	0.230333	hydrogenase-2 component protein	similar to E. coli hydrogenase-2 chaperone-like protein; may effect maturation of large subunit of hydrogenase-2 (AAC76026.1)	STM3143	Energy production & conversion/Anaerobic metabolism	0.01617
SL1070	STM1132	0.232	hypothetical transporter	similar to E. coli transport protein (AAC77235.1)	STM1132	Energy production and conversion	0.01478
SL3786	yhjA	0.234667	probable cytochrome c peroxidase	similar to E. coli cytochrome C peroxidase (AAC76543.1)	STM3820	Energy production and conversion	0.0446333
SL0615	dcuC	0.295	C4-dicarboxylate anaerobic carrier	responsible for the transport of C4-dicarboxylates during anaerobic growth	STM0627	Energy production and conversion/Anaerobic metabolism	0.002565
SL4213	nrfA	0.08525	cytochrome c552, subunit of nitrite reductase complex	catalyzes the formate-dependent reduction of nitrite to ammonia; cytochrome C552	STM4277	Inorganic ion transport & metabolism	0.00608625
SL0503	sfbA	0.1715	lipoprotein	similar to E. coli lipoprotein (AAC73308.1); cell division protein	STM0510	Inorganic ion transport & metabolism	0.013625
SL0983	sodC	0.198667	bacteriophage encoded superoxide dismutase [cu-zn] 1 precursor (ec 1.15.1.1) (sodCI)	superoxide dismutase CuZn precursor (SW:SODC_SALTY); important virulence function; implicated in defence against macrophage killing	STM1044	Inorganic ion transport & metabolism	0.00492
SL2357	fadJ	0.2875	hypothetical fatty acid oxidation complex alpha subunit	multifunctional enoyl-CoA hydratase/3-hydroxyacyl-CoA dehydrogenase/3-hydroxybutyryl-CoA epimerase; catalyzes the formation of an hydroxyacyl-CoA by addition of water on enoyl-CoA; exhibits 3-hydroxyacyl-CoA epimerase and 3-hydroxyacyl-CoA dehydrogenase activities: forms a heterotetramer with FadI; similar to FadA2B2 complex; involved in the anaerobic degradation of long and medium-chain fatty ac…	STM2388	Lipid metabolism	0.018995
SLP1_0008	SLP1_0008	0.272333	conjugative transfer, surface exclusion protein	conjugative transfer	PSLT103	Mobile genetic element	0.00551667
SLP1_0009	SLP1_0009	0.248333	conjugative transfer, surface exclusion protein	conjugative transfer	PSLT102	Mobile genetic element	0.00164433
SLP1_0026	SLP1_0026	0.138573	conjugative transfer protein		PSLT083	Mobile genetic element	0.0211667
SLP1_0097	SLP1_0097	0.1213	hypothetical bacterial regulatory protein (AraC family)	sdiA-regulated gene; hypothetical bacterial helix-turn-helix proteins; member of araC family; rcK	PSLT008	Mobile genetic element	0.0193433
SL0508	allA	0.325333	ureidoglycolate hydrolase	catalyzes the formation of glyoxylate from (S)-ureidoglycolate	STM0515	Nucleotide metabloism	0.00996833
SL4336	cpdB	0.253333	2',3'-cyclic-nucleotide 2'-phosphodiesterase	periplasmic enzyme; functions during ribonucleic acid degradation; 2',3'-cyclic nucleotides are first converted to 3'-nucleotide and then cleaved to yield a ribonucleotide and a phosphate	STM4403	Nucleotide metabloism	0.00367333
SL2488	ndk	0.289	nucleoside diphosphate kinase (ndk)	catalyzes the formation of nucleoside triphosphate from ATP and nucleoside diphosphate	STM2526	Nucleotide metabloism	0.007423
SL4392	pyrL	0.324	pyrBI operon leader peptide	pyrBI operon leader peptide (attenuator) (SW:LPPY_SALTY); contains a frameshift and premature stop as compared to E. coli pyrBI operon leader peptide	STM4461	Nucleotide metabloism	0.0373
SL2400	yfeJ	0.280333	hypothetical amidotransferase	Catalyzes the transfer of the ammonia group from glutamine to a new carbon-nitrogen group	STM2437	Nucleotide metabolism	0.00984033
SL0549	gtrA	0.247667	bactoprenol-linked glucose translocase		STM0559	Other	0.0173133
SL4455	hsdS	0.2365	type I restriction enzyme	S protein; STYSJI specificity protein (SW:T1S_SALTY); specificity determinant for hsdM and hsdR	STM4524	Other	0.01533
SL1185	pliC	0.151667	hypothetical secreted protein	PliC; periplasmic lysozyme inhibitor of c-type lysozyme	STM1249	Other	0.0015271
SL2192	rtn	0.304	rtn protein	involved in resistance to lambda and N4 phages	STM2215	Other	0.00204
SL2087	wcaF	0.015025	acetyltransferase	acetyltransferase believed to catalyze the addition of the acetyl group that is attached through an O linkage to the first fucosyl residue of the colanic acid repetitive unit (E unit)	STM2110	Other	0.01817
SL0602	ybdQ	0.277667	conserved hypothetical protein	similar to UspA and related nucleotide-binding protein	STM0614	Other	0.00490667
SL3002	yohM	0.0141	hypothetical High affinity Nickel transport protein	membrane protein conferring nickel and cobalt resistance	STM3024	Other	0.0096815
SL0069	caiF	0.187667	transcriptional activator CaiF	regulator of carnitine metabolism; induces the caiTABCDE and fixABCX operons	STM0068	Regulation	0.00356333
SL2417	eutR	0.218333	ethanolamine operon transcriptional regulator	activates the transcription of the ethanolamine utilization operon	STM2454	Regulation	0.01382
SL2959	fucR	0.258	l-fucose operon activator	regulates expression of genes involved in L-fucose utilization	STM2979	Regulation	0.004465
SL3235	gatR	0.250667	galactitol utilization operon repressor	similar to E. coli split galactitol utilization operon repressor (AAC75148.1)	STM3262	Regulation	0.0202967
SL0445	hupB	0.245667	DNA-binding protein HU-beta	histone-like DNA-binding protein	STM0451	Regulation	0.0017
SL4117	metA	0.1545	homoserine O-succinyltransferase	catalyzes the formation of O-succinyl-L-homoserine from succinyl-CoA and L-homoserine in methionine biosynthesis	STM4182	Regulation	0.004465
SL2012	pocR	0.210633	pdu/cob regulatory protein PocR	regulatory protein PocR (SW:POCR_SALTY); propanediol utilization protein; AraC family	STM2036	Regulation	0.01141
SL0300	sinR	0.1456	LysR-family transcriptional regulator (SPI-6 associated)	SinR protein (SW:SINR_SALTY)	STM0304	Regulation	0.0316
SL1376	slyA	0.248333	Transcriptional regulator slyA.	Transcription regulator that can both activate or repress expression	STM1444	Regulation	0.00206933
SL4201	soxS	0.245	regulatory protein SoxS	regulates genes involved in response to oxidative stress	STM4265	Regulation	0.00227333
SL2846	sprB	0.0885	AraC-family transcriptional regulator		STM2866	Regulation	0.02235
SL0037	STM0036	0.10035	possible sulfatase regulatory protein	similar to E. coli arylsulfatase regulator (AAC76803.1)	STM0036	Regulation	0.0244
SL3643	STM3678	0.0833	hypothetical transcriptional regulator	similar to E. coli AraC-type regulatory protein (AAC76936.1); AraC family; helix-turn-helix	STM3678	Regulation	0.0112515
SL3760	STM3794	0.08915	hypothetical DeoR-family transcriptional regulator	similar to E. coli transcriptional repressor for deo operon, tsx, nupG (AAC73927.1); DeoR family	STM3794	Regulation	0.01605
SL3801	STM3834	0.277	hypothetical LysR-family transcriptioanl regulator	similar to E. coli transcriptional regulator LysR-type (AAC73855.1); LysR family	STM3834	Regulation	0.0166723
SL4250	STM4314	0.0149333	Regulator of flhDC	LuxR family	STM4314	Regulation	0.01139
SL4251	STM4315	0.0172	Regulator of SPI-1	HilD (gi|4455108); AraC-type; contains DNA-binding domain	STM4315	Regulation	0.004839
SL3627	xylR	0.288	xylose operon regulatory protein	similar to E. coli regulator of xyl operon (AAC76593.1); AraC/XylS family	STM3662	Regulation	0.02525
SL0594	ybdO	0.1615	hypothetical lysR-family transcriptional regulator	similar to E. coli transcriptional regulator LysR-type (AAC73704.1); LysR family	STM0606	Regulation	0.008045
SL4022	ydeW	0.0666333	hypothetical regulatory protein	similar to E. coli transcriptional regulator, sorC family (AAC74585.1)	STM4073	Regulation	0.00615333
SL3379	yhdM	0.3095	hypothetical Zn(II)-responsive regulator	mediates expression of the zinc export protein ZntA in response to high levels of zinc; member of MerR family of transcriptional regulators	STM3412	Regulation	0.00387
SL3859	yifE	0.201667	conserved hypothetical protein	LysR type regulator; with pssR	STM3898	Regulation	0.003288
SL3931	rfaH	0.2605	transcriptional activator	similar to E. coli transcriptional activator that affects biosynthesis of lipopolysaccharide core, F pilin, and haemolysin (AAC76845.1); responsible for full expression of operons rfa, rfb, hly, tra, chu, cps, and kps; may suppress operon polarity	STM3977	Regulation/Cell membrane biogenesis, outer membrane & surface structure	0.00295
SL1405	rstA	0.212	hypothetical two-component response regulator	response regulator in two-component regulatory system with RstB	STM1475	Regulation/Signal transduction	0.00222893
SL1320	ttrS	0.227333	hypothetical histidine kinase, two component regulatory protein	tetrathionate reductase complex; TtrS (gi|4456870); two-component regulatory system	STM1386	Regulation/Signal transduction	0.00371667
SL1470	STM1541	0.320667	hypothetical regulatory protein	similar to E. coli regulator for uxu operon (AAC77280.1); GntR family	STM1541	Regulation/Transcription & translation	0.0299767
SL1476	STM1547	0.091485	hypothetical regulatory protein	marR-family	STM1547	Regulation/Transcription & translation	0.001605
SL3751	STM3785	0.09191	hypothetical GntR-family transcriptional regulator	similar to E. coli transcriptional regulator of succinylCoA synthetase operon (AAC73824.1); GntR family	STM3785	Regulation/Transcription & translation	0.0156867
SL3815	yidZ	0.2325	hypothetical LysR-family transcriptional regulator	Involved in anaerobic NO protection	STM3848	Regulation/Transcription & translation	0.011205
SL1064	phoH	0.229667	PhoH protein (phosphate starvation-inducible protein PsiH)		STM1126	Signal transduction	0.0112933
SL4465	STM4534	0.333	hypothetical transcriptional regulatory protein	similar to E. coli psp operon transcriptional activator (AAC74385.1); NtrC family; contains ATPase domain	STM4534	Signal transduction	0.004875
SL2378	yfeA	0.18025	hypothetical membrane protein	diguanylate cyclase/phosphodiesterase domain 1; diguanylate cyclase/phosphodiesterase domain 2	STM2410	Signal transduction	0.00798
SL3576	yhjH	0.2575	conserved hypothetical protein	in E. coli this protein is involved in flagellar function	STM3611	Signal transduction	0.00465
SL3190	aer	0.1846	aerotaxis receptor protein	similar to E. coli aerotaxis sensor receptor; flavoprotein (AAC76107.1); senses cellular redox state or proton motive force	STM3217	Signal transduction/Anaerobic metabolism	0.00913
SL4241	dcuS	0.272	two-component sensor kinase	C4-dicarboxylate-sensing histidine kinase; part of two-component regulatory system with DcuR; regulates anaerobic fumarate respiration	STM4304	Signal transduction/Anaerobic metabolism	0.03445
IsrF	IsrF	0.11925				sRNA	0.00435
RyeC	RyeC	0.3095				sRNA	0.0167
sRNA16	sRNA16	0.1985				sRNA	0.004325
sRNA2	sRNA2	0.143				sRNA	0.0139434
sRNA32	sRNA32	0.2065				sRNA	0.03075
STnc070	STnc070	0.3135				sRNA	0.02475
STnc1070	STnc1070	0.163				sRNA	0.001964
STnc1260	STnc1260	0.254667				sRNA	0.000826667
STnc1400	STnc1400	0.2345				sRNA	0.006235
STnc1430	STnc1430	0.250667				sRNA	0.0114633
STnc1440	STnc1440	0.252				sRNA	0.01765
STnc1670	STnc1670	0.185				sRNA	0.000695
STnc180	STnc180	0.3005				sRNA	0.02605
STnc1850	STnc1850	0.1655				sRNA	0.01515
STnc1870	STnc1870	0.095				sRNA	0.0038
STnc1940	STnc1940	0.3125				sRNA	0.01415
STnc250	STnc250	0.252				sRNA	0.00844
STnc510	STnc510	0.2315				sRNA	0.00503
STnc590	STnc590	0.0812667				sRNA	0.01382
STnc620	STnc620	0.093				sRNA	0.0030945
STnc700	STnc700	0.325667				sRNA	0.00438667
STncP2_130	STncP2_130	0.242				sRNA	0.012095
STncP2_40	STncP2_40	0.234				sRNA	0.006425
SL0882	cspD	0.301667	cold shock-like protein CspD	similar to E. coli cold shock protein CspA (AAC73967.1); stationary phase-induced	STM0943	Transcription & translation	0.000798333
SL1039	hpaR	0.08025	homoprotocatechuate degradative operon repressor		STM1100	Transcription & translation	0.02617
SL0766	hutC	0.1405	histidine utilization repressor		STM0789	Transcription & translation	0.0097435
SL0559	STM0571	0.135805	sigma 54-associated DNA-binding protein		STM0571	Transcription & translation	0.001063
SL0938	STM1001	0.2985	hypothetical transcriptional regulator		STM1001	Transcription & translation	0.006175
SL1478	STM1549	0.21	conserved hypothetical protein		STM1549	Transcription & translation	0.02001
SL2998	STM3020	0.244	possible regulatory protein	similar to E. coli transcriptional regulator LysR-type (AAC73606.1); LysR family	STM3020	Transcription & translation	0.00295
SL1267	thrS	0.329	Threonyl-tRNA synthetase	catalyzes the formation of threonyl-tRNA(Thr) from threonine and tRNA(Thr); catalyzes a two-step reaction, first charging a threonine molecule by linking its carboxyl group to the alpha-phosphate of ATP, followed by transfer of the aminoacyl-adenylate to its tRNA	STM1333	Transcription & translation	0.00698633
SL4438	trpS2	0.0106	probable tryptophanyl-tRNA synthetase	catalyzes a two-step reaction, first charging a tryptophan molecule by linking its carboxyl group to the alpha-phosphate of ATP, followed by transfer of the aminoacyl-adenylate to its tRNA	STM4508	Transcription & translation	0.003211
SL4209	actP	0.0282	Sodium:solute symporter family protein	member of the sodium:solute symporter family; cotranscribed with the acs gene which encodes acetyl coenzyme A synthase; mutations affect acetate uptake	STM4273	Transport	0.02071
SL3579	dctA	0.265667	C4-dicarboxylate transport protein	involved in the transport of C4-dicarboxylates across the membrane	STM3614	Transport	0.0141007
SL3108	exuT	0.0262333	hexuronate transporter		STM3134	Transport	0.0249667
SL3088	nupG	0.285667	nucleoside permease nupg (nucleoside-transport system protein)	similar to E. coli transport of nucleosides, permease protein (AAC76001.1); MFS family	STM3113	Transport/Nucleotide metabolism	0.0133667
SL2645	gpB	0.110667	bacteriophage late control gene			Unknown	0.00220667
SL0995	gtgE	0.292333	bacteriophage encoded virulence factor		STM1055	Unknown	0.00816667
SL2765	mig-14	0.314333	hypothetical transcriptional regulator		STM2782	Unknown	0.0103067
SL1031	orfX	0.1274	conserved hypothetical protein		STM1092	Unknown	0.0130333
SL0302	pagN	0.132667	possible outer membrane adhesin		STM0306	Unknown	0.0130733
SL1164	pepT	0.27	Peptidase T	catalyzes the release of the N-terminal amino acid from a tripeptide	STM1227	Unknown	0.012355
SL2644	rpoB	0.285333	predicted bacteriophage protein			Unknown	0.0231
SL0274	sciK1	0.0117	conserved hypothetical protein (SPI-6 associated)		STM0279	Unknown	0.0025225
SL0288	sciX	0.3195	conserved hypothetical protein (SPI-6 associated)		STM0293	Unknown	0.0219
SL4193	siiA	0.08765	type I secretion-related protein	inner membrane or exported protein spi4_A (gi|7467268)	STM4257	Unknown	0.013879
SL4194	siiB	0.016265	hypothetical integral membrane protein		STM4258	Unknown	0.00711
SL4195	siiC	0.0326	hypothetical type-I secretion protein	similar to ABC exporter outer membrane component (gi|7467234)	STM4259	Unknown	0.0254
SL4196	siiD	0.01516	hypothetical type-I secretion protein	membrane permease; HlyD secretion protein (gi|7467244)	STM4260	Unknown	0.009784
SL1125	SL1125	0.0851	conserved hypothetical protein			Unknown	0.00872233
SL1584	SL1584	0.165	hypothetical integrase/transposase (remnant)			Unknown	0.023858
SL1945	SL1945	0.0096	predicted bacteriophage protein			Unknown	0.0147
SL3664	SL3664	0.272	hypothetical probable glucarate transporter			Unknown	0.01345
SL3979	SL3979	0.269667	conserved hypothetical protein			Unknown	0.00461633
SL3421	slyX	0.3045	conserved hypothetical protein		STM3454	Unknown	0.01281
SraC	SraC	0.115133				Unknown	0.000895667
SraF	SraF	0.332				Unknown	0.02301
SL0015	STM0015	0.25485	predicted bacteriophage protein		STM0015	Unknown	0.02251
SL0202	STM0201	0.240587	hypothetical exported protein	hypothetical 30.2 da protein in stfG 3'region precursor (SW:YADU_SALTY)	STM0201	Unknown	0.002692
SL0273	STM0278	0.086685	conserved hypothetical protein (SPI-6 associated)		STM0278	Unknown	0.00465
SL0322	STM0327	0.301667	conserved hypothetical protein		STM0327	Unknown	0.00577667
SL0531	STM0538	0.01415	hypothetical exported outer membrane protein		STM0538	Unknown	0.00963
SL0555	STM0567	0.2095	conserved hypothetical protein		STM0567	Unknown	0.007965
SL1068	STM1130	0.0311	conserved hypothetical protein		STM1130	Unknown	0.0336667
SL1124	STM1188	0.09395	hypothetical inner membrane lipoprotein		STM1188	Unknown	0.025375
SL1165	STM1228	0.1833	conserved hypothetical protein (pseudogene)		STM1228	Unknown	0.01815
SL1186	STM1250	0.172333	hypothetical protein		STM1250	Unknown	0.0211133
SL1190	STM1254	0.121	hypothetical lipoprotein		STM1254	Unknown	0.00506667
SL1235	STM1300	0.236667	hypothetical exported protein		STM1300	Unknown	0.00367667
SL1263	STM1328	0.1385	hypothetical outer membrane protein		STM1328	Unknown	0.01901
SL1484	STM1554	0.0666667	conserved hypothetical protein		STM1554	Unknown	0.00347333
SL1602	STM1672	0.1524	hypothetical protein		STM1672	Unknown	0.007865
SL1664	STM1733	0.195	conserved hypothetical protein	similar to E. coli ferredoxin (AAC73391.1)	STM1733	Unknown	0.0022235
SL1713	STM1785	0.322	conserved hypothetical protein		STM1785	Unknown	0.003199
SL1783	STM1854	0.178	hypothetical protein		STM1854	Unknown	0.00738
SL1788	STM1858	0.322	hypothetical protein		STM1858	Unknown	0.01667
SL1872	STM1939	0.155	Conserved hypothetical protein		STM1939	Unknown	0.00385
SL1874	STM1941	0.111067	hypothetical membrane protein		STM1941	Unknown	0.00332467
SL1987	STM2011	0.2166	conserved hypothetical protein	similar to STM2508 and STM2902	STM2011	Unknown	0.0195433
SL2214	STM2238	0.254	predicted bacteriophage protein		STM2238	Unknown	0.002495
SL2327	STM2358	0.278	conserved hypothetical protein		STM2358	Unknown	0.004245
SL2368	STM2400	0.1745	conserved hypothetical protein		STM2400	Unknown	0.008745
SL2441	STM2478	0.181333	hypothetical exported protein	similar to E. coli beta-lactamase (AAC75483.1)	STM2478	Unknown	0.00947667
SL2468	STM2506	0.232667	conserved hypothetical inner membrane protein		STM2506	Unknown	0.01275
SL2653	STM2680	0.284667	conserved hypothetical protein		STM2680	Unknown	0.00404033
SL2726	STM2742	0.2085	conserved hypothetical protein		STM2742	Unknown	0.001485
SL2727	STM2743	0.324333	conserved hypothetical protein		STM2743	Unknown	0.0355667
SL2732	STM2748	0.0435667	hypothetical transcriptional regulator		STM2748	Unknown	0.004024
SL2752	STM2767	0.260667	hypothetical DNA/RNA helicase	superfamily I	STM2767	Unknown	0.00407333
SL2784	STM2800	0.211333	hypothetical membrane protein		STM2800	Unknown	0.00730667
SL2966	STM2986	0.1746	hypothetical membrane protein		STM2986	Unknown	0.0152
SL2999	STM3021	0.2175	conserved hypothetical protein		STM3021	Unknown	0.00685
SL3105	STM3131	0.151	conserved hypothetical protein		STM3131	Unknown	0.00326
SL3315	STM3343	0.244333	conserved hypothetical protein		STM3343	Unknown	0.0128833
SL3378	STM3411	0.302	conserved hypothetical protein		STM3411	Unknown	0.00824
SL3514	STM3548	0.0285333	conserved hypothetical protein	ORF 245 (gi|4456875); similar to STM1381	STM3548	Unknown	0.0348333
SL3515	STM3549	0.0229	hypothetical membrane protein		STM3549	Unknown	0.02715
SL3569	STM3604	0.258333	hypothetical membrane protein		STM3604	Unknown	0.0108357
SL3812	STM3845	0.278333	hypothetical protein		STM3845	Unknown	0.0170777
SL3976	STM4030	0.281	conserved hypothetical protein		STM4030	Unknown	0.0111667
SL3977	STM4031	0.208	conserved hypothetical protein		STM4031	Unknown	0.00813
SL4020	STM4071	0.01665	conserved hypothetical protein		STM4071	Unknown	0.002165
SL4046	STM4097	0.309	hypothetical protein		STM4097	Unknown	0.011142
SL4127	STM4192	0.283667	conserved hypothetical protein		STM4192	Unknown	0.0103467
SL4212	STM4276	0.135	hypothetical protein		STM4276	Unknown	0.0028035
SL4239	STM4302	0.0136	hypothetical protein		STM4302	Unknown	0.012235
SL4245	STM4308	0.2345	conserved hypothetical protein	similar to E. coli oxidoreductase component (AAC74663.1)	STM4308	Unknown	0.0145
SL4247	STM4310	0.10285	hypothetical membrane protein		STM4310	Unknown	0.01595
SL4249	STM4313	0.0566	conserved hypothetical protein		STM4313	Unknown	0.00377
SL4433	STM4503	0.313	hypothetical inner membrane protein		STM4503	Unknown	0.023225
SL1531	ugtL	0.304	hypothetical membrane protein	membrane protein UgtL (gi|4585341); similar to chitinase from Schizosaccharomyces	STM1601	Unknown	0.01208
SL0212	yaeH	0.277	conserved hypothetical protein	similar to E. coli structural protein (AAC73274.1)	STM0211	Unknown	0.00640333
SL0406	yajD	0.324333	conserved hypothetical protein	hypothetical 12.6 kDa protein in secF-tsx intergenic region (SW:YAJD_SALTY)	STM0411	Unknown	0.0240667
SL0450	ybaE	0.286	hypothetical solute-binding protein		STM0456	Unknown	0.02235
SL0725	ybgE	0.239	hypothetical membrane protein		STM0743	Unknown	0.00169533
SL0724	ybgT	0.3175	hypothetical membrane protein		STM0742	Unknown	0.001295
SL1009	ycbG	0.241	conserved hypothetical protein	similar to E. coli dehydrogenase (AAC74042.1)	STM1069	Unknown	0.0116333
SL0999	ycbW	0.210667	conserved hypothetical protein		STM1059	Unknown	0.00174167
SL1017	yccT	0.22099	hypothetical secreted protein		STM1077	Unknown	0.016395
SL1393	ydgT	0.280333	conserved hypothetical protein		STM1461	Unknown	0.00297
SL1375	ydhI	0.1625	conserved hypothetical protein		STM1443	Unknown	0.0038
SL1216	yeaL	0.285	hypothetical membrane protein		STM1280	Unknown	0.0022225
SL1977	yeeI	0.137	conserved hypothetical protein		STM2001	Unknown	0.00398667
SL2264	yfaO	0.263	conserved hypothetical protein	similar to oxidative damage repair enzymes	STM2295	Unknown	0.00104667
SL2379	yfeC	0.232	conserved hypothetical protein		STM2413	Unknown	0.00253667
SL2380	yfeD	0.180667	conserved hypothetical protein		STM2414	Unknown	0.000613667
SL2401	yfeK	0.1675	hypothetical protein	hypothetical 13.3 kDa protein in pdxK-cysM intergenic region (SW:YFEK_SALTY)	STM2438	Unknown	0.01739
SL2916	ygbF	0.2383	conserved hypothetical protein		STM2937	Unknown	0.023305
SL2923	ygcB	0.0422	conserved hypothetical protein		STM2944	Unknown	0.0016699
SL3080	yggM	0.0225	conserved hypothetical protein	similar to E. coli alpha helix chain (AAC75993.1)	STM3105	Unknown	0.007245
SL3163	ygiD	0.251	conserved hypothetical protein	seems to be involved in biofilm formation; in asymptomatic bacteriuria E. coli strains 83972 and VR50, the ygiD gene is upregulated during biofilm formation in urine	STM3189	Unknown	0.01405
SL3209	yhaL	0.306	conserved hypothetical protein		STM3237	Unknown	0.010945
SL3360	yhdU	0.294	hypothetical exported protein		STM3387	Unknown	0.0141407
SL3557	yhiP	0.305333	hypothetical PTR2 family transport protein	member of the POT family of peptide transporters; probable proton-dependent peptide transporter function	STM3592	Unknown	0.0238233
SL3774	yidE	0.294	hypothetical membrane protein	similar to E. coli transport protein (AAC76708.1)	STM3807	Unknown	0.0027085
SL4283	yjeO	0.14885	exported protein		STM4346	Unknown	0.007945
SL4398	yjgK	0.223667	conserved hypothetical protein		STM4468	Unknown	0.00912
SL4477	yjjP	0.264	hypothetical membrane protein	similar to E. coli structural protein (AAC77320.1)	STM4546	Unknown	0.016052
SL1582	ynaF	0.152	conserved hypothetical protein	similar to E. coli filament protein (AAC74458.1)	STM1652	Unknown	0.000531333
SL4028	yneC	0.0441	conserved hypothetical protein		STM4079	Unknown	0.00678
SL1207	yoaG	0.331667	conserved hypothetical protein		STM1272	Unknown	0.00473233
SL3199	yqjA	0.3315	hypothetical membrane protein	DedA family	STM3226	Unknown	0.02725
SL4338	ytfJ	0.293	hypothetical exported protein		STM4405	Unknown	0.00327333
SL2845	AvrA	0.306333	Type III secretion system effector protein-regulator of Salmonella-induced inflammatory response	invasion protein; inhbits activation of key proinflammatory transcription factor NF-kappaB	STM2865	Virulence	0.0213667
SL2856	hilA	0.0131	invasion protein regulator	Activates the expression of invasion genes and activates the expression of prgHIJK which is part of the pathogenicity island 1 type III secretion system	STM2876	Virulence	0.00497
SL2847	hilC	0.0575333	AraC-family transcriptional regulator	SprA; HilC (gi|4455106); helix-turn-helix protein; AraC family; activator for invasion genes; derepresses hilA expression	STM2867	Virulence	0.00664333
SL2855	hilD	0.108833	AraC-family transcriptional regulator	HilD (gi|4455108); helix-turn-helix proteins; AraC family; activator for invasion genes; derepresses hilA expression	STM2875	Virulence	0.01458
SL2857	iagB	0.0490333	cell invasion protein	invasion associated gene protein IagB precursor (SW:IAGB_SALTY)	STM2877	Virulence	0.01162
SL1180	msgA	0.0167	hypothetical virulence protein (MsgA)	virulence protein MsgA (SW:MSGA_SALTY); reduced mouse virulence; similar to STM2231 and STM2244	STM1241	Virulence	0.01618
SL1184	pagC	0.243333	outer membrane invasion protein (PagC)	(SW:PAGC_SALTY); PhoP regulated; reduced macrophage survival	STM1246	Virulence	0.000340333
SL1033	pipD	0.06765	hypothetical secreted peptidase	similar to dipeptidase A	STM1094	Virulence	0.0032155
SL2865	sicA	0.3315	type III secretion-associated chaperone	surface presentation of antigens protein SpaT (SW:SPAT_SALTY); surface presentation of antigens; secretory proteins; partitioning factor for SipB/C; prevents premature association of SipB/C; regulates several promoters with InvF	STM2886	Virulence	0.03655
SL2924	sopD	0.134333	Type III secretion system effector protein-involved in bacterial invasion, also promotes secretion or accumulation of fluid	hypothetical 36.1 kDa protein in cysH 3'region (ORF4) (SW:YGCC_SALTY); secreted by SPI-1; type III secretion	STM2945	Virulence	0.00152833
SL0909	sopD2	0.173	type III secretion system effector protein		STM0972	Virulence	0.005835
SL1784	sopE2	0.236333	Type III secretion system effector protein-causes membrane ruffling and disrupts tight junctions	SopE2 (gi|9651642); invasion-associated protein; secreted by SPI-1; interacts with chaperone InvB; guanine nucleotide exchange factor for Cdc42; activates Cdc42 which results in actin cytoskeleton rearrangements and internalization	STM1855	Virulence	0.0189
SL1514	STM1583	0.203667	Type III secretion system effector protein		STM1583	Virulence	0.0114933
SL2880	STM2901	0.133	salmonella pathogenicity island 1 protein		STM2901	Virulence	0.00338
SL4096	STM4157	0.181667	Type III secretion system effector protein		STM4157	Virulence	0.0187333
SL2764	virK	0.0522667	virulence protein	similar to E. coli enzyme (AAC73964.1); similar to virK in Shigella	STM2781	Virulence	0.00292667

## Sheet: NaCl 24 h
DATASET S1 SHEET 3 of 3
Full list of differentially expressesd genes with >3 fold change (P <0.05) post 24 h exposure to 6% (w/v) NaCl compared to an ESP culture control
Genes up-regulated >3FC (P <0.05) post 24 h exposure to 6% (w/v) NaCl
SL1344 identifier	Gene Name	Average fold change	Gene product	Description	LT2 ortholog	Functional Group	P-value
SL0150	aroP	3.7625	aromatic amino acid transport protein AroP	similar to E. coli aromatic amino acid transport protein (AAC73223.1); APC family	STM0150	Amino acid transport & metabolism	0.03485
SL3596	dppA	3.3355	periplasmic dipeptide transport protein precursor	similar to E. coli dipeptide transport protein (AAC76569.1); ABC superfamily periplasmic protein	STM3630	Amino acid transport & metabolism	0.002835
SL2050	hisC	3.074	histidinol-phosphate aminotransferase (imidazole)	catalyzes the formation of L-histidinol phosphate from imidazole-acetol phosphate and glutamate in histidine biosynthesis	STM2073	Amino acid transport & metabolism	0.01851
SL2049	hisD	4.939	histidinol dehydrogenase	catalyzes the oxidation of L-histidinol to L-histidinaldehyde and then to L-histidine in histidine biosynthesis; functions as a dimer	STM2072	Amino acid transport & metabolism	0.002005
SL2048	hisG	5.99	ATP phosphoribosyltransferase	long form of enzyme; catalyzes the formation of N'-5'-phosphoribosyl-ATP from phosphoribosyl pyrophosphate; crucial role in histidine biosynthesis; forms active dimers and inactive hexamers which is dependent on concentration of substrates and inhibitors	STM2071	Amino acid transport & metabolism	0.0188133
SL2510	asrA	4.502	anaerobic sulfite reductase subunit A	anaerobic sulfite reductase subunit A (anaerobic sulfite reductaseiron-sulfur subunit) (SW:ASRA_SALTY)	STM2548	Anaerobic metabolism	0.0279
SL3170	glgS	3.097	glycogen synthesis protein GlgS	Involved in glycogen synthesis. May be involved in glycogen priming	STM3197	Carbohydrate transport & metabolism	0.015
SL3745	STM3779	4.2555	hypothetical phosphocarrier protein of PTS system		STM3779	Carbohydrate transport & metabolism	0.0455
SL1091	yceE	11.5	hypothetical membrane transport protein	Confers resistance to fosfomycin and deoxycholate	STM1154	Carbohydrate transport & metabolism	0.0118875
SL2047	yeeZ	3.25733	conserved hypothetical protein	similar to E. coli enzyme of sugar metabolism (AAC75077.1)	STM2070	Carbohydrate transport & metabolism	0.0103367
SL0298	safD	3.6355	fimbrial structural subunit		STM0302	Cell membrane biogenesis, outer membrane & surface structure	0.01455
SL1847	flhE	3.2955	flagellar protein FlhE precursor	flagellar protein FlhE precursor (SW:FLHE_SALTY)	STM1912	Cell motility & chemotaxis	0.02555
SL1419	bioD	3.11567	Dethiobiotin synthetase	DTB synthetase; dethiobiotin synthase; involved in production of dethiobiotin from ATP and 7,8-diaminononanoate and carbon dioxide; contains magnesium	STM1489	Cofactor metabolsim	0.0207667
SL4170	ubiC	3.1845	chorismate lyase	catalyzes the formation of 4-hydroxybenzoate from chorismate	STM4233	Cofactor metabolsim	0.009285
SL2198b	bcr	3.5125	bicyclomycin resistance protein	Involved in sulfonamide (sulfathiazole) and bicyclomycin resistance	STM2221	Drug analogue & resistance	0.02605
SL1319	ttrB	5.34933	tetrathionate reductase subunit B	tetrathionate reductase subunit B; TtrB (gi|4456871)	STM1385	Energy production & conversion	0.00587333
SL1782	pphA	3.7895	serine/threonine protein phosphatase 1	Plays a key role in signaling protein misfolding via the cpxR/cpxA transducing system; modulates the phosphorylated status of many phosphoproteins	STM1853	Folding, sorting & degradation	0.012545
SL1305	sufC	3.0825	hypothetical ABC transport ATP-binding subunit	part of SUF system involved in inserting iron-sulfur clusters into proteins; in E. coli this protein forms a complex with SufBD; the SufBCD complex stimulates the cysteine desulfurase SufS in conjunction with SufE	STM1371	Inorganic ion transport & metabolism	0.04785
SL1826	znuC	4.18067	high-affinity zinc uptake system ATP-binding protein		STM1892	Inorganic ion transport & metabolism	0.0113733
SLP1_0072	SLP1_0072	3.653	hypothetical transposase		PSLT035	Mobile genetic element	0.02475
SLP2_0003	SLP2_0003	4.626	hypothetical plasmid protein			Mobile genetic element	0.0104367
SLP2_0004	SLP2_0004	4.57533	hypothetical plasmid stabilisation protein			Mobile genetic element	0.00447667
SLP2_0014	SLP2_0014	4.027	hypothetical membrane protein (pseudogene)			Mobile genetic element	0.0119
SLP2_0103	SLP2_0103	5.4355	conjugal transfer protein			Mobile genetic element	0.01092
SL0242	cutF	3.04333	copper homeostasis protein CutF precursor (lipoprotein nlpE)		STM0241	Other	0.00832
SL2808	oraA	8.4945	Regulatory protein recX.	binds RecA and inhibits RecA-mediated DNA strand exchange and ATP hydrolysis and coprotease activities	STM2828	Regulation	0.0264
SL1200	STM1265	8.136	hypothetical regulatory protein	contains CheY-like receiver domain and HTH DNA-binding domain	STM1265	Regulation	0.010715
SL4437	uxuR	3.31067	uxu operon transcriptional regulator	regulates the expression of uxuBA	STM4507	Regulation	0.01469
SL1278	ydiV	8.3065	conserved hypothetical protein	diguanylate cyclase/phosphodiesterase domain 1	STM1344	Signal transduction	0.01485
STnc1650	STnc1650	3.1175				sRNA	0.02813
SL1415	asr	7.804	hypothetical secreted stress response protein	required for growth and survival under moderately acid conditions	STM1485	Stress response	0.0060585
SL1773	htpX	3.9215	heat shock protein	metalloprotease	STM1844	Stress response	0.01035
SL1619	pspB	6.54	bacteriophage shock protein B	acts together with PspC to induce psp operon during infection with phage, exposure to ethanol or osmotic shock; forms a complex with PspA and C; PspC is required for PspAB binding	STM1689	Stress response	0.026
SL1618	pspC	5.074	bacteriophage shock protein C	with PsbB forms toxin/antitoxin pair; activates the psp operon in response to phage infection, exposure to ethanol or osmotic shock	STM1688	Stress response	0.03505
SL1617	pspD	5.922	bacteriophage shock protein D		STM1687	Stress response	0.0485333
SL4180	pspG	5.921	hypothetical membrane protein	coordinately regulated along with pspA; PspF-dependent induction in response to secretin overexpression in Yersinia	STM4244	Stress response	0.0310667
SL2199	rsuA	3.4625	ribosomal small subunit pseudouridine synthase	catalyzes the synthesis pseudouridine from uracil-516 in 16S ribosomal RNA	STM2222	Transcription & translation	0.0257
SL2507	STM2545	3.9145	hypothetical RNA methyltransferase	similar to E. coli ATP synthase beta subunit (AAC75585.1)	STM2545	Transcription & translation	0.0184
SL3744	STM3778	3.957	hypothetical DNA-binding protein	helix-turn-helix	STM3778	Transcription & translation	0.0101967
SL3425	yheR	6.1835	hypothetical oxidoreductase	required for KefB activity	STM3458	Transport	0.02915
SL4141	gtrA	3.3045	hypothetical phage glycosyl transferase		STM4206	Unknown	0.00448
SL0288	sciX	5.8795	conserved hypothetical protein (SPI-6 associated)		STM0293	Unknown	0.03395
SL0286A	SL0286A	6.46967	conserved hypothetical protein (SPI-6 associated)			Unknown	0.0346667
Spf	Spf	5.4745				Unknown	0.000368
SraL	SraL	3.108				Unknown	0.010655
SL0889	STM0951	3.198	hypothetical pirin-related protein		STM0951	Unknown	0.03015
SL0958	STM1020	3.5815	Gifsy-2 bacteriophage protein		STM1020	Unknown	0.03375
SL1244	STM1309	5.639	conserved hypothetical protein	3' incision activity; acts with UvrC	STM1309	Unknown	0.00237667
SL2449	STM2486	3.027	hypothetical membrane protein		STM2486	Unknown	0.0086835
SL2469	STM2508	5.6565	conserved hypothetical protein	similar to STM2011 and STM2902	STM2508	Unknown	0.017025
SL2574	STM2610	12.704	predicted bacteriophage protein		STM2610	Unknown	0.00109383
SL2703	STM2731	3.14767	hypothetical bacteriophage protein		STM2731	Unknown	0.0216133
SL3334	STM3362	8.755	conserved hypothetical protein		STM3362	Unknown	0.04565
SL3653	STM3688	6.96467	hypothetical protein		STM3688	Unknown	0.0202
SL3866	STM3906	3.305	conserved hypothetical protein		STM3906	Unknown	0.00541333
SL3987	STM4039	4.09533	hypothetical lipoprotein		STM4039	Unknown	0.0235333
SL0799	ybiJ	9.47967	hypothetical exported protein		STM0823	Unknown	0.0334333
SL1019	yccV	3.011	conserved hypothetical protein		STM1079	Unknown	0.01909
SL1739	ycgN	3.3075	hypothetical protein		STM1811	Unknown	0.0287
SL1370	ydhL	7.3155	conserved hypothetical protein		STM1438	Unknown	0.02242
SL1301	ydiH	3.2665	conserved hypothetical protein		STM1367	Unknown	0.0316
SL1279	ydiU	4.78567	conserved hypothetical protein		STM1345	Unknown	0.00523033
SL1763	yebN	6.919	hypothetical membrane protein	membrane protein YebN	STM1834	Unknown	0.01625
SL1777	yebS	3.234	hypothetical membrane protein		STM1848	Unknown	0.01635
SL2035	yeeX	3.17633	conserved hypothetical protein	similar to E. coli alpha helix protein (AAC75068.1)	STM2059	Unknown	0.00231333
SL2096	yegH	3.67233	hypothetical membrane protein	similar to E. coli transport protein (AAC75124.1)	STM2119	Unknown	0.0132727
SL3208	yhaK	5.1825	conserved hypothetical protein		STM3236	Unknown	0.03405
SL4187	yjbR	3.43933	conserved hypothetical protein		STM4251	Unknown	0.00643667
SL1330A	yqeF	10.2265	conserved hypothetical protein		STM1331	Unknown	0.0343
SL4111	zraP	54.2167	possible exported protein		STM4172	Unknown	0.000487767
SL2882	STM2903	9.12667	salmonella pathogenicity island 1 protein		STM2903	Virulence	0.011948
Genes down-regulated >3FC (P <0.05) post 24 h exposure to 6% (w/v) NaCl
SL1344 identifier	Gene Name	Average fold change	Gene product	Description	LT2 ortholog	Functional Group	P-value
SL3081	ansB	0.1465	L-asparaginase	catalyzes the formation of aspartate from asparagine, periplasmic; regulated by cyclic AMP receptor protein (CRP) and also induced by anaerobiosis	STM3106	Amino acid transport & metabolism	0.0418
SL2420	eutC	0.1645	Ethanolamine ammonia-lyase light chain	catalyzes the formation of acetaldehyde from ethanolamine	STM2457	Amino acid transport & metabolism	0.01775
SL2426	eutE	0.0703	hypothetical aldehyde dehydrogenase	invovled in ethanolamine utilization protein EutE (SW:EUTE_SALTY)	STM2463	Amino acid transport & metabolism	0.0394
SL2418	eutK	0.13975	ethanolamine utilization protein EutK	ethanolamine utilization protein EutK precursor (SW:EUTK_SALTY)	STM2455	Amino acid transport & metabolism	0.021295
SL2428	eutM	0.0348	ethanolamine utilization protein	involved in ethanolamine utilization protein EutM precursor (SW:EUTM_SALTY)	STM2465	Amino acid transport & metabolism	0.0322333
SL2427	eutN	0.2373	ethanolamine utilization protein	involved in ethanolamine utilization protein EutN (SW:EUTN_SALTY)	STM2464	Amino acid transport & metabolism	0.0260233
SL2432	eutP	0.0434333	hypothetical ethanolamine utilization protein EutP	ethanolamine utilization protein EutP (SW:EUTP_SALTY)	STM2469	Amino acid transport & metabolism	0.00423867
SL2431	eutQ	0.15055	hypothetical ethanolamine utilization protein EutQ	ethanolamine utilization protein EutQ (SW:EUTQ_SALTY)	STM2468	Amino acid transport & metabolism	0.006255
SL2433	eutS	0.186467	hypothetical ethanolamine utilization protein EutS	ethanolamine utilization protein EutS (SW:EUTS_SALTY)	STM2470	Amino acid transport & metabolism	0.00433
SL2430	eutT	0.1154	hypothetical cobalamin adenosyltransferase	ethanolamine utilization cobalamin adenosyltransferase (SW:EUTT_SALTY)	STM2467	Amino acid transport & metabolism	0.00905633
SL0002	thrA	0.09975	aspartokinase I/homoserine dehydrogenase I	multifunctional homotetrameric enzyme that catalyzes the phosphorylation of aspartate to form aspartyl-4-phosphate as well as conversion of aspartate semialdehyde to homoserine; functions in a number of amino acid biosynthetic pathways	STM0002	Amino acid transport & metabolism	0.007315
SL4262	dcuA	0.0825	anaerobic C4-dicarboxylate transporter	functions in anaerobic transport of C4-dicarboxylate compounds such as fumarate; similar to dcuB	STM4325	Anaerobic metabolism	0.00717333
SL1428	dmsA2	0.288333	hypothetical dimethyl sulphoxide reductase subunit	similar to E. coli oxidoreductase; major subunit (AAC74660.1)	STM1498	Anaerobic metabolism	0.00661
SL0904	dmsC	0.324	anaerobic dimethyl sulfoxide reductase chain C		STM0966	Anaerobic metabolism	0.03675
SL1247	celA	0.1079	PTS system, cellobiose-specific IIB component	catalyzes the phosphorylation of incoming sugar substrates concomitant with their translocation across the cell membrane; involved in N,N'-diacetylchitobiose transport; protein IIA transfers a phosphoryl group to IIB which then transfers the phosphoryl group to the sugar; IIC forms the translocation channel for the sugar uptake	STM1312	Carbohydrate transport & metabolism	0.02315
SL1248	celB	0.1463	PTS system, cellobiose-specific IIC component	catalyzes the phosphorylation of incoming sugar substrates concomitant with their translocation across the cell membrane; involved in N,N'-diacetylchitobiose transport; protein IIA transfers a phosphoryl group to IIB which then transfers the phosphoryl group to the sugar; IIC forms the translocation channel for the sugar uptake	STM1313	Carbohydrate transport & metabolism	0.015485
SL3220	garK	0.11462	conserved hypothetical protein		STM3247	Carbohydrate transport & metabolism	0.01535
SL0749	gpmA	0.251	phosphoglycerate mutase 1	2,3-bisphosphoglycerate-dependent; catalyzes the interconversion of 2-phosphoglycerate to 3-phosphoglycerate	STM0772	Carbohydrate transport & metabolism	0.02435
SL1759	gptB	0.163	PTS system, mannose-specific IIAB component	similar to E. coli PTS enzyme IIAB; mannose-specific (AAC74887.1)	STM1830	Carbohydrate transport & metabolism	0.0182567
SL1760	manY	0.123333	phosphotransferase enzyme II, C component	similar to E. coli PTS enzyme IIC; mannose-specific (AAC74888.1)	STM1831	Carbohydrate transport & metabolism	0.0169233
SL3650	mtlA	0.242333	mannitol-specific enzyme II of phosphotransferase system	similar to E. coli PTS system; mannitol-specific enzyme IIABC components (AAC76623.1); PTS family	STM3685	Carbohydrate transport & metabolism	0.00863333
SL3309	nanE	0.151667	hypothetical N-acetylmannosamine-6-phosphate 2-epimerase 2 (ec 5.1.3.9) (mannac-6-p epimerase 2)	Converts N-acetylmannosamine-6-phosphate to N-acetylglucosamine-6-phosphate	STM3337	Carbohydrate transport & metabolism	0.0272667
SL3310	nanT	0.0964667	hypothetical sialic acid transporter	similar to E. coli sialic acid transporter (AAC76256.1); MFS family	STM3338	Carbohydrate transport & metabolism	0.0280333
SL0637	STM0649	0.0187667	hypothetical hydrolase N-terminus		STM0649	Carbohydrate transport & metabolism	0.00296133
SL0638	STM0650	0.190467	hypothetical hydrolase C-terminus	similar to E. coli hydrolase C-terminus (AAC76162.1)	STM0650	Carbohydrate transport & metabolism	0.01329
SL0830	STM0854	0.010885	conserved hypothetical protein		STM0854	Carbohydrate transport & metabolism	0.012265
SL3228	STM3255	0.0122	PTS system fructose-specific EIIbc component	similar to E. coli PTS system; fructose-specific transport protein (AAC75228.1)	STM3255	Carbohydrate transport & metabolism	0.019835
SL3229	STM3256	0.0149333	PTS-transport family phosphoryl transfer protein	similar to E. coli PTS system; fructose-specific IIA/fpr component (AAC75230.1)	STM3256	Carbohydrate transport & metabolism	0.014114
SL3749	STM3783	0.0334	hypothetical IIB component of PTS system		STM3783	Carbohydrate transport & metabolism	0.0101
SL4469	STM4538	0.2099	PTS transport system, IID component	similar to E. coli PTS enzyme IID; mannose-specific (AAC74889.1)	STM4538	Carbohydrate transport & metabolism	0.03095
SL3307	yhcH	0.0885667	conserved hypothetical protein		STM3335	Carbohydrate transport & metabolism	0.0120667
SL1743	minD	0.19	septum site determining protein	ATPase; with MinC inhibits cell division by blocking formation of the polar Z ring septums	STM1815	Cell division	0.01073
SL1744	minE	0.244667	Cell division topological specificity factor.	works in conjunction with MinC and MinD to enable cell division at the midpoint of the long axis of the cell	STM1816	Cell division	0.00382667
SL3166	dsbA	0.0113	disulfide isomerase	thiol-disulfide isomerase and thioredoxin	STM3193	Cell membrane biogenesis, outer membrane & surface structure	0.00782
SL1663	ompW	0.14515	hypothetical outer membrane protein	receptor for colicin S4	STM1732	Cell membrane biogenesis, outer membrane & surface structure	0.025905
SL2068	rfbG	0.300333	CDP-glucose 4,6-dehydratase	CDP-glucose 4,6-dehydratase (SW:RFBG_SALTY); LPS side chain defect	STM2091	Cell membrane biogenesis, outer membrane & surface structure	0.0175633
SL2067	rfbH	0.296	dehydratase	lipopolysaccharide biosynthesis protein RfbH (SW:RFBH_SALTY); LPS side chain defect	STM2090	Cell membrane biogenesis, outer membrane & surface structure	0.02535
SL1873	STM1940	0.1755	hypothetical exported protein		STM1940	Cell membrane biogenesis, outer membrane & surface structure	0.025
SL4441	STM4510	0.272	probable aspartate racemase	similar to E. coli resistance proteins (AAC75879.1)	STM4510	Cell membrane biogenesis, outer membrane & surface structure	0.03905
SL4471	STM4540	0.0636333	hypothetical sugar isomerase		STM4540	Cell membrane biogenesis, outer membrane & surface structure	0.0233333
SL2266	yfbE	0.264333	hypothetical lipopolysaccharide biosynthesis protein	catalyzes the conversion of UDP-4-keto-arabinose to UDP-4-amino-4-deoxy-L-arabinose	STM2297	Cell membrane biogenesis, outer membrane & surface structure	0.0168433
SL1856	cheA	0.228667	chemotaxis protein CheA	chemotactic sensory histidine kinase in two-component regulatory system with CheB and CheY; sensory histidine kinase/signal sensing protein; CheA is the histidine kinase component	STM1921	Cell motility & chemotaxis	0.01641
SL3189	cheM	0.0632	methyl-accepting chemotaxis protein II	similar to E. coli methyl-accepting chemotaxis protein I; serine sensor receptor (AAC77311.1)	STM3216	Cell motility & chemotaxis	0.00910333
SL1854	cheM,tar	0.158	methyl-accepting chemotaxis protein II	methyl-accepting chemotaxis protein II; MCP-II (SW:MCP2_SALTY); aspartate sensor-receptor	STM1919	Cell motility & chemotaxis	0.0252333
SL1853	cheR	0.234	chemotaxis protein methyltransferase	methylates the MCP	STM1918	Cell motility & chemotaxis	0.03855
SL1855	cheW	0.192667	purine binding chemotaxis protein	chemotaxis protein CheW (SW:CHEW_SALTY); regulation; couples CheA histidine kinase to transducers	STM1920	Cell motility & chemotaxis	0.01959
SL1851	cheY	0.221	chemotaxis protein CheY	chemotaxis regulator that, when phosphorylated, interacts with the flagellar motor causing the flagella to spin clockwise which causes the cell to tumble	STM1916	Cell motility & chemotaxis	0.015675
SL2756	flaG	0.1947	flagellin	structural flagella protein; individual Salmonella serotypes usually alternate between the production of 2 antigenic forms of flagella, termed phase 1 and phase 2, each specified by separate structural genes	STM2771	Cell motility & chemotaxis	0.03015
SL1120	flgK	0.2203	flagellar hook-associated protein 1	with FlgL acts as a hook filament junction protein to join the flagellar filament to the hook	STM1183	Cell motility & chemotaxis	0.0445
SL1121	flgL	0.193333	flagellar hook-associated protein 3	with FlgK acts as a hook filament junction protein to join the flagellar filament to the hook; Yersinia, Vibrio parahaemolyticus, Bradyrhizobium and other organisms have 2 copies of this and other flagellar genes	STM1184	Cell motility & chemotaxis	0.0281
SL1109	flgM	0.149667	negative regulator of flagellin synthesis (anti-sigma factor)	regulates the flagellar specific sigma28 transcription factor	STM1172	Cell motility & chemotaxis	0.0354667
SL1108	flgN	0.2065	flagella synthesis protein FlgN	flagella synthesis protein FlgN (SW:FLGN_SALTY)	STM1171	Cell motility & chemotaxis	0.0227
SL1859	flhC	0.291333	flagellar transcriptional activator		STM1924	Cell motility & chemotaxis	0.01639
SL1860	flhD	0.262333	Transcriptional activator flhD.	with FlhC is involved in the activation of class 2 flagellar genes and is involved in the regulation of a number of other genetic systems	STM1925	Cell motility & chemotaxis	0.00561333
SL1889	fliD	0.0752	flagellar hook associated protein (FliD)	involved in flagellin assembly	STM1960	Cell motility & chemotaxis	0.0140567
SL1890	fliS	0.10725	flagellar protein FliS	flagellin specific chaperone	STM1961	Cell motility & chemotaxis	0.0161
SL1891	fliT	0.1815	flagellar protein FliT	binds flagellar cap subunits (FliD) and seems to prevents their oligomerization prior to its translocation through the flagellum-specific type III export pathway; acts as a repressor of flagellar class 2 operons by preventing FlhD2C2 to bind the promoter and inhibiting the FlhD2C2-dependent transcription; member of the type III cytoplasmic chaperone family	STM1962	Cell motility & chemotaxis	0.01475
SL1884	fliZ	0.147	FliZ protein	expression activator of the class 2 type of flagellar operons, essential to achieve maximal cell motility; activator of type 1 fimbrial gene expression; cell density-responsive regulator; FliZ in Salmonella typhimurium induces HilA, an activator of invasion genes necessary to achieve full virulence	STM1955	Cell motility & chemotaxis	0.0240333
SL1858	motA	0.125	motility protein A	With MotB forms the ion channels that couple flagellar rotation to proton/sodium motive force across the membrane and forms the stator elements of the rotary flagellar machine	STM1923	Cell motility & chemotaxis	0.0104433
SL1857	motB	0.133333	motility protein B	with MotA forms the ion channels that couple flagellar rotation to proton/sodium motive force across the membrane and forms the stator elements of the rotary flagellar machine	STM1922	Cell motility & chemotaxis	0.00362
SL2129	stcA	0.1935	hypothetical fimbrial subunit protein	similar to E. coli fimbrial-like protein (AAC75172.1)	STM2152	Cell motility & chemotaxis	0.03425
SL3112	STM3138	0.0326667	hypothetical protein	similar to E. coli methyl-accepting chemotaxis protein I; serine sensor receptor (AAC77311.1)	STM3138	Cell motility & chemotaxis	0.0278
SL3126	STM3152	0.2975	methyl-accepting chemotaxis protein	similar to E. coli methyl-accepting chemotaxis protein I; serine sensor receptor (AAC77311.1)	STM3152	Cell motility & chemotaxis	0.01945
SL3542	tcp	0.08655	methyl-accepting chemotaxis citrate transducer	methyl-accepting chemotaxis citrate transducer (citrate chemoreceptorprotein) (SW:MCPC_SALTY)	STM3577	Cell motility & chemotaxis	0.005025
SL4464	tsr	0.251333	methyl-accepting chemotaxis protein	similar to E. coli methyl-accepting chemotaxis protein I; serine sensor receptor (AAC77311.1)	STM4533	Cell motility & chemotaxis	0.00842667
SL2273	pmrD	0.176	polymyxin B resistance protein	polymyxin b resistance protein PmrD (SW:PMRD_SALTY)	STM2304	Drug analog & resistance	0.0434
SL2223F	ccmB	0.237	protoheme transport protein B2	similar to E. coli heme exporter protein B; cytochrome c-type biogenesis protein (AAC75260.1); ABC superfamily membrane protein; cytochrome c-type biogenesis protein	STM2253	Energy production & conversion	0.02025
SL2223B	ccmF	0.205767	cytochrome C-type biogenesis protein		STM2249	Energy production & conversion	0.03255
SL0722	cydA	0.184	cytochrome d ubiquinol oxidase subunit I	similar to E. coli cytochrome d terminal oxidase; polypeptide subunit I (AAC73827.1)	STM0740	Energy production & conversion	0.0139033
SL0723	cydB	0.1675	cytochrome d ubiquinol oxidase subunit II		STM0741	Energy production & conversion	0.0178
SL2251	glpQ	0.118333	glycerophosphoryl diester phosphodiesterase periplasmic precursor	hydrolyzes deacylated phospholipids to glycerol 3-phosphate and the corresponding alcohols; periplasmic	STM2282	Energy production & conversion	0.0437
SL1176	icdA	0.271	isocitrate dehydrogenase	Converts isocitrate to alpha ketoglutarate	STM1238	Energy production & conversion	0.0112367
SL3331	mdh	0.188667	malate dehydrogenase	oxidizes malate to oxaloacetate	STM3359	Energy production & conversion	0.00609667
SL4215	nrfC	0.24	4Fe-4S subunit, subunit of nitrite reductase complex	similar to E. coli formate-dependent nitrite reductase; FeS centers (AAC77042.1)	STM4279	Energy production & conversion	0.02555
SL2040	phsB	0.117967	thiosulfate reductase electron transport protein PhsB	PhsB (SW:PHSB_SALTY); hydrogen sulfide production; iron-sulfur subunit; electron transfer	STM2064	Energy production & conversion	0.02073
SL2039	phsC	0.0479	thiosulfate reductase cytochrome b subunit	membrane-anchoring protein (SW:PHSC_SALTY); hydrogen sulfide production	STM2063	Energy production & conversion	0.0274
SL1410	pntB	0.288667	pyridine nucleotide transhydrogenase subunit-beta	catalyzes reversible transfer of hydride ion equivalent between NAD and NADP; membrane-bound proton pump that translocates protons from cytosolic to periplasmic side of the inner membrane; forms a tetramer composed of two alpha and 2 beta subunits; AB-stereospecific enzyme	STM1480	Energy production & conversion	0.0228333
SL1189	STM1253	0.306	hypothetical cytochrome	similar to E. coli cytochrome (AAC75040.1)	STM1253	Energy production & conversion	0.02895
SL3123	hybA	0.226333	hydrogenase-2 small subunit	Fe-S ferrodoxin type component; participates in the periplasmic electron-transferring activity of hydrogenase 2	STM3149	Energy production & conversion/Anaerobic metabolism	0.03294
SL3122	hybB	0.17	probable hydrogenase-2 cytochrome b subunit	HybB; cytochrome b subunit of the hydrogenase 2 enzyme, composed of HybA, B, C, and O subunits	STM3148	Energy production & conversion/Anaerobic metabolism	0.0117567
SL3119	hybE	0.245667	hydrogenase-2 component protein		STM3145	Energy production & conversion/Anaerobic metabolism	0.00653667
SL3118	hybF	0.297667	hydrogenase-2 component protein	plays a role in hydrogenase nickel cofactor insertion	STM3144	Energy production & conversion/Anaerobic metabolism	0.0337
SL3117	hybG	0.184667	hydrogenase-2 component protein	similar to E. coli hydrogenase-2 chaperone-like protein; may effect maturation of large subunit of hydrogenase-2 (AAC76026.1)	STM3143	Energy production & conversion/Anaerobic metabolism	0.00718
SL1070	STM1132	0.2245	hypothetical transporter	similar to E. coli transport protein (AAC77235.1)	STM1132	Energy production and conversion	0.0195733
SL4213	nrfA	0.17905	cytochrome c552, subunit of nitrite reductase complex	catalyzes the formate-dependent reduction of nitrite to ammonia; cytochrome C552	STM4277	Inorganic ion transport & metabolism	0.025195
SL0983	sodC	0.0828333	bacteriophage encoded superoxide dismutase [cu-zn] 1 precursor (ec 1.15.1.1) (sodCI)	superoxide dismutase CuZn precursor (SW:SODC_SALTY); important virulence function; implicated in defence against macrophage killing	STM1044	Inorganic ion transport & metabolism	0.01171
SL2860	iacP	0.013115	probable acyl carrier protein	carries the fatty acid chain in fatty acid biosynthesis	STM2881	Lipid metabolism	0.004957
SLP1_0026	SLP1_0026	0.07786	conjugative transfer protein		PSLT083	Mobile genetic element	0.01205
SL0508	allA	0.262	ureidoglycolate hydrolase	catalyzes the formation of glyoxylate from (S)-ureidoglycolate	STM0515	Nucleotide metabloism	0.010235
SL2400	yfeJ	0.206	hypothetical amidotransferase	Catalyzes the transfer of the ammonia group from glutamine to a new carbon-nitrogen group	STM2437	Nucleotide metabolism	0.0097035
SL3226	gatY	0.205435	tagatose-bisphosphate aldolase	catalyzes the reversible reaction of dihydroxyacetone phosphate with glyceraldehyde 3-phosphate to produce tagatose 1,6-bisphosphate; in enteric bacteria there are two D-tagatose 1,6-bisphosphate-specific aldolases: KbaY (also called AgaY), involved in catabolism of N-acetyl-galactosamine and D-galactosamine, and GatY which is part of the galactitol catabolism pathway	STM3253	Other	0.02651
SL4455	hsdS	0.0963	type I restriction enzyme	S protein; STYSJI specificity protein (SW:T1S_SALTY); specificity determinant for hsdM and hsdR	STM4524	Other	0.01885
SL1185	pliC	0.318667	hypothetical secreted protein	PliC; periplasmic lysozyme inhibitor of c-type lysozyme	STM1249	Other	0.01691
SL2417	eutR	0.239	ethanolamine operon transcriptional regulator	activates the transcription of the ethanolamine utilization operon	STM2454	Regulation	0.01717
SL2959	fucR	0.15285	l-fucose operon activator	regulates expression of genes involved in L-fucose utilization	STM2979	Regulation	0.007295
SL3235	gatR	0.3	galactitol utilization operon repressor	similar to E. coli split galactitol utilization operon repressor (AAC75148.1)	STM3262	Regulation	0.01042
SL0445	hupB	0.215667	DNA-binding protein HU-beta	histone-like DNA-binding protein	STM0451	Regulation	0.0253
SL1168	phoQ	0.263	sensor protein PhoQ, regulator of virulence determinants	virulence sensor protein PhoQ (SW:PHOQ_SALTY); in two-component regulatory system with PhoP; ligand is Mg+	STM1230	Regulation	0.01187
SL2012	pocR	0.1855	pdu/cob regulatory protein PocR	regulatory protein PocR (SW:POCR_SALTY); propanediol utilization protein; AraC family	STM2036	Regulation	0.014055
SL1376	slyA	0.218333	Transcriptional regulator slyA.	Transcription regulator that can both activate or repress expression	STM1444	Regulation	0.00973167
SL2846	sprB	0.0281333	AraC-family transcriptional regulator		STM2866	Regulation	0.00159573
SL2283	STM2314	0.168	hypothetical receptor/regulator protein		STM2314	Regulation	0.01293
SL4250	STM4314	0.0149333	Regulator of flhDC	LuxR family	STM4314	Regulation	0.01139
SL4251	STM4315	0.0109433	Regulator of SPI-1	HilD (gi|4455108); AraC-type; contains DNA-binding domain	STM4315	Regulation	0.00164067
SL2178	yeiE	0.3195	hypothetical transcriptional regulator	similar to E. coli transcriptional regulator LysR-type (AAC75218.1); LysR family	STM2201	Regulation	0.02125
SL1879	sdiA	0.270667	cell-division regulatory protein	regulates genes involved in cell division	STM1950	Regulation/Cell division	0.00935
SL1885	fliA	0.195333	RNA polymerase sigma transcription factor for flagellar operon	sigma factors are initiation factors that promote the attachment of RNA polymerase to specific initiation sites and are then released; this sigma factor directs late flagellar biosynthesis genes	STM1956	Regulation/Cell motility & chemotaxis	0.0131
SL1476	STM1547	0.156985	hypothetical regulatory protein	marR-family	STM1547	Regulation/Transcription & translation	0.00995
SL1320	ttrS	0.278333	hypothetical histidine kinase, two component regulatory protein	tetrathionate reductase complex; TtrS (gi|4456870); two-component regulatory system	STM1386	Signal transduction	0.0158467
SL3576	yhjH	0.197333	conserved hypothetical protein	in E. coli this protein is involved in flagellar function	STM3611	Signal transduction	0.0109
SL3190	aer	0.209867	aerotaxis receptor protein	similar to E. coli aerotaxis sensor receptor; flavoprotein (AAC76107.1); senses cellular redox state or proton motive force	STM3217	Signal transduction/Anaerobic metabolism	0.0223233
STnc590	STnc590	0.109133				sRNA	0.00512
STnc620	STnc620	0.129835				sRNA	0.00346
SL4438	trpS2	0.0176	probable tryptophanyl-tRNA synthetase	catalyzes a two-step reaction, first charging a tryptophan molecule by linking its carboxyl group to the alpha-phosphate of ATP, followed by transfer of the aminoacyl-adenylate to its tRNA	STM4508	Transcription & translation	0.017001
SL3088	nupG	0.267	nucleoside permease nupg (nucleoside-transport system protein)	similar to E. coli transport of nucleosides, permease protein (AAC76001.1); MFS family	STM3113	Transport/Nucleotide metabolism	0.00756333
SL2707	apl	0.312667	bacteriophage regulatory protein		STM2737	Unknown	0.01183
SL1252	celG	0.322667	conserved hypothetical protein		STM1317	Unknown	0.0290333
SL1492	hdeB	0.266333	hypothetical secreted protein		STM1562	Unknown	0.0229
IsrF	IsrF	0.2435				Unknown	0.02305
SL2848	orgC	0.209	hypothetical protein found within S. typhi pathogenicity island 1		STM2868	Unknown	0.00837
SL2475	ratB	0.117067	hypothetical outer membrane protein (RatB) (pseudogene)		STM2514	Unknown	0.0209167
SL4193	siiA	0.0787933	type I secretion-related protein	inner membrane or exported protein spi4_A (gi|7467268)	STM4257	Unknown	0.006158
SL4194	siiB	0.0713433	hypothetical integral membrane protein		STM4258	Unknown	0.00245667
SL4195	siiC	0.00916667	hypothetical type-I secretion protein	similar to ABC exporter outer membrane component (gi|7467234)	STM4259	Unknown	0.00149
SL1930	SL1930	0.01134	hypothetical bacteriophage tail fibre protein			Unknown	0.00547
SL2632	SL2632	0.213	hypothetical exported protein			Unknown	0.01194
SL2633	SL2633	0.317333	hypothetical repressor protein			Unknown	0.0043
SL2698	SL2698	0.302333	predicted bacteriophage protein			Unknown	0.0179233
SL1190	STM1254	0.120967	hypothetical lipoprotein		STM1254	Unknown	0.00796
SL1235	STM1300	0.289	hypothetical exported protein		STM1300	Unknown	0.0201833
SL1263	STM1328	0.0835	hypothetical outer membrane protein		STM1328	Unknown	0.00017875
SL1596	STM1665	0.168333	conserved hypothetical protein		STM1665	Unknown	0.0223
SL1783	STM1854	0.130333	hypothetical protein		STM1854	Unknown	0.004431
SL1789	STM1859	0.2403	conserved hypothetical protein (pseudogene)		STM1859	Unknown	0.0428
SL2214	STM2238	0.13575	predicted bacteriophage protein		STM2238	Unknown	0.03185
SL2220	STM2244	0.008965	homolog of virulence protein msgA	similar to virulence protein MsgA (SW:MSGA_SALTY); similar to STM1241	STM2244	Unknown	0.00337
SL2731	STM2747	0.0948333	conserved hypothetical protein		STM2747	Unknown	0.0180567
SL3099	STM3125	0.007905	hypothetical protein		STM3125	Unknown	0.012645
SL3105	STM3131	0.154333	conserved hypothetical protein		STM3131	Unknown	0.00559667
SL3315	STM3343	0.297333	conserved hypothetical protein		STM3343	Unknown	0.0235
SL3428	STM3461	0.310667	conserved hypothetical protein		STM3461	Unknown	0.0291667
SL3514	STM3548	0.00943	conserved hypothetical protein	ORF 245 (gi|4456875); similar to STM1381	STM3548	Unknown	0.0159667
SL3515	STM3549	0.0074	hypothetical membrane protein		STM3549	Unknown	0.0177
SL3516	STM3550	0.0861	puative phophotriesterase	similar to E. coli hydrolase (AAC76404.1)	STM3550	Unknown	0.03225
SL3989	STM4041	0.1705	hypothetical exported protein		STM4041	Unknown	0.022995
SL4138	STM4203	0.0149	hypothetical bacteriophage protein		STM4203	Unknown	0.009115
SL4252	STM4316	0.18255	conserved hypothetical protein		STM4316	Unknown	0.01345
SL0670	ybfN	0.246	hypothetical lipoprotein		STM0688	Unknown	0.026995
SL0725	ybgE	0.238667	hypothetical membrane protein		STM0743	Unknown	0.009393
SL2379	yfeC	0.263667	conserved hypothetical protein		STM2413	Unknown	0.0214967
SL2923	ygcB	0.11325	conserved hypothetical protein		STM2944	Unknown	0.02135
SL3042	yggA	0.317667	possible membrane transport protein	Involved in the export of arginine	STM3066	Unknown	0.01899
SL3163	ygiD	0.2465	conserved hypothetical protein	seems to be involved in biofilm formation; in asymptomatic bacteriuria E. coli strains 83972 and VR50, the ygiD gene is upregulated during biofilm formation in urine	STM3189	Unknown	0.00929
SL3447	yhfL	0.281667	conserved hypothetical protein		STM3480	Unknown	0.00503333
SL2856	hilA	0.0139	invasion protein regulator	Activates the expression of invasion genes and activates the expression of prgHIJK which is part of the pathogenicity island 1 type III secretion system	STM2876	Virulence	0.00596333
SL2847	hilC	0.0760333	AraC-family transcriptional regulator	SprA; HilC (gi|4455106); helix-turn-helix protein; AraC family; activator for invasion genes; derepresses hilA expression	STM2867	Virulence	0.00261333
SL2855	hilD	0.137433	AraC-family transcriptional regulator	HilD (gi|4455108); helix-turn-helix proteins; AraC family; activator for invasion genes; derepresses hilA expression	STM2875	Virulence	0.00993333
SL2857	iagB	0.0243333	cell invasion protein	invasion associated gene protein IagB precursor (SW:IAGB_SALTY)	STM2877	Virulence	0.02592
SL2875	invA	0.0145767	secretory apparatus of type III secretion system	invasion protein InvA (SW:INVA_SALTY); inner membrane protein; type III secretion apparatus	STM2896	Virulence	0.003929
SL2874	invB	0.0194667	chaperone protein for type III secretion system effectors	surface presentation of antigens protein SpaK (SW:SPAK_SALTY); secretory protein; chaperone for SopE/SopE2; type III secretion	STM2895	Virulence	0.0252333
SL2873	invC	0.130933	secretory apparatus ATP synthase (associated with virulence)	Invasion protein InvC; necessary for efficient entry of S.typhimurium into cultured epithelial cells. Probable catalytic subunit of a protein translocase	STM2894	Virulence	0.002351
SL2876	invE	0.0190667	cell invasion protein	invasion protein InvE (SW:INVE_SALTY); interacts with SecA-SipB/C complex; essential for translocation into host cells	STM2897	Virulence	0.00718667
SL2878	invF	0.179	AraC-family regulatory protein	invasion protein InvF (SW:INVF_SALTY); SPI-1 transcription factor; activated by HilA; requires SicA as a co-factor; controls sigD/sopB, sopE and sicAsipBCDA genes	STM2899	Virulence	0.01943
SL2877	invG	0.2228	type III secretion system secretory apparatus	InvG protein precursor (SW:INVG_SALTY); forms ring-shaped structure in outer membrane; requires InvH for stability; type III secretion apparatus	STM2898	Virulence	0.023825
SL2879	invH	0.0272333	outer membrane lipoprotein	invasion protein InvH precursor (SW:INVH_SALTY); stabilizes InvG secretin; type III secretion apparatus	STM2900	Virulence	0.00739333
SL2872	invI	0.0322367	type III secretion system secretory apparatus	surface presentation of antigens protein SpaM (SW:SPAM_SALTY); secretory proteins; type III secretion apparatus	STM2893	Virulence	0.0121237
SL2871	invJ	0.09785	surface presentation of antigens protein (associated with type III secretion and virulence)	surface presentation of antigens protein SpaN (SW:SPAN_SALTY); surface presentation of antigens; secretory proteins	STM2892	Virulence	0.01177
SL2849	orgAb	0.127	oxygen-regulated invasion protein	oxygen-regulated invasion protein OrgB (SW:ORGB_SALTY); flagellar biosynthesis/type III secretion apparatus	STM2869	Virulence	0.0343333
SL2763	pipB2	0.3255	Type III secretion system effector protein, Contributes to Sif formation	PipB2; similar to STM1088; contains pentapeptide repeats; secreted by SPI-2 type III secretion; localizes to Salmonella-containing vacuole and host cell membranes	STM2780	Virulence	0.03205
SL1029	pipC	0.0832	cell invasion protein	similar to ipgE of Shigella; invasion gene E protein (gi|2582386); similar to type III secretion chaperones SigE and CesT	STM1090	Virulence	0.00876
SL2854	prgH	0.173867	type III secretion apparatus component	PrgH protein (SW:PRGH_SALTY); invasion protein; interacts with PrgK; tetarmerizes; with PrgK forms multimeric ring-shaped structures; type III secretion apparatus	STM2874	Virulence	0.0233167
SL2853	prgI	0.0619667	type III secretion system apparatus	PrgI protein (SW:PRGI_SALTY); invasion protein; type III secretion apparatus	STM2873	Virulence	0.0265333
SL2852	prgJ	0.04605	type III secretion system apparatus	PrgJ protein (SW:PRGJ_SALTY); invasion protein; may cap needle complex; type III secretion apparatus	STM2872	Virulence	0.033
SL2851	prgK	0.0417667	type III secretion system apparatus	PrgK protein precursor (SW:PRGK_SALTY); cell invasion protein; interacts with PrgH and forms oligomeric rings; type III secretion apparatus	STM2871	Virulence	0.0350667
SL2865	sicA	0.04825	type III secretion-associated chaperone	surface presentation of antigens protein SpaT (SW:SPAT_SALTY); surface presentation of antigens; secretory proteins; partitioning factor for SipB/C; prevents premature association of SipB/C; regulates several promoters with InvF	STM2886	Virulence	0.0309
SL2861	sipA	0.0223	pathogenicity island 1 Type III secretion system effector protein-involved in actin bundling and polymerisation leading to epithelial cell invasion and formation of the SCV	Salmonella invasion protein SipA (gi|1172128); binds actin and promotes polymerization; results in membrane ruffling and internalization due to cytoskeleton rearrangements	STM2882	Virulence	0.03275
SL2864	sipB	0.1555	pathogenicity island 1 Type III secretion system effector protein	cell invasion protein SspB (gi|975295); involved in translocating secreted proteins to host cell; translocon; type III secretion; inserted into host cell plasma membrane; interacts with SipB	STM2885	Virulence	0.03965
SL2924	sopD	0.0647667	Type III secretion system effector protein-involved in bacterial invasion, also promotes secretion or accumulation of fluid	hypothetical 36.1 kDa protein in cysH 3'region (ORF4) (SW:YGCC_SALTY); secreted by SPI-1; type III secretion	STM2945	Virulence	0.01087
SL2674	sopE	0.0951	Type III secretion system effector protein, invasion-associated secreted protein-by rearranging the actin cytoskeleton and disrupting tight junctions		-	Virulence	0.02687
SL1784	sopE2	0.0580333	Type III secretion system effector protein-causes membrane ruffling and disrupts tight junctions	SopE2 (gi|9651642); invasion-associated protein; secreted by SPI-1; interacts with chaperone InvB; guanine nucleotide exchange factor for Cdc42; activates Cdc42 which results in actin cytoskeleton rearrangements and internalization	STM1855	Virulence	0.00895667
SL2869	spaP	0.0277467	type III secretion system secretory apparatus	part of a type III secretory system probably involved in invasion into eukaryotic cells	STM2890	Virulence	0.003986
SL2868	spaQ	0.0627333	type III secretion system secretory apparatus	surface presentation of antigens protein SpaQ (SW:SPAQ_SALTY); inner membrane secretory protein; type III secretion apparatus	STM2889	Virulence	0.0181967
SL2867	spaR	0.0138	type III secretion system secretory apparatus	surface presentation of antigens protein SpaR (SW:SPAR_SALTY); inner membrane secretory protein; type III secretion apparatus	STM2888	Virulence	0.0293
