# Supplementary material for: Exposure of Salmonella enterica Serovar Typhimurium to Three Humectants Used in the Food Industry Induces Different Osmoadaptation Systems
Source: Appl Environ Microbiol. 2015 Sep 4;81(19):6800–11. doi: 10.1128/AEM.01379-15 (PMC4561688; doi:10.1128/AEM.01379-15)
Supplement: Supplemental material [file AEM.01379-15_zam999116622sd3.xlsx]

## Sheet: KCl 1 h
DATASET S2 SHEET 1 of 3
Full list of differentially expressesd genes with >3 fold change (P <0.05) post 1 h exposure to 9.25% (w/v) KCl compared to an ESP culture control
Genes up-regulated >3FC (P <0.05) post 1 h exposure to 9.25% (w/v) KCl
SL1344 identifier	Gene Name	Average fold change	Gene product	Description	LT2 ortholog	Functional Group	P-value
SL1238	argD	5.405	Acetylornithine/succinyldiaminopimelate aminotransferase	catalyzes the transamination of 2-N-succinylornithine and alpha-ketoglutarate into 2-N-succinylglutamate semialdehyde and glutamate; also functions as the catabolic acetylornithine aminotransferase catalyzing the formation of 2-N-acetylglutamate semialdehyde and glutamate from 2-N-acetylornithine and alpha-ketoglutarate	STM1303	Amino acid transport & metabolism	0.0164
SL2324	argT	11.31	lysine-arginine-ornithine-binding periplasmic protein precursor	lysine-arginine-ornithine-binding periplasmic protein precursor; LAO-binding protein (SW:ARGT_SALTY); ABC superfamily binding protein	STM2355	Amino acid transport & metabolism	0.002575
SL3844	asnA	5.51267	asparagine synthetase A	catalyzes the formation of asparagine from aspartate and ammonia	STM3877	Amino acid transport & metabolism	0.01389
SL0662	asnB	5.13	asparagine synthetase B	functions in asparagine biosynthesis; converts glutamine, aspartate, ATP, and water to glutamate, asparagine, pyrophosphate and AMP	STM0680	Amino acid transport & metabolism	0.002564
SL1731	dadA	4.01533	D-amino acid dehydrogenase small subunit	catalyzes the oxidative deamination of D-amino acids	STM1803	Amino acid transport & metabolism	0.006984
SL0805	glnH	5.10233	glutamine-binding periplasmic protein precursor	similar to periplasmic-binding component of ABC transporters	STM0830	Amino acid transport & metabolism	0.0181
SL0654	gltI	8.41667	ABC transporter periplasmic binding protein (glutamate/aspartate?)	similar to E. coli periplasmic binding transport protein (AAC73756.1); ABC superfamily binding protein	STM0665	Amino acid transport & metabolism	0.00163933
SL2991	lysA	5.66633	diaminopimelate decarboxylase	catalyzes the decarboxylation of diaminopimelate into lysine; pyridoxal phosphate(PLP)-binding	STM3013	Amino acid transport & metabolism	0.0218767
SL1062	putA	9.443	proline dehydrogenase (proline oxidase)		STM1124	Amino acid transport & metabolism	0.00640667
SL1063	putP	8.576	sodium/proline symporter (proline permease)	sodium/proline symporter proline permease (SW:PUTP_SALTY); SSS family	STM1125	Amino acid transport & metabolism	0.00528033
SL2815	gutD	4.8285	sorbitol-6-phosphate 2-dehydrogenase (glucitol-6-phosphate dehydrogenase)	catalyzes the conversion of sorbitol 6-phosphate into fructose 6-phosphate	STM2835	Carbohydrate transport & metabolism	0.01465
SL4468	STM4537	7.7175	PTS transport system, IIC component		STM4537	Carbohydrate transport & metabolism	0.0438
SL0482	hemH	3.6015	ferrochelatase	protoheme ferro-lyase; catalyzes the insertion of a ferrous ion into protoporphyrin IX to form protoheme; involved in protoheme biosynthesis; in some organisms this protein is membrane-associated while in others it is cytosolic	STM0489	Cofactor metabolsim	0.0318
SL2505	iscS	3.86067	Cysteine desulfurase	catalyzes the removal of elemental sulfur from cysteine to produce alanine; involved in NAD biosynthesis	STM2543	Cofactor metabolsim	0.00135133
SL4211	acs	5.518	acetyl-coenzyme A synthetase	Acs; catalyzes the conversion of acetate and CoA to acetyl-CoA	STM4275	Energy production & conversion	0.00546
SL2223E	ccmC	3.173	protoheme transport protein	similar to E. coli heme exporter protein C (AAC75259.1); ABC superfamily membrane protein; cytochrome c-type biogenesis protein	STM3817	Energy production & conversion	0.0437
SL2827	hycG	3.18933	formate hydrogenlyase subunit 7	similar to E. coli hydrogenase (AAC75761.1)	STM2847	Energy production & conversion	0.0191
SL3824	pstS	3.99533	periplasmic phosphate-binding protein	similar to E. coli high-affinity phosphate-specific transport system; periplasmic phosphate-binding protein (AAC76751.1); ABC superfamily binding protein	STM3857	Inorganic ion transport & metabolism	0.01299
SL2347	fabB	4.0995	3-oxoacyl-[acyl-carrier-protein] synthase I	FabB, beta-Ketoacyl-ACP synthase I, KASI; catalyzes a condensation reaction in fatty acid biosynthesis: addition of an acyl acceptor of two carbons from malonyl-ACP; required for the elongation of short-chain unsaturated acyl-ACP	STM2378	Lipid metabolism	0.0214
SL3935	fadA	3.452	small (beta) subunit of the fatty acid-oxidizing multienzyme complex	FadA; fatty acid oxidation complex component beta; functions in a heterotetramer with FadB; similar to FadI2J2 complex; functions in beta-oxidation of fatty acids	STM3982	Lipid metabolism	0.03725
SL3936	fadB	11.5207	large (alpha) subunit of the fatty acid-oxidizing multienzyme complex	includes enoyl-CoA hydratase, delta(3)-cis-delta(2)-trans-enoyl-CoA isomerase, 3-hydroxyacyl-CoA dehydrogenase, and 3-hydroxybutyryl-CoA epimerase; catalyzes the formation of an hydroxyacyl-CoA by addition of water on enoyl-CoA; also exhibits 3-hydroxyacyl-CoA epimerase and 3-hydroxyacyl-CoA dehydrogenase activities; forms a heterotetramer with FadA; similar to FadI2J2 complex; functions in beta-…	STM3983	Lipid metabolism	0.00533333
SL1747	fadD	9.58867	long-chain-fatty-acid--CoA ligase	Activates fatty acids by binding to coenzyme A	STM1818	Lipid metabolism	0.000267467
SL0305	fadE	8.4825	possible acyl-CoA dehydrogenase	functions in fatty acid oxidation; converts acyl-CoA and FAD to FADH2 and delta2-enoyl-CoA	STM0309	Lipid metabolism	0.025285
SL2358	fadI	3.157	hypothetical 3-ketoacyl-CoA thiolase	FadI; fatty acid oxidation complex component beta; functions in a heterotetramer with FadJ; similar to FadA2B2 complex; functions in beta-oxidation of fatty acids during anaerobic growth	STM2389	Lipid metabolism	0.0215067
SL2360	fadL	5.235	long-chain fatty acid transport protein precursor		STM2391	Lipid metabolism	0.001269
SL0597	ahpF	4.91167	alkyl hydroperoxide reductase F52A protein (subunit F)	alkyl hydroperoxide reductase subunit F (SW:AHPF_SALTY); detoxification of hydroperoxides	STM0609	Other	0.003989
SL4122	iclR	5.14633	acetate operon repressor	regulates the glyoxylate bypass operon (aceBAK), which encodes isocitrate lyase, malate synthase and isocitrate dehydrogenase kinase/phosphorylase	STM4187	Regulation	0.00194
SL0362	prpR	10.5703	propionate catabolism operon regulatory protein	propionate catabolism operon regulatory protein (SW:PRPR_SALTY); EBP family	STM0367	Regulation	0.0173
SL2769	tctD	3.26	transcriptional regulator	transcriptional regulatory protein TctD (SW:TCTD_SALTY); tricarboxylic transport	STM2785	Regulation	0.02591
SL1555	ydcI	3.5175	hypothetical LysR-family transcriptional regulatory protein	similar to E. coli transcriptional regulator LysR-type (AAC74504.1); LysR family	STM1625	Regulation	0.007085
SL1620	pspA	4.12533	bacteriophage shock protein A	involved in maintaining membrane potential under membrane stress conditions; also acts as a negative transcriptional regulator of the phage shock protein (psp) operon(pspABCDE) by regulating the transcriptional activator PspF	STM1690	Regulation/Stress response	0.00446667
SL2157	STM2180	3.932	hypothetical transcriptional regulator	similar to E. coli transcriptional regulator LysR-type (AAC74504.1); LysR family	STM2180	Regulation/Transcription & translation	0.0150067
STncP1_40	STncP1_40	3.0635				sRNA	0.0292
SL1619	pspB	3.90667	bacteriophage shock protein B	acts together with PspC to induce psp operon during infection with phage, exposure to ethanol or osmotic shock; forms a complex with PspA and C; PspC is required for PspAB binding	STM1689	Stress response	0.00162567
SL1618	pspC	3.449	bacteriophage shock protein C	with PsbB forms toxin/antitoxin pair; activates the psp operon in response to phage infection, exposure to ethanol or osmotic shock	STM1688	Stress response	0.00418333
SL4180	pspG	4.149	hypothetical membrane protein	coordinately regulated along with pspA; PspF-dependent induction in response to secretin overexpression in Yersinia	STM4244	Transcription & translation	0.034
SL4104	rsD	3.071	hypothetical regulatory protein	binds specifically to the major sigma factor sigma 70; active in stationary phase	STM4165	Transcription & translation	0.00618
SL3657	lctP	4.36033	L-lactate permease		STM3692	Transport	0.0229467
SL1025	yccA	3.3605	hypothetical membrane protein	similar to E. coli carrier/transport protein (AAC74056.1); TegT family	STM1085	Transport	0.02295
SL0767	hutU	9.6355	urocanate hydratase	pseudogene; frameshift relative to Pseudomonas putida urocanate hydratase; HUTU (SW:P25080)	STM0790	Unknown	0.004465
SL2770	STM2786	3.9075	hypothetical exported protein		STM2786	Unknown	0.01484
SL3616	STM3650	3.951	conserved hypothetical protein		STM3650	Unknown	0.0178267
SL0373	yaiY	3.04	hypothetical membrane protein		STM0378	Unknown	0.01116
SL1814	yebE	3.42367	conserved hypothetical protein		STM1880	Unknown	0.0362
SL2896	ygbK	9.86	conserved hypothetical protein		STM2917	Unknown	0.02785
SL3910	yigI	3.61233	conserved hypothetical protein	hypothetical protein in rarD-pldA intergenic region (SW:YIGI_SALTY); possibly involved in aromatic compounds catabolism; PaaI	STM3956	Unknown	0.00695333
SL4333	ytfF	3.3925	hypothetical membrane protein	similar to E. coli transmembrane subunit (AAC77167.1)	STM4400	Unknown	0.003885
Genes down-regulated >3FC (P <0.05) post 1 h exposure to 9.25% (w/v) KCl
SL1344 identifier	Gene Name	Average fold change	Gene product	Description	LT2 ortholog	Functional Group	P-value
SL0671	citA	0.3115	citrate-proton symporter		STM0689	Carbohydrate transport & metabolism	0.0283
SL3094	citE	0.332667	possible citrate lyase	similar to E. coli citrate lyase beta chain; acyl lyase subunit (AAC73717.1); LysR family	STM3120	Carbohydrate transport & metabolism	0.0282667
SL3220	garK	0.01195	conserved hypothetical protein		STM3247	Carbohydrate transport & metabolism	0.00339
SL1091	yceE	0.0157	hypothetical membrane transport protein	Confers resistance to fosfomycin and deoxycholate	STM1154	Carbohydrate transport & metabolism	0.010235
SL1103	yceL	0.332	hypothetical membrane transporter	Confers resistance to norfloxacin and enoxacin	STM1166	Carbohydrate transport & metabolism	0.002475
SL1416	ynfM	0.2545	hypothetical membrane transport protein	similar to E. coli transport protein (AAC74668.1); MFS family	STM1486	Carbohydrate transport & metabolism	0.03265
SL1086	mdoC	0.01665	Glucans biosynthesis protein C	required for the transfer of succinyl residues to the glucan backbone	STM1149	Cell membrane biogenesis, outer membrane & surface structure	0.02865
SL3682	rfaY	0.291	lipopolysaccharide core biosynthesis protein	lipopolysaccharide core biosynthesis protein RfaY (SW:RFAY_SALTY); modification of heptose region of the core	STM3716	Cell membrane biogenesis, outer membrane & surface structure	0.0147667
SL3681	rfaZ	0.175	lipopolysaccharide core biosynthesis protein RfaZ	lipopolysaccharide core biosynthetic protein RfaZ (SW:RFAZ_SALTY)	STM3715	Cell membrane biogenesis, outer membrane & surface structure	0.00475167
SL2064	rfbV	0.332	glycosyltransferase	RFBV protein (SW:RFBV_SALTY); LPS side chain defect	STM2087	Cell membrane biogenesis, outer membrane & surface structure	0.0108867
SL0286B	STM0292	0.195333	Rhs-family protein fragment	similar to E. coli rhsE protein in rhs element (AAC74538.1); similar to C-terminus of STM0291	STM0292	Cell membrane biogenesis, outer membrane & surface structure	0.000896333
SL0368	yaiU	0.18505	puative autotransporter/virulence factor	similar to E. coli flagellin structural protein (AAC73477.1); similar to 3rd module of ATP-binding components of transporters	STM0373	Cell membrane biogenesis, outer membrane & surface structure	0.028085
SL1857	motB	0.323	motility protein B	with MotA forms the ion channels that couple flagellar rotation to proton/sodium motive force across the membrane and forms the stator elements of the rotary flagellar machine	STM1922	Cell motility & chemotaxis	0.012745
SL0616	pagP	0.331	antimicrobial peptide resistance and lipid A acylation protein	catalyzes the transfer of palmitate to lipid A	STM0628	Drug analog & resistance	0.0100333
SL1450	marR	0.01011	multiple antibiotic resistance protein MarR	Repressor of the marRAB operon which is involved in the activation of both antibiotic resistance and oxidative stress genes	STM1520	Drug analogue & resistance	0.0246
SL3839	atpI	0.167333	ATP synthase protein I.	Produces ATP from ADP in the presence of a proton gradient across the membrane. Subunit I associates with the membrane and may be involved with cation translocation	STM3872	Energy production & conversion	0.003659
SL2297	nuoA	0.325	NADH dehydrogenase I chain A	Catalyzes the transfer of electrons from NADH to quinone	STM2328	Energy production & conversion	0.00776333
SL0355	STM0360	0.266	probable terminal oxidase subunit I	similar to E. coli probable third cytochrome oxidase, subunit I (AAC74063.1)	STM0360	Energy production & conversion	0.01361
SL4454	symE	0.2815	endoribonuclease	involved in the degradation of RNA; may be involved in the recycling of RNA during the SOS response	STM4523	Folding, sorting & degradation	0.01093
SL0684	kdpE	0.143315	KDP operon transcriptional regulatory protein	response regulator in two-component regulatory system with KdpD; regulates the kdp operon involved in potassium transport	STM0702	Inorganic ion transport & metabolism	0.02755
SL1808	STM1874	0.326	hypothetical cation transporter	similar to E. coli resistance protein (AAC74910.1)	STM1874	Inorganic ion transport & metabolism	0.00407
SL3115	STM3141	0.1182	hypothetical protein		STM3141	Inorganic ion transport & metabolism	0.00241352
SL1412	ydgF	0.196333	hypothetical conserved membrane protein	with MdtI is involved in resistance to deoxycholate , nalidixic acid, fosfomycin, and SDS	STM1482	Inorganic ion transport & metabolism	0.0295333
SL1826	znuC	0.3155	high-affinity zinc uptake system ATP-binding protein		STM1892	Inorganic ion transport & metabolism	0.003785
SLP1_0009	SLP1_0009	0.313333	conjugative transfer, surface exclusion protein	conjugative transfer	PSLT102	Mobile genetic element	0.00731
SLP1_0082	SLP1_0082	0.07999	conserved hypothetical protein		PSLT025	Mobile genetic element	0.009005
SLP1_0091	SLP1_0091	0.250667	hypothetical protein	orf5	PSLT014	Mobile genetic element	0.00436473
SLP2_0002	SLP2_0002	0.316	replication initiation protein		FALSE	Mobile genetic element	0.02565
SLP2_0008	SLP2_0008	0.24865	hypothetical plasmid protein			Mobile genetic element	0.01778
SLP2_0024	SLP2_0024	0.00828	hypothetical plasmid protein			Mobile genetic element	0.03615
SL4392	pyrL	0.1845	pyrBI operon leader peptide	pyrBI operon leader peptide (attenuator) (SW:LPPY_SALTY); contains a frameshift and premature stop as compared to E. coli pyrBI operon leader peptide	STM4461	Nucleotide metabolism	0.0282
SL0385	aroM	0.2325	AroM protein	similar to E. coli protein of aro operon; regulated by aroR (AAC73493.1)	STM0390	Other	0.0032215
SL2878	invF	0.279	AraC-family regulatory protein	invasion protein InvF (SW:INVF_SALTY); SPI-1 transcription factor; activated by HilA; requires SicA as a co-factor; controls sigD/sopB, sopE and sicAsipBCDA genes	STM2899	Regulaion	0.0224267
SL0466	hha	0.192	haemolysin expression modulating protein	with Hns involved in transcriptional regulation of hemolysin; non-specific DNA-binding protein which affects the production of multiple proteins	STM0473	Regulation	0.00834333
SL2012	pocR	0.3045	pdu/cob regulatory protein PocR	regulatory protein PocR (SW:POCR_SALTY); propanediol utilization protein; AraC family	STM2036	Regulation	0.02065
SL0740	STM0763	0.2575	LysR-family transcriptional regulator		STM0763	Regulation	0.0168
SL2732	STM2748	0.302333	hypothetical transcriptional regulator		STM2748	Regulation	0.00218933
SL4022	ydeW	0.0972333	hypothetical regulatory protein	similar to E. coli transcriptional regulator, sorC family (AAC74585.1)	STM4073	Regulation	0.00869667
SL3931	rfaH	0.2615	transcriptional activator	similar to E. coli transcriptional activator that affects biosynthesis of lipopolysaccharide core, F pilin, and haemolysin (AAC76845.1); responsible for full expression of operons rfa, rfb, hly, tra, chu, cps, and kps; may suppress operon polarity	STM3977	Regulation/Cell membrane biogenesis, outer membrane & surface structure	0.002965
SL2781	STM2797	0.332	hypothetical transcriptional regulator	ArsR family	STM2797	Regulation/Transcription & translation	0.00371867
SL2787	STM2803	0.265	hypothetical transcriptional regulator	similar to E. coli regulator (AAC77296.1); GntR family	STM2803	Regulation/Transcription & translation	0.014985
SL1218	yeaJ	0.287	conserved hypothetical membrane protein	contains diguanylate cyclase/phosphodiesterase domain 1	STM1283	Signal transduction	0.0261
sRNA2	sRNA2	0.2605				sRNA	0.00708
sRNA31	sRNA31	0.0104433				sRNA	0.002806
sRNA33	sRNA33	0.0178133				sRNA	0.004419
STnc1260	STnc1260	0.282333				sRNA	0.00133133
STnc1550	STnc1550	0.194				sRNA	0.00156
STnc1670	STnc1670	0.172				sRNA	0.0006585
STnc1870	STnc1870	0.3075				sRNA	0.009285
STnc1930	STnc1930	0.130633				sRNA	0.0156967
STnc510	STnc510	0.317				sRNA	0.02315
STnc610	STnc610	0.2865				sRNA	0.0155245
STnc700	STnc700	0.0864667				sRNA	0.000549667
STnc770	STnc770	0.247				sRNA	0.00246
STncP1_100	STncP1_100	0.316				sRNA	0.000178
STncP2_30	STncP2_30	0.2645				sRNA	0.008955
STncP2_40	STncP2_40	0.187				sRNA	0.002955
SL0259	dnaQ	0.2475	DNA polymerase III epsilon subunit	3'-5' exonuclease of DNA polymerase III	STM0264	Transcription & translation	0.0019095
SL3330	STM3358	0.295	possible GntR-family transcriptional regulator	GntR family	STM3358	Transcription & translation	0.008095
SL3133	exbB	0.2555	biopolymer transport ExbB protein	membrane spanning protein in TonB-ExbB-ExbD complex; involved in the tonB-independent energy-dependent transport iron-siderophore complexes and vitamin B12 into the cell	STM3159	Transport	0.001519
SL2280	elaB	0.247333	conserved hypothetical protein		STM2311	Unknown	0.00324333
SL0995	gtgE	0.305	bacteriophage encoded virulence factor		STM1055	Unknown	0.02004
SL1031	orfX	0.10755	conserved hypothetical protein		STM1092	Unknown	0.00948
SL2477	ratA	0.3165	hypothetical exported protein (RatA)		STM2515	Unknown	0.002435
SL1125	SL1125	0.1799	conserved hypothetical protein			Unknown	0.0142233
SL1988	SL1988	0.188333	conserved hypothetical protein			Unknown	0.0126867
SraG	SraG	0.271667				Unknown	0.0234067
SL0336	STM0341	0.184	possible transmembrane regulator		STM0341	Unknown	0.0265667
SL0376	STM0381	0.267	hypothetical protein		STM0381	Unknown	0.0137
SL0661	STM0672	0.02136	hypothetical exported protein		STM0672	Unknown	0.03515
SL0892	STM0954	0.177333	inner membrane protein		STM0954	Unknown	0.00620333
SL0950	STM1012	0.319	predicted bacteriophage protein		STM1012	Unknown	0.00393
SL1177	STM1239	0.27	predicted bacteriophage protein		STM1239	Unknown	0.0336
SL1202	STM1267	0.332333	hypothetical protein		STM1267	Unknown	0.0132333
SL1602	STM1672	0.258667	hypothetical protein		STM1672	Unknown	0.0188333
SL1756	STM1827	0.15885	conserved hypothetical protein		STM1827	Unknown	0.005985
SL1768	STM1839	0.276	hypothetical exported protein	periplasmic protein	STM1839	Unknown	0.00784433
SL1770	STM1841	0.301	hypothetical exported protein		STM1841	Unknown	0.01035
SL1872	STM1939	0.260667	Conserved hypothetical protein		STM1939	Unknown	0.03148
SL1987	STM2011	0.10562	conserved hypothetical protein	similar to STM2508 and STM2902	STM2011	Unknown	0.00285333
SL2468	STM2506	0.0977	conserved hypothetical inner membrane protein		STM2506	Unknown	0.00290667
SL2469	STM2508	0.00941	conserved hypothetical protein	similar to STM2011 and STM2902	STM2508	Unknown	0.0010215
SL0956	STM2622	0.3055	predicted bacteriophage protein		STM2622	Unknown	0.007175
SL2727	STM2743	0.201	conserved hypothetical protein		STM2743	Unknown	0.01198
SL2784	STM2800	0.171333	hypothetical membrane protein		STM2800	Unknown	0.00803
SL3107	STM3133	0.160667	possible hydrolase		STM3133	Unknown	0.0127433
SL3129	STM3155	0.324	hypothetical protein		STM3155	Unknown	0.01365
SL3263	STM3291	0.23635	conserved hypothetical protein		STM3291	Unknown	0.00697
SL3812	STM3845	0.1715	hypothetical protein		STM3845	Unknown	0.0085435
SL3866	STM3906	0.280667	conserved hypothetical protein		STM3906	Unknown	0.00906667
SL3959	STM4013	0.01005	hypothetical protein		STM4013	Unknown	0.010085
SL4018	STM4069	0.244333	conserved hypothetical protein		STM4069	Unknown	0.0235667
SL4239	STM4302	0.0136	hypothetical protein		STM4302	Unknown	0.012235
SL4523	STM4596	0.17135	hypothetical transcriptional regulator protein		STM4596	Unknown	0.010665
SL0045	yaaY	0.1677	conserved hypothetical protein		STM0044	Unknown	0.03485
SL0570	ybdJ	0.3095	hypothetical membrane protein		STM0582	Unknown	0.03615
SL2593	ybeM	0.236333	hypothetical DNA-binding protein		-	Unknown	0.01814
SL0757	ybhT	0.332667	hypothetical membrane protein; conserved sORF		STM0780	Unknown	0.00789667
SL1726	ycgR	0.266	conserved hypothetical protein		STM1798	Unknown	0.0066535
SL1527	ydcX	0.257333	hypothetical inner membrane protein		STM1596	Unknown	0.01216
SL1393	ydgT	0.2115	conserved hypothetical protein		STM1461	Unknown	0.02425
SL1301	ydiH	0.176333	conserved hypothetical protein		STM1367	Unknown	0.0143
SL1777	yebS	0.307667	hypothetical membrane protein		STM1848	Unknown	0.0264
SL2035	yeeX	0.2815	conserved hypothetical protein	similar to E. coli alpha helix protein (AAC75068.1)	STM2059	Unknown	0.008495
SL2617	yfiM	0.23975	conserved hypothetical protein		STM2653	Unknown	0.02274
SL2923	ygcB	0.14875	conserved hypothetical protein		STM2944	Unknown	0.0101
SL3080	yggM	0.0199	conserved hypothetical protein	similar to E. coli alpha helix chain (AAC75993.1)	STM3105	Unknown	0.011995
SL3586	yhjR	0.25	conserved hypothetical protein		STM3621	Unknown	0.00982
SL3771	yidF	0.3035	conserved hypothetical protein	similar to E. coli transcriptional regulator (AAC76697.1)	STM3803	Unknown	0.00263931
SL3772	yidG	0.234	conserved hypothetical protein		STM3804	Unknown	0.011235
SL3964	yihP	0.332	hypothetical membrane permease	similar to E. coli permease (AAC76874.1)	STM4018	Unknown	0.02235
SL3156	yqiA	0.302333	conserved hypothetical protein	Displays esterase activity toward palmitoyl-CoA and pNP-butyrate	STM3182	Unknown	0.0104333
SL3724	fidL	0.01565	hypothetical exported protein		STM3758	Virulence	0.01887
SL2217	sspH2	0.191333	Type III secretion system effector protein-E3 Ubiquitin ligase	induced by the SPI-2 regulator ssrA/B; secreted by SPI-2	STM2241	Virulence	0.0121467
SL1514	STM1583	0.2885	Type III secretion system effector protein		STM1583	Virulence	0.01291
SL2880	STM2901	0.3115	salmonella pathogenicity island 1 protein		STM2901	Virulence	0.01223
SL4096	STM4157	0.1505	Type III secretion system effector protein		STM4157	Virulence	0.01245
SL2764	virK	0.251333	virulence protein	similar to E. coli enzyme (AAC73964.1); similar to virK in Shigella	STM2781	Virulence	0.0174

## Sheet: KCl 6 h
DATASET S2 SHEET 2 of 3
Full list of differentially expressesd genes with >3 fold change (P <0.05) post 6 h exposure to 9.25% (w/v) KCl compared to an ESP culture control
Genes up-regulated >3FC (P <0.05) post 6 h exposure to 9.25% (w/v) KCl
SL1344 identifier	Gene Name	Average fold change	Gene product	Description	LT2 ortholog	Functional Group	P-value
SL3844	asnA	4.346	asparagine synthetase A	catalyzes the formation of asparagine from aspartate and ammonia	STM3877	Amino acid transport & metabolism	0.0312
SL0394	brnQ	3.213	branched chain amino acid transport system II carrier protein	branched-chain amino acid transport system II carrier protein (SW:BRNQ_SALTY); LIVCS family; LIV-II	STM0399	Amino acid transport & metabolism	0.00361667
SL3954	glnA	15.8	glutamine synthetase	forms a homododecamer; forms glutamine from ammonia and glutamate with the conversion of ATP to ADP and phosphate; also functions in the assimilation of ammonia; highly regulated protein controlled by the addition/removal of adenylyl groups by adenylyltransferase from specific tyrosine residues; addition of adenylyl groups results in inactivation of the enzyme	STM4007	Amino acid transport & metabolism	0.00542
SL0805	glnH	3.2395	glutamine-binding periplasmic protein precursor	similar to periplasmic-binding component of ABC transporters	STM0830	amino acid transport & metabolism	0.0293
SL0804	glnP	4.7215	glutamine transport system permease protein GlnP	similar to permease component of ABC transporters; mutations impair ability of E. coli to transport and utilize glutamine	STM0829	Amino acid transport & metabolism	0.0127215
SL0803	glnQ	3.55867	glutamine transport ATP-binding protein GlnQ	similar to ATP-binding component of ABC transporters	STM0828	amino acid transport & metabolism	0.00951333
SL3532	livJ	3.64	leu/ile/val/thr-binding protein	leu/ile/val/thr-binding protein precursor; LIVT-BP (SW:LIVJ_SALTY); ABC superfamily binding protein	STM3567	amino acid transport & metabolism	0.00417
SL1813	opdB	3.81	oligopeptidase	PtrB; oligopeptidase that cleaves peptide bonds following arginine and lysine residues	STM1879	Amino acid transport & metabolism	0.00146
SL4227	proP	11.7133	hypothetical amino acid permease	similar to E. coli low-affinity transport system; proline permease II (AAC77072.1); MFS family	STM4290	Amino acid transport & metabolism	0.0129
SL2627	tyrA	3.53733	chorismate mutase/prephenate dehydrogenase	catalyzes the formation of prephenate from chorismate and the formation of 4-hydroxyphenylpyruvate from prephenate in tyrosine biosynthesis	STM2669	Amino acid transport & metabolism	0.0174333
SL2141	yehX	3.5665	ABC transporter ATP-binding protein	similar to E. coli ATP-binding component of a transport system (AAC75190.1)	STM2163	Amino acid transport & metabolism	0.002245
SL2300	yfbQ	31.0803	hypothetical aminotransferase	broad specificity; family IV; in Corynebacterium glutamicum this protein can use glutamate, 2-aminobutyrate, and aspartate as amino donors and pyruvate as the acceptor	STM2331	Amino acid transport & metabolism	0.00225733
SL0738	STM0761	41.5137	hypothetical hydro-lyase	similar to E. coli fumarase B; fumarate hydratase class I; anaerobic isozyme (AAC77083.1)	STM0761	Anaerobic metabolism	0.0158067
SL0613	citA	13.185	sensor kinase DpiB	similar to E. coli sensor-type protein (AAC73720.1); in two-component regulatory system with DpiA; regulation of cit operon and plasmid inheritance genes	STM0625	Carbohydrate transport & metabolism	0.0229333
SL1819	edd	6.356	6-phosphogluconate dehydratase	catalyzes the formation of 2-dehydro-3-deoxy-6-phospho-D-gluconate from 6-phospho-D-gluconate	STM1885	Carbohydrate transport & metabolism	0.0111785
SL2800	emrB	3.634	multidrug resistance protein B	similar to E. coli multidrug resistance; probably membrane translocase (AAC75733.1); MFS family	STM2815	Carbohydrate transport & metabolism	0.0057965
SL3508	gntK	14.2	hypothetical gluconokinase	thermoresistant; catalyzes the formation of 6-phospho-D-gluconate from gluconate	STM3542	Carbohydrate transport & metabolism	0.021495
SL3479	gntT	25.41	high-affinity gluconate transporter	similar to E. coli high-affinity transport of gluconate/gluconate permease (AAC76440.1); GntP family; GNT I system	STM3512	Carbohydrate transport & metabolism	0.00377955
SL3507	gntU	14.9185	low-affinity gluconate transporter	similar to E. coli low-affinity gluconate transport permease protein, interrupted (AAC76461.1)	STM3541	Carbohydrate transport & metabolism	0.0024285
SL0465	maa	7.095	maltose O-acetyltransferase	similar to E. coli transferase (AAC73561.1)	STM0472	Carbohydrate transport & metabolism	0.000522133
SL1862	otsA	3.27367	trehalose-6-phosphate synthase		STM1928	Carbohydrate transport & metabolism	0.003204
SL1863	otsB	3.92833	trehalose phosphatase	biosynthetic; catalyzes the formation of trehalose and phosphate from trehalose-6-phosphate; expression is increased under osmotic stress and induced during the transition to stationary phase and by decreased temperature	STM1929	Carbohydrate transport & metabolism	0.0109467
SL1866	STM1933	12.66	Putative sugar phosphate isomerase		STM1933	Carbohydrate transport & metabolism	0.000397277
SL3745	STM3779	3.989	hypothetical phosphocarrier protein of PTS system		STM3779	Carbohydrate transport & metabolism	0.0277667
SL3568	treF	5.032	cytoplasmic trehalase	cytoplasmic; catalyzes the hydrolysis of trehalose to glucose	STM3603	Carbohydrate transport & metabolism	0.0117133
SL3626	xylA	23.068	D-xylose isomerase	catalyzes the interconversion of D-xylose to D-xylulose	STM3661	Carbohydrate transport & metabolism	0.0006101
SL3625	xylB	5.6515	xylulose kinase		STM3660	Carbohydrate transport & metabolism	0.000841
SL0837	yliI	7.544	hypothetical dehydrogenase		STM0861	Carbohydrate transport & metabolism	0.0005265
SL1081	csgA	5.03367	major curlin subunit precursor	major curlin subunit precursor; fimbrin SEF17 (SW:CSGA_SALTY); coiled surface structures; cryptic	STM1144	Cell membrane biogenesis, outer membrane & surface structure	0.0193543
SL0134	lpxC	4.246	UDP-3-O-[3-hydroxymyristoyl] N-acetylglucosamine deacetylase	zinc-dependent; catalyzes the deacetylation of UDP-(3-O-acyl)-N-acetylglucosamine to UDP-3-O-(3-hydroxytetradecanoyl)-glucosamine in the second step of lipid A biosynthesis	STM0134	Cell membrane biogenesis, outer membrane & surface structure	0.00267733
SL3685	rfaB	6.02067	lipopolysaccharide 1,6-galactosyltransferase	UDP-D-galactose/(glucosyl; lipopolysaccharide 1,6-galactosyltransferase (SW:RFAB_SALTY)	STM3719	Cell membrane biogenesis, outer membrane & surface structure	0.00658333
SL3680	rfaK	5.08	lipopolysaccharide 1,2-N-acetylglucosaminetransferase	lipopolysaccharide 1,2-N-acetylglucosaminetransferase (SW:RFAK_SALTY); lipopolysaccharide core biosynthetic protein	STM3714	Cell membrane biogenesis, outer membrane & surface structure	0.00434167
SL3679	rfaL	7.833	O-antigen ligase	O-antigen ligase (SW:RFAL_SALTY)	STM3713	Cell membrane biogenesis, outer membrane & surface structure	0.00877125
SL2062	rfbN	4.44567	rhamnosyltransferase	rhamnosyltransferase RfbN (SW:RFBN_SALTY); LPS side chain defect	STM2085	Cell membrane biogenesis, outer membrane & surface structure	0.002326
SL2713	rfbU	38.06	conserved hypothetical protein		-	Cell membrane biogenesis, outer membrane & surface structure	0.00403733
SL2063	rfbU	11.123	glycosyltransferase	RFBU protein (SW:RFBU_SALTY); LPS side chain defect	STM2086	Cell membrane biogenesis, outer membrane & surface structure	0.00249667
SL2064	rfbV	4.415	glycosyltransferase	RFBV protein (SW:RFBV_SALTY); LPS side chain defect	STM2087	Cell membrane biogenesis, outer membrane & surface structure	0.00257
SL2065	rfbX	7.274	O-antigen transporter	O-antigen transporter (SW:RFBX_SALTY); LPS side chain defect	STM2088	Cell membrane biogenesis, outer membrane & surface structure	0.00519
SL1266	rfc	13.8467	O-antigen polymerase		STM1332	Cell membrane biogenesis, outer membrane & surface structure	0.02721
SL2126	stcD	6.50504	hypothetical exported protein	similar to E. coli type-1 fimbrial protein (AAC75169.1)	STM2149	Cell membrane biogenesis, outer membrane & surface structure	0.00431167
SL1196	STM1260	4.32767	hypothetical membrane protein		STM1260	Cell membrane biogenesis, outer membrane & surface structure	0.000246433
SL2057	udg	3.4595	UDP-glucose 6-dehydrogenase	UDP-glucose 6-dehydrogenase (SW:UDG_SALTY)	STM2080	Cell membrane biogenesis, outer membrane & surface structure	0.041
SL0368	yaiU	4.2135	puative autotransporter/virulence factor	similar to E. coli flagellin structural protein (AAC73477.1); similar to 3rd module of ATP-binding components of transporters	STM0373	Cell membrane biogenesis, outer membrane & surface structure	0.006045
SL1611	ycjG	9.904	hypothetical mandelate racemase / muconate lactonizing enzyme family protein	similar to E. coli muconate cycloisomerase I (AAC74407.1)	STM1681	Cell membrane biogenesis, outer membrane & surface structure	0.00248933
SL0697	fimB	3.832	hypothetical type 1 fimbriae regulatory protein		STM0716	Cell motility & chemotaxis/Cell membrane biogenesis, outer membrane & surface structure	0.00297005
SL0623	lipB	5.698	lipoate-protein ligase B (lipoate biosynthesis protein B)		STM0635	Cofactor metabolism	0.001136
SL2245	ubiG	7.283	3-demethylubiquinone-9 3-methyltransferase	Involved in ubiquinone biosynthesis	STM2276	Cofactor metabolism	0.00173727
SL2505	iscS	3.769	Cysteine desulfurase	catalyzes the removal of elemental sulfur from cysteine to produce alanine; involved in NAD biosynthesis	STM2543	Cofactor metabolsim	0.001048
SL2124	thiM	3.767	Hydroxyethylthiazole kinase	catalyzes the formation of 4-methyl-5-(2-phosphoethyl)-thiazole and ADP from 4-methyl-5-(2-hydroxyethyl)-thiazole and ATP	STM2147	Cofactor metabolsim	0.0160425
SL1448	marB	4.23367	multiple antibiotic resistance protein MarB	multiple antibiotic resistance protein MarB (SW:MARB_SALTY)	STM1518	Drug analog & resistance	0.0102567
SL0616	pagP	33.48	antimicrobial peptide resistance and lipid A acylation protein	catalyzes the transfer of palmitate to lipid A	STM0628	Drug analog & resistance	0.000172
SL0152	aceE	3.52067	pyruvate dehydrogenase E1 component	E1 component; part of pyruvate dehydrogenase; forms a complex with DlaT and LpdC	STM0152	Energy production & conversion	0.0107267
SL1557	adhC	6.22533	alcohol dehydrogenase class III (ec 1.1.1.1) (glutathione-dependent formaldehyde dehydrogenase) (ec 1.2.1.1) (fdh) (faldh)	similar to E. coli alcohol dehydrogenase class III; formaldehyde dehydrogenase; glutathione-dependent (AAC73459.1)	STM1627	Energy production & conversion	0.00276767
SL1189	STM1253	11.6893	hypothetical cytochrome	similar to E. coli cytochrome (AAC75040.1)	STM1253	Energy production & conversion	0.00299
SL1197	STM1261	3.803	conserved hypothetical protein		STM1261	Energy production & conversion	0.0021737
SL4289	yjeS	7.65367	hypothetical 4Fe-4S binding protein		STM4355	Energy production & conversion	0.00105367
SL0615	dcuC	3.116	C4-dicarboxylate anaerobic carrier	responsible for the transport of C4-dicarboxylates during anaerobic growth	STM0627	Energy production and conversion/Anaerobic metabolism	0.0053
SL3253	deaD	7.74933	ATP-dependent RNA helicase (dead-box protein)		STM3280	Folding, sorting & degradation	0.000966667
SL4454	symE	6.7465	endoribonuclease	involved in the degradation of RNA; may be involved in the recycling of RNA during the SOS response	STM4523	Folding, sorting & degradation	0.007885
SL3411	bfd,yheA	19.8033	bacterioferritin-associated ferredoxin	regulatory or redox component complexing with Bfr in iron storage and mobility (SW:BFD_SALTY)	STM3444	Inorganic ion transport & metabolism	0.00284
SL1699	chaA	3.94867	hypothetical calcium/proton antiporter	similar to E. coli sodium-calcium/proton antiporter (AAC74300.1); CaCA family	STM1771	Inorganic ion transport & metabolism	0.00580567
SL0491	copA	6.148	copper-transporting ATPase	similar to E. coli ATPase (AAC73586.1)	STM0498	Inorganic ion transport & metabolism	0.0121533
SL3472	feoA	5.53333	hypothetical ferrous iron transport protein		STM3505	Inorganic ion transport & metabolism	0.00312333
SL3728	mgtB	7.6815	Magnesium transport ATPase, P-type 2	Mg(2+) transport ATPase, P-type 2 (SW:ATMB_SALTY); cotranscribed with mgtC	STM3763	Inorganic ion transport & metabolism	0.009165
SL0036	STM0035	14.3565	hypothetical secreted sulfatase	similar to E. coli sulfatase (AAC76701.1)	STM0035	Inorganic ion transport & metabolism	0.012355
SL4179	yjbN	3.19567	conserved hypothetical protein	TIM-barrel enzyme; possibly dehydrogenases; nifR3 family	STM4243	Inorganic ion transport & metabolism	0.01225
SL3541	zntA	3.339	heavy metal-transporting ATPase	P-type ATPase involved in the export of lead, cadmium, zinc and mercury	STM3576	Inorganic ion transport & metabolism	0.02215
SL4111	zraP	59.7733	possible exported protein		STM4172	Inorganic ion transport & metabolism	0.001335
SL3936	fadB	3.4925	large (alpha) subunit of the fatty acid-oxidizing multienzyme complex	includes enoyl-CoA hydratase, delta(3)-cis-delta(2)-trans-enoyl-CoA isomerase, 3-hydroxyacyl-CoA dehydrogenase, and 3-hydroxybutyryl-CoA epimerase; catalyzes the formation of an hydroxyacyl-CoA by addition of water on enoyl-CoA; also exhibits 3-hydroxyacyl-CoA epimerase and 3-hydroxyacyl-CoA dehydrogenase activities; forms a heterotetramer with FadA; similar to FadI2J2 complex; functions in beta-…	STM3983	Lipid metabolism	0.0281
SL2860	iacP	47.1635	probable acyl carrier protein	carries the fatty acid chain in fatty acid biosynthesis	STM2881	Lipid metabolism	0.0005205
SL2208	oafA	6.40867	hypothetical lipopolysaccharide modification acyltransferase	O-antigen five; acetylation of the O-antigen (LPS)	STM2232	Lipid metabolism	0.0153433
SLP1_0035	SLP1_0035	8.40333	conjugative transfer protein	conjugative transfer; DNA-binding protein	PSLT073	Mobile genetic element	0.00537333
SLP1_0055	SLP1_0055	3.054	plasmid partition protein A		PSLT052	Mobile genetic element	0.01239
SLP1_0058	SLP1_0058	42.6333	predicted protein		PSLT049	Mobile genetic element	0.0194333
SLP1_0059	SLP1_0059	27.6623	alpha-helical coiled coil protein		PSLT048	Mobile genetic element	0.0122433
SLP1_0072	SLP1_0072	7.98067	hypothetical transposase		PSLT035	Mobile genetic element	0.001638
SLP2_0003	SLP2_0003	3.972	hypothetical plasmid protein			Mobile genetic element	0.002588
SLP2_0004	SLP2_0004	4.87233	hypothetical plasmid stabilisation protein			Mobile genetic element	0.00568983
SLP2_0005	SLP2_0005	5.2935	hypothetical plasmid protein			Mobile genetic element	0.004435
SLP2_0007	SLP2_0007	5.28433	hypothetical membrane protein			Mobile genetic element	0.00375333
SLP2_0008	SLP2_0008	12.79	hypothetical plasmid protein			Mobile genetic element	0.006382
SLP2_0009	SLP2_0009	8.579	hypothetical membrane protein			Mobile genetic element	0.00659133
SLP2_0010	SLP2_0010	9.30067	hypothetical plasmid protein			Mobile genetic element	0.0098096
SLP2_0013	SLP2_0013	50.2367	immunity protein for colicin Ib			Mobile genetic element	0.001684
SLP2_0014	SLP2_0014	34.67	hypothetical membrane protein (pseudogene)			Mobile genetic element	0.001679
SLP2_0019	SLP2_0019	12.5833	plasmid partition protein			Mobile genetic element	0.001948
SLP2_0020	SLP2_0020	7.71	conserved hypothetical protein			Mobile genetic element	0.004589
SLP2_0021	SLP2_0021	35.5333	plasmid stability protein			Mobile genetic element	0.00102563
SLP2_0022	SLP2_0022	28.8867	plasmid stability protein			Mobile genetic element	8.46808e-05
SLP2_0025	SLP2_0025	31.8587	hypothetical plasmid protein			Mobile genetic element	0.0078471
SLP2_0047A	SLP2_0047A	4.94567	hypothetical plasmid protein			Mobile genetic element	0.0019
SLP2_0055	SLP2_0055	45.04	surface exclusion protein			Mobile genetic element	0.0002142
SLP2_0103	SLP2_0103	93.3333	conjugal transfer protein			Mobile genetic element	0.00105383
SLP3_0004	SLP3_0004	11.4843	regulatory protein			Mobile genetic element	0.0267667
SLP3_0005	SLP3_0005	14.0933	repressor protein			Mobile genetic element	0.0101467
SLP3_0006	SLP3_0006	24.7433	hypothetical protein			Mobile genetic element	0.00757333
SL2933	mazG	4.71633	conserved hypothetical protein	functions in degradation of stringent response intracellular messenger ppGpp; in E. coli this gene is co-transcribed with the toxin/antitoxin genes mazEF; activity of MazG is inhibited by MazEF in vitro; ppGpp inhibits mazEF expression; MazG thus works in limiting the toxic activity of the MazF toxin induced during starvation; MazG also interacts with the GTPase protein Era	STM2954	Nucleotide metabolism	0.005459
SL1265	STM1330	4.2265	Putative DNA/RNA non-specific endonuclease		STM1330	Nucleotide metabolsim	0.03225
SL2369	ddg	20.3213	encodes the cold shock-induced palmitoleoyl transferase	Acylates the intermediate (KDO)2-lipid IVA to form (KDO)2-(palmitoleoyl)-lipid IVA in cells subjected to cold shock	STM2401	Other	0.0119867
SL4141	gtrA	20.26	hypothetical phage glycosyl transferase		STM4206	Other	0.00142097
SL4140	gtrB	13.655	hypothetical phage glycosyl transferase	similar to E. coli glycan biosynthesis enzyme (AAC75410.1)	STM4205	Other	0.004849
SL2241	gyrA	3.51833	DNA gyrase subunit A	negatively supercoils closed circular double-stranded DNA	STM2272	Other	0.00282
SL4198	siiF	5.23767	hypothetical type-1 secretion protein	similar to leukotoxin expression protein B (gi|7467272); contains an N-terminal double-glycine peptidase domain	STM4262	Other	0.00176667
SL1662	STM1731	17.6633	catalase		STM1731	Other	0.0001239
SL3843	asnC	6.9045	regulatory protein	transcriptional repressor of asnA which codes for aspartate-ammonia ligase	STM3876	Regulation	0.0008535
SL4009	cpxP	11.89	extracytoplasmic stress protein for protein-mediated toxicities	repressor of the Cpx envelope stress response pathway which occurs via periplasmic interactions with CpxA; CpxP is degraded by DegP protease especially in the presence of misfolded substrates	STM4060	Regulation	0.008355
SL2299	lrhA	7.75833	NADH dehydrogenase operon transcriptional regulator	similar to E. coli NADH dehydrogenase transcriptional regulator; LysR family (AAC75349.1)	STM2330	Regulation	0.00101367
SL2808	oraA	16.8695	Regulatory protein recX.	binds RecA and inhibits RecA-mediated DNA strand exchange and ATP hydrolysis and coprotease activities	STM2828	Regulation	0.005555
SL0569	ramA	3.31533	transcriptional activator RamA		STM0581	Regulation	0.00435667
SL1911	rcsA	3.5665	colanic acid capsullar biosynthesis activation protein A	positive transcriptional regulator of capsular/exo-polysaccharide synthesis; LuxR/UhpA family (SW:RCSA_SALTY)	STM1982	Regulation	0.00878
SL2603	rseA	8.25367	sigma-E factor negative regulatory protein	similar to E. coli anti sigma-E/sigma 24 factor; negative regulatory protein (AAC75625.1)	STM2639	Regulation	0.002566
SL2602	rseB	6.359	sigma-E factor regulatory protein RseB precursor	periplasmic protein; interacts with the C-terminal domain of RseA and stimulates RseA binding to sigmaE via the cytoplasmic RseA N-terminal domain which then sequesters sigmaE in the membrane thereby preventing sigmaE associated with core RNAP	STM2638	Regulation	0.00434867
SL2601	rseC	6.19433	sigma-E factor regulatory protein RseC	involved in the reduction of the SoxR iron-sulfur cluster	STM2637	Regulation	0.00159967
SL0300	sinR	5.5695	LysR-family transcriptional regulator (SPI-6 associated)	SinR protein (SW:SINR_SALTY)	STM0304	Regulation	0.007265
SL2846	sprB	7.077	AraC-family transcriptional regulator		STM2866	Regulation	7.98e-05
SL3314	sspA	3.111	stringent starvation protein A	transcriptional activator; required for activation of bacteriophage P1 late promoter; induced by starvation	STM3342	Regulation	0.00172
SL3313	sspB	3.71067	stringent starvation protein B		STM3341	Regulation	0.000615433
SL0740	STM0763	170.983	LysR-family transcriptional regulator		STM0763	Regulation	0.00282
SL0890	STM0952	5.51533	hypothetical transcriptional activator	similar to E. coli transcriptional regulator LysR-type (AAC73313.1); LysR family	STM0952	Regulation	0.0101867
SL2244	STM2275	43.2233	hypothetical transcriptional regulator	GntR family	STM2275	Regulation	0.000869333
SL4250	STM4314	37.3433	Regulator of flhDC	LuxR family	STM4314	Regulation	0.0114557
SL4350	STM4417	100.6	transcriptional regulator, repressor of myo-inositol metabolism		STM4417	Regulation	0.00170667
SL2783	stpA	11.3167	DNA-binding protein StpA	DNA-binding protein STPA (SW:STPA_SALTY); has chaperone activity	STM2799	Regulation	0.00384867
SL2947	syd	3.1605	syd protein	SecY regulator that either chelates excess SecY or negatively regulates the SecYE translocase function	STM2967	Regulation	0.009765
SL1613	tyrR	5.00267	transcriptional regulatory protein TyrR	regulates genes involved in the biosynthesis and transport of aromatic amino acids	STM1683	Regulation	0.00348367
SL4437	uxuR	7.32867	uxu operon transcriptional regulator	regulates the expression of uxuBA	STM4507	Regulation	0.00645
SL1060	ycdC	18.95	hypothetical transcriptional regulator	similar to E. coli tet operon regulator (AAC74098.1); TetR/AcrR family	STM1122	Regulation	0.00411333
SL1369	ydhM	3.34967	hypothetical TetR-family transcriptional regulator	TetR/AcrR family	STM1437	Regulation	0.010077
SL1215	yeaM	43.4143	hypothetical transcriptional regulator	similar to E. coli AraC-type regulatory protein (AAC74860.1); AraC/XylS family	STM1279	Regulation	0.00824333
SL2506	yfhP	4.10133	conserved hypothetical protein	regulates the expression of the iscRSUA operon	STM2544	Regulation	0.0264333
SL2519	cadC	4.55267	transcriptional activator cadC	regulates the cadBA operon	STM2557	Regulation/Anaerobic metabolism	0.00300433
SL0614	citB	18.3595	transcriptional regulatory protein	regulates the expression of citAB in citrate fermentation	STM0626	Regulation/Carbohydrate transport & metabolism	0.01714
SL2056	cld,wzzB	4.35267	lipopolysaccharide O-antigen chain length regulator	chain length determinant protein; polysaccharide antigen chainregulator (SW:WZZB_SALTY); regulator of length of O-antigen component of lipopolysaccharide chains	STM2079	Regulation/Cell membrane biogenesis & outer membrane	0.002061
SL0151	pdhR	10.2807	pyruvate dehydrogenase complex repressor	activates lctPRD operon; autoregulates itself through repression of pdhR-aceEF-lpdA operon; regulates pyruvate dehydrogenase complex	STM0151	Regulation/Energy production & conversion	0.0126267
SL1620	pspA	20.2933	bacteriophage shock protein A	involved in maintaining membrane potential under membrane stress conditions; also acts as a negative transcriptional regulator of the phage shock protein (psp) operon(pspABCDE) by regulating the transcriptional activator PspF	STM1690	Regulation/Stress response	0.000274
SL2604	rpoE	4.24133	RNA polymerase sigma-E factor (sigma-24)	Member of the extracytoplasmic function sigma factors which are active under specific conditions; binds with the catalytic core of RNA polymerase to produce the holoenzyme and directs bacterial core RNA polymerase to specific promoter elements to initiate transcription; this sigma factor is involved in heat shock and oxidative stress response	STM2640	Regulation/Transcription & translation	0.00298733
SL3533	rpoH	9.00433	RNA polymerase sigma-32 factor	binds with the catalytic core of RNA polymerase to produce the holoenzyme; this sigma factor is responsible for the expression of heat shock promoters	STM3568	Regulation/Transcription & translation	0.0002805
SL2157	STM2180	3.085	hypothetical transcriptional regulator	similar to E. coli transcriptional regulator LysR-type (AAC74504.1); LysR family	STM2180	Regulation/Transcription & translation	0.0263
SL2781	STM2797	3.13	hypothetical transcriptional regulator	ArsR family	STM2797	Regulation/Transcription & translation	0.00340667
SL2847	hilC	4.5075	AraC-family transcriptional regulator	SprA; HilC (gi|4455106); helix-turn-helix protein; AraC family; activator for invasion genes; derepresses hilA expression	STM2867	Regulation/Virulence	0.0012975
SL1325	ssrB	5.42667	two-component response regulator	SsrB (gi|2765824); type III secretion system regulator; similar to DegU/UvrY/BvgA; regulated by OmpR-EnvZ; controls regulation of SPI-2 expression	STM1391	Regulation/Virulence	0.01077
SL4267	groEL	5.70467	GroEL protein	60 kDa chaperone family; promotes refolding of misfolded polypeptides especially under stressful conditions; forms two stacked rings of heptamers to form a barrel-shaped 14mer; ends can be capped by GroES; misfolded proteins enter the barrel where they are refolded when GroES binds; many bacteria have multiple copies of the groEL gene which are active under different environmental conditions; the…	STM4330	Replication & repair	0.00208533
SL4266	groES	5.802	GroES protein	10 kDa chaperonin; Cpn10; GroES; forms homoheptameric ring; binds to one or both ends of the GroEL double barrel in the presence of adenine nucleotides capping it; folding of unfolded substrates initiates in a GroEL-substrate bound and capped by GroES; release of the folded substrate is dependent on ATP binding and hydrolysis in the trans ring	STM4329	Replication & repair	0.00237933
SL2888	mutS	4.0565	DNA mismatch repair protein	This protein performs the mismatch recognition step during the DNA repair process	STM2909	Replication & repair	0.0015295
SL0710	nei	12.5823	endonuclease VIII, DNA N-glycosylase with an AP lyase activity	5-formyluracil/5-hydroxymethyluracil DNA glycosylase; involved in base excision repair of DNA damaged by oxidation or by mutagenic agents; acts as DNA glycosylase that recognizes and removes damaged bases with a preference for oxidized pyrimidines; has apurinic/apyrimidinic lyase activity	STM0728	Replication & repair	0.00948667
SL2180	nfo	3.1565	Probable endonuclease IV	Assists in DNA repair by cleaving phosphodiester bonds at apurinic or apyrimidinic sties to produce new 5' ends that are base-free deoxyribose 5-phosphate residues	STM2203	Replication & repair	0.0266
SL0160	STM0159	14.7767	HNH endonuclease		STM0159	Replication & repair	0.00456
SL3484	STM3517	5.48267	conserved hypothetical protein (homologue of DnaJ: DNA damage inducible protein)		STM3517	Replication & repair	0.000193233
SL1925	umuC	6.262	DNA repair protein	binds processed UmuD protein to form functional DNA pol V (UmuD'2UmuC); involved in translesion polymerization	STM1997	Replication & repair	0.014449
SL3952	glnG	3.869	Two-component system, response regulator	response regulator of a two-component regulatory system involved in the activation of nitrogen assimilation genes; interacts with sigma-54	STM4005	Signal transduction	0.00506
SL3953	glnL	7.03167	Two-component system sensory histidine kinase	sensory histidine kinase in two-component regulatory system with GlnG; acts as a signal transducer which responds to the nitrogen level of cell and modulates the activity of ntrC by phosphorylation/dephosphorylation	STM4006	Signal transduction	0.0119333
SL1799	pagK	30.5567	bacteriophage encoded pagK (phoPQ-activated protein)	PhoPQ-activated gene (gi|2582047)	STM1867	Signal transduction	0.00305333
SL1627	STM1697	6.4125	conserved hypothetical protein	diguanylate cyclase/phosphodiesterase domain 2	STM1697	Signal transduction	0.00376
SL1278	ydiV	10.3125	conserved hypothetical protein	diguanylate cyclase/phosphodiesterase domain 1	STM1344	Signal transduction	0.0020965
RyeF	RyeF	6.2075				Small RNA	0.0431
IsrH_1_2	IsrH_1_2	55.284			LT2 orthologue	sRNA	0.00228167
sRNA21	sRNA21	42.3867				sRNA	0.00127673
STnc1710	STnc1710	3.971				sRNA	0.0181533
STnc1820	STnc1820	5.69133				sRNA	0.000991333
STnc1940	STnc1940	4.169				sRNA	0.005465
STnc1950	STnc1950	4.442				sRNA	0.020445
STnc1980	STnc1980	10.5647				sRNA	0.00202
STnc460	STnc460	6.191				sRNA	0.021595
STnc510	STnc510	10.818				sRNA	0.002231
STnc590	STnc590	9.64767				sRNA	0.000419
STnc610	STnc610	12.1593				sRNA	0.00920333
STnc720	STnc720	8.7475				sRNA	0.01052
STnc780	STnc780	15.71				sRNA	0.000985867
STncP1_40	STncP1_40	10.4395				sRNA	0.00242
STncP2_30	STncP2_30	6.861				sRNA	0.0043613
SL2502	hscB	4.93867	Co-chaperone protein hscB	J-type co-chaperone that regulates the ATPase and peptide-binding activity of Hsc66 chaperone; may function in biogenesis of iron-sulfur proteins	STM2540	Stress response	0.000145613
SL3775	hslS	32.2	heat shock protein B		STM3808	Stress response	1.71557e-05
SL3776	hslT	29.1267	heat shock protein A		STM3809	Stress response	0.00012057
SL4040	hslU	4.826	heat shock protein	heat shock protein involved in degradation of misfolded proteins	STM4091	Stress response	0.000335333
SL4041	hslV	5.22467	heat shock protein	heat shock protein involved in degradation of misfolded proteins	STM4092	Stress response	0.00188933
SL0480	htpG	9.0645	heat shock protein HtpG		STM0487	Stress response	0.000898
SL1619	pspB	33.7167	bacteriophage shock protein B	acts together with PspC to induce psp operon during infection with phage, exposure to ethanol or osmotic shock; forms a complex with PspA and C; PspC is required for PspAB binding	STM1689	Stress response	0.00046052
SL1618	pspC	58.2033	bacteriophage shock protein C	with PsbB forms toxin/antitoxin pair; activates the psp operon in response to phage infection, exposure to ethanol or osmotic shock	STM1688	Stress response	0.0001197
SL1617	pspD	68.1133	bacteriophage shock protein D		STM1687	Stress response	0.000111433
SL1616	pspE	5.134	bacteriophage shock protein E precursor	rhodanese; catalyzes the formation of thiocyanate from thiosulfate and hydrogen cyanide	STM1686	Stress response	0.000963
SL4180	pspG	19.2433	hypothetical membrane protein	coordinately regulated along with pspA; PspF-dependent induction in response to secretin overexpression in Yersinia	STM4244	Stress response	0.00526
SL1187	STM1251	10.0837	hypothetical heat shock protein	similar to E. coli small heat shock protein (AAC76710.1)	STM1251	Stress response	0.00277033
SL0013	dnaJ	4.523	DnaJ protein	chaperone Hsp40; co-chaperone with DnaK; Participates actively in the response to hyperosmotic and heat shock by preventing the aggregation of stress-denatured proteins and by disaggregating proteins, also in an autonomous, dnaK-independent fashion	STM0013	Stress response/Replication & repair	0.002905
SL0012	dnaK	5.6185	Chaperone protein dnaK	heat shock protein 70; assists in folding of nascent polypeptide chains; refolding of misfolded proteins; utilizes ATPase activity to help fold; co-chaperones are DnaJ and GrpE; multiple copies in some bacteria	STM0012	Stress response/Replication & repair	0.00223117
SL1571	hrpA	3.1795	ATP-dependent helicase HrpA	involved in the post-transcriptional processing of the daa operon mRNA, which encodes proteins involved in fimbrial biogenesis of an enteropathogenic E. coli strain	STM1641	Transcription & translation	0.01356
SL3259	infB	3.4225	protein chain initiation factor 2	Protects formylmethionyl-tRNA from spontaneous hydrolysis and promotes its binding to the 30S ribosomal subunits during initiation of protein synthesis. Also involved in the hydrolysis of GTP during the formation of the 70S ribosomal complex	STM3286	Transcription & translation	0.0173
SL3260	nusA	3.161	transcription termination/antitermination L factor	modifies transcription through interactions with RNA polymerase affecting elongation, readthrough, termination, and antitermination	STM3287	Transcription & translation	0.01034
SL3258	rbfA	3.15167	ribosome-binding factor A (P15B protein)	associates with free 30S ribosomal subunits; essential for efficient processing of 16S rRNA; in E. coli rbfA is induced by cold shock	STM3285	Transcription & translation	0.0139867
SL3876	rho	3.05767	transcription termination factor	An RNA-DNA helicase that actively releases nascent mRNAs from paused transcription complexes	STM3917	Transcription & translation	0.00460333
SL3407	rplC	3.2255	50S ribosomal subunit protein L3	binds directly near the 3' end of the 23S rRNA, where it nucleates assembly of the 50S subunit; essential for peptidyltransferase activity; mutations in this gene confer resistance to tiamulin	STM3440	Transcription & translation	0.04995
SL1764	rrmA	3.892	rRNA guanine-N1-methyltransferase	methylates the guanosine in position 745 of 23S rRNA; required for translation and cell growth	STM1835	Transcription & translation	0.0221543
SL1477	STM1548	6.04567	hypothetical isomerase		STM1548	Transcription & translation	0.00746
SL1478	STM1549	3.166	conserved hypothetical protein		STM1549	Transcription & translation	0.0201333
SL2507	STM2545	5.382	hypothetical RNA methyltransferase	similar to E. coli ATP synthase beta subunit (AAC75585.1)	STM2545	Transcription & translation	0.00533367
SL2752	STM2767	4.171	hypothetical DNA/RNA helicase	superfamily I	STM2767	Transcription & translation	0.004685
SL3617	STM3651	85.96	hypothetical acetyltransferase		STM3651	Transcription & translation	0.000696667
SL3744	STM3778	16.0433	hypothetical DNA-binding protein	helix-turn-helix	STM3778	Transcription & translation	0.00427667
SL4254	STM4318	16.5745	Putative acetyltransferase		STM4318	Transcription & translation	0.003625
SL3257	truB	4.21967	tRNA pseudouridine 55 synthase (psi55 synthase) (p35 protein)	catalyzes isomerization of specific uridines in RNA to pseudouridine; responsible for residues in T loops of many tRNAs	STM3284	Transcription & translation	0.00985333
SL2945	yqcB	3.786	hypothetical RNA pseudouridylate synthase	catalyzes formation of pseudouridine at position 65 in tRNA-Ile1 and tRNA-Asp	STM2964	Transcription & translation	0.01665
SL0162	kdgT	8.231	2-keto-3-deoxygluconate permease	transports degraded pectin products into the bacterial cell	STM0161	Transport	0.01145
SL4352	STM4419	14.41	myo-inositol transport		STM4419	Transport	0.006315
SL2794	proV	78.3533	glycine betaine/l-proline transport ATP-binding protein	with ProWX is involved in the high-affinity uptake of glycine betaine	STM2809	Transport/Amino acid transport & metabolism	0.000143033
SL2795	proW	61.3967	glycine betaine/L-proline transport system permease protein P	with ProVX is involved in the high-affinity uptake of glycine betaine	STM2810	Transport/Amino acid transport & metabolism	0.0004259
SL2796	proX	16.95	glycine betaine-binding periplasmic protein precursor	with ProVW, part of the high-affinity transport system for the osmoprotectant glycine betaine	STM2811	Transport/Amino acid transport & metabolism	6.56733e-05
SL1421	STM1491	5.2305	hypothetical ABC transporter ATP/GTP-binding protein	similar to E. coli ATP-binding component of a transport system (AAC75190.1); ABC-type ATPase component	STM1491	Transport/Amino acid transport & metabolism	0.005015
SL1422	STM1492	6.99067	hypothetical ABC transporter membrane protein	similar to E. coli transport system permease protein (AAC75189.1); binding-protein-dependent	STM1492	Transport/Amino acid transport & metabolism	0.0160433
SL1424	STM1494	14.97	hypothetical ABC transporter membrane protein	similar to E. coli transport system permease protein (AAC75189.1); ABC-type transport systems	STM1494	Transport/Amino acid transport & metabolism	0.0196
SL3165	assT	7.007	probable arylsulfate sulfotransferase		STM3192	Unknown	0.0344
SL3628	bax	12.0937	hypothetical exported amidase	similar to E. coli ATP-binding protein (AAC76594.1)	STM3663	Unknown	0.000826333
SL0250	dkgB	15.985	hypothetical oxidoreductase	catalyzes the reduction of 2,5-diketo-D-gluconic acid to 2-keto-L-gulonic acid	STM0255	Unknown	0.023815
SL1181	envE	24.9667	hypothetical lipoprotein	probable lipoprotein EnvE precursor (SW:ENVE_SALTY)	STM1242	Unknown	0.000839667
SL0288	sciX	4.391	conserved hypothetical protein (SPI-6 associated)		STM0293	Unknown	0.01284
SL0289	sciY	258.8	hypothetical phosphotriesterase (pseudogene)		STM0294	Unknown	0.014915
SL0286A	SL0286A	8.25767	conserved hypothetical protein (SPI-6 associated)			Unknown	0.009611
SL0430A	SL0430A	9.5445	hypothetical transposase (fragment)			Unknown	0.0102335
SL1927B	SL1927B	3.89067	dna-invertase (fragment)			Unknown	0.0121633
SL1928	SL1928	69.515	hypothetical bacteriophage protein			Unknown	0.002696
SL2583	SL2583	3.18133	predicted bacteriophage protein			Unknown	0.00844667
SL2696	SL2696	16.4367	predicted bacteriophage protein			Unknown	0.000341
SL2697	SL2697	13.358	predicted bacteriophage protein			Unknown	0.00277333
SL2714	SL2714	31.2433	hypothetical protein			Unknown	8.44333e-05
SL2715	SL2715	17.6173	hypothetical protein			Unknown	0.000745333
SL2935	SL2935	50.644	hypothetical DNA stabilisation protein			Unknown	0.00543167
SL2695	smf	54.2833	hypothetical competence protein			Unknown	0.0001655
Spf	Spf	3.6035				Unknown	0.0337
SL0018	STM0018	10.014	chitinase		STM0018	Unknown	0.010972
SL0081	STM0080	4.855	hypothetical lipoprotein		STM0080	Unknown	0.001445
SL0100	STM0100	41.8957	hypothetical protein		STM0100	Unknown	0.00697
SL0336	STM0341	49.1533	possible transmembrane regulator		STM0341	Unknown	0.000953333
SL0339	STM0344	6.37633	possible transmembrane regulator		STM0344	Unknown	0.00559733
SL0490	STM0497	8.077	probable secreted protein		STM0497	Unknown	0.000648
SL0709	STM0727	6.002	conserved hypothetical cytoplasmic protein		STM0727	Unknown	0.00819
SL0892	STM0954	4.406	inner membrane protein		STM0954	Unknown	0.00833
SL0950	STM1012	3.021	predicted bacteriophage protein		STM1012	Unknown	0.01751
SL0958	STM1020	9.82867	Gifsy-2 bacteriophage protein		STM1020	Unknown	0.0129413
SL0989	STM1050	18.465	bacteriophage tail fibre assembly protein	similar to tail fiber assembly protein (gi|8927433)	STM1050	Unknown	0.024915
SL1177	STM1239	15.7467	predicted bacteriophage protein		STM1239	Unknown	0.000240333
SL1186	STM1250	10.005	hypothetical protein		STM1250	Unknown	0.000204
SL1190	STM1254	5.50333	hypothetical lipoprotein		STM1254	Unknown	0.015021
SL1244	STM1309	8.83267	conserved hypothetical protein	3' incision activity; acts with UvrC	STM1309	Unknown	0.0009934
SL1443	STM1513	9.46267	conserved hypothetical protein		STM1513	Unknown	0.000991667
SL1558	STM1628	8.66967	conserved hypothetical protein	similar to E. coli alpha helix chain (AAC73460.1)	STM1628	Unknown	0.004371
SL1768	STM1839	10.785	hypothetical exported protein	periplasmic protein	STM1839	Unknown	7.1972e-05
SL1785	STM1856	26.44	conserved hypothetical protein		STM1856	Unknown	0.01605
SL2186	STM2209	3.1355	cytoplasmic membrane protein		STM2209	Unknown	0.0037135
SL2221	STM2245	25.149	exported protein		STM2245	Unknown	0.00886
SL2469	STM2508	6.28133	conserved hypothetical protein	similar to STM2011 and STM2902	STM2508	Unknown	0.00447667
SL2547	STM2585	169.233	hypothetical transposase		STM2585	Unknown	0.00147587
SL2574	STM2610	3.2985	predicted bacteriophage protein		STM2610	Unknown	0.02805
SL2582	STM2620	11.739	predicted bacteriophage protein		STM2620	Unknown	0.01948
SL2702	STM2730	3.66933	DNA adenine methylase	similar to E. coli DNA adenine methylase (AAC76412.1); similar to retron in E coli	STM2730	Unknown	0.00481533
SL2712	STM2740	5.0335	bacteriophage integrase		STM2740	Unknown	0.03275
SL2727	STM2743	13.2737	conserved hypothetical protein		STM2743	Unknown	0.0160977
SL2751	STM2766	20.49	conserved hypothetical protein		STM2766	Unknown	0.00792333
SL2797	STM2812	34.665	hypothetical transmembrane transport protein	similar to E. coli transport protein (AAC75728.1)	STM2812	Unknown	0.00678
SL2966	STM2986	3.303	hypothetical membrane protein		STM2986	Unknown	0.01673
SL3011	STM3033	12.3063	hypothetical protein (assiciated with virulence)	stability determinant protein	STM3033	Unknown	0.00293267
SL3012	STM3034	8.67133	hypothetical protein (assiciated with virulence)		STM3034	Unknown	0.000693333
SL3128	STM3154	6.89333	exported protein		STM3154	Unknown	0.00305367
SL3334	STM3362	15.4067	conserved hypothetical protein		STM3362	Unknown	0.000656333
SL3483	STM3516	10.352	conserved hypothetical protein		STM3516	Unknown	0.0109577
SL3616	STM3650	7.85167	conserved hypothetical protein		STM3650	Unknown	0.00829333
SL3618	STM3652	16.16	conserved hypothetical protein		STM3652	Unknown	0.000644333
SL3662	STM3697	4.16533	hypothetical racemase	similar to E. coli starvation-sensing protein (AAC74653.1); muconate lactonizing enzyme family	STM3697	Unknown	0.0224
SL3743	STM3777	7.98433	conserved hypothetical protein		STM3777	Unknown	0.01698
SL3866	STM3906	13.0433	conserved hypothetical protein		STM3906	Unknown	0.000793633
SL3867	STM3907	8.501	conserved hypothetical protein		STM3907	Unknown	0.0016777
SL3987	STM4039	51.16	hypothetical lipoprotein		STM4039	Unknown	0.0011696
SL4139	STM4204	13.025	hypothetical membrane protein		STM4204	Unknown	0.00401
SL4178	STM4242	4.7705	hypothetical exported protein	similar to plasmid R64 TraF	STM4242	Unknown	0.014075
SL4249	STM4313	36.1767	conserved hypothetical protein		STM4313	Unknown	0.000160083
SL4253	STM4317	15.535	conserved hypothetical protein	CopG family; helix-turn-helix protein	STM4317	Unknown	0.000938667
SL4425	STM4496	8.77	hypothetical ATPase		STM4496	Unknown	0.00584667
SL4426	STM4497	30.9333	conserved hypothetical protein		STM4497	Unknown	0.001273
SL4427	STM4498	21.81	hypothetical inner membrane protein		STM4498	Unknown	0.00408633
SL4435	STM4505	24.0167	hypothetical exported protein	inner membrane or exported	STM4505	Unknown	0.000551667
SL4453	STM4522	3.93662	hypothetical inner membrane protein		STM4522	Unknown	0.00984333
SL4459	STM4528	3.35367	hypothetical protein		STM4528	Unknown	0.0128527
SL4460	STM4529	3.768	hypothetical protein		STM4529	Unknown	0.000725333
SL4483	STM4552	32.2967	conserved hypothetical protein		STM4552	Unknown	0.0010704
SL4501	STM4574	16.323	hypothetical outer membrane protein	similar to E. coli transcriptional regulator (AAC76251.1)	STM4574	Unknown	0.0244367
SL4523	STM4596	25.4993	hypothetical transcriptional regulator protein		STM4596	Unknown	0.00388733
SL1531	ugtL	9.74867	hypothetical membrane protein	membrane protein UgtL (gi|4585341); similar to chitinase from Schizosaccharomyces	STM1601	Unknown	0.00162
SL0135	yacA	3.61967	conserved hypothetical protein	secM translational pause allows for the initiation of secA translation	STM0135	Unknown	0.00439767
SL3619	yafP	3.67733	hypothetical acetyltransferase		STM3653	Unknown	0.013
SL0567	ybdF	3.455	conserved hypothetical protein		STM0579	Unknown	0.03045
SL0624	ybeD	5.16867	conserved hypothetical protein		STM0636	Unknown	0.00513
SL2593	ybeM	4.365	hypothetical DNA-binding protein		-	Unknown	0.016
SL0799	ybiJ	7.42633	hypothetical exported protein		STM0823	Unknown	0.00716667
SL0813	ybiT	6.96367	ABC transporter ATP-binding protein	similar to E. coli ATP-binding component of a transport system (AAC73907.1); contains duplicated ATPase domain	STM0838	Unknown	5.92733e-05
SL0818	ybiV(1)	4.9755	conserved hypothetical protein	HAD superfamily	STM0842	Unknown	0.0107347
SL1149	ycfJ	3.1845	hypothetical secreted protein		STM1212	Unknown	0.004065
SL1151	ycfR	5.019	hypothetical secreted protein		STM1214	Unknown	0.01955
SL1661	yciE	37.0567	conserved hypothetical protein		STM1730	Unknown	0.000421667
SL1660	yciF	26.8867	conserved hypothetical protein	similar to E. coli structural proteins (AAC74340.1)	STM1729	Unknown	0.000553633
SL1659	yciG	7.41533	conserved hypothetical protein		STM1728	Unknown	0.000585
SL1614	ycjF	37.4	hypothetical membrane protein		STM1684	Unknown	0.0010135
SL1615	ycjX	38.7867	hypothetical ATP-binding protein	similar to E. coli enzymes (AAC74403.1)	STM1685	Unknown	0.00228733
SL1444	ydeJ	3.24933	conserved hypothetical protein		STM1514	Unknown	0.00631167
SL1279	ydiU	3.44367	conserved hypothetical protein		STM1345	Unknown	0.01755
SL1814	yebE	16.3333	conserved hypothetical protein		STM1880	Unknown	0.00117967
SL1815	yebF	3.13767	hypothetical exported protein	secreted protein; unknown function	STM1881	Unknown	0.00418003
SL1816	yebG	4.15633	conserved hypothetical protein	in SOS regulon; dependent on cyclic AMP and H-NS	STM1882	Unknown	0.00167
SL1921	yedJ	4.0325	conserved hypothetical protein		STM1993	Unknown	0.003645
SL4429	yeeN	12.1113	conserved hypothetical protein		STM4499	Unknown	0.00284533
SL2133	yehR	4.15567	hypothetical lipoprotein		STM2156	Unknown	0.00379667
SL2179	yeiH	5.89567	hypothetical membrane protein		STM2202	Unknown	0.0109533
SL2197	yejG	4.72733	conserved hypothetical protein		STM2220	Unknown	0.004976
SL2630	yfiN	3.313	hypothetical membrane protein		STM2672	Unknown	0.0180267
SL2840	ygbA	5.1715	conserved hypothetical protein		STM2860	Unknown	0.0154
SL3261	yhbC	3.32533	conserved hypothetical protein	in Streptococcus pneumoniae this gene was found to be essential; structure determination of the Streptococcus protein shows that it is similar to a number of other proteins	STM3288	Unknown	0.003489
SL3333	yhcN	25.07	conserved hypothetical protein		STM3361	Unknown	0.000939667
SL2522	yjdL	3.3505	hypothetical transmembrane transport protein	similar to E. coli peptide transporter (AAC77091.1); POT family	STM2560	Unknown	0.020775
SL4490	yjjU	5.153	conserved hypothetical protein		STM4563	Unknown	0.0058705
SL4491	yjjV	6.2215	conserved hypothetical protein		STM4564	Unknown	0.001636
SL1533	yncJ	5.168	conserved hypothetical protein		STM1603	Unknown	0.008525
SL1769	yobG	7.386	hypothetical membrane protein		STM1840	Unknown	0.00194695
SL1330A	yqeF	80.3	conserved hypothetical protein		STM1331	Unknown	0.00275
SL3127	yqhA	8.95033	hypothetical membrane protein		STM3153	Unknown	0.00711667
SL3188	yqjI	3.0645	conserved hypothetical protein		STM3215	Unknown	0.001995
SL2845	AvrA	7.303	Type III secretion system effector protein-regulator of Salmonella-induced inflammatory response	invasion protein; inhbits activation of key proinflammatory transcription factor NF-kappaB	STM2865	Virulence	0.00121263
SL3724	fidL	10.5777	hypothetical exported protein		STM3758	Virulence	0.00515833
SL0995	gtgE	36.0567	bacteriophage encoded virulence factor		STM1055	Virulence	0.0003192
SL1180	msgA	7.08033	hypothetical virulence protein (MsgA)	virulence protein MsgA (SW:MSGA_SALTY); reduced mouse virulence; similar to STM2231 and STM2244	STM1241	Virulence	0.00688333
SL2859	sicP	25.14	chaperone (associated with virulence)	SicP (gi|3283218); virulence protein; chaperone for SptP; type III secretion	STM2879	Virulence	0.00330333
SL1161	sifA	52.035	Type III secretion system effector protein-necessary for Sif formation and maintaining the SCV. Has GAP activity	translocated by the type III secretion system SPI-2; required for the formation of lysosomal glycoprotein structures (Sifs); required for maintenance of membrane in the Salmonella-containing vacuole; a cysteine residue with CAAX motif is modified by isoprenoid addition of protein geranylgeranyl transferase I; also modified by S-acylation	STM1224	Virulence	0.008196
SL0909	sopD2	3.358	type III secretion system effector protein		STM0972	Virulence	0.0045035
SL2674	sopE	3.42733	Type III secretion system effector protein, invasion-associated secreted protein-by rearranging the actin cytoskeleton and disrupting tight junctions			Virulence	0.0203367
SL2858	sptP	60.95	Type III secretion system effector protein, Inhibits Cdc42 and Rac1 by its GAP activity and MAPK signalling and IL-8 secretion through its tyrosine phosphatase activity	protein tyrosine phosphatase SptP (gi|1519054); translocated protein; type III secretion; antagonizes bacterial-encoded exchange factors SopE and SopE2 by interfering with stimulation of Cdc42 and Rac1; binds Rac1	STM2878	Virulence	0.000113283
SL0991	sseI	8.0005	Type III secretion system effector protein, contributes to host-cell dissemination	secreted effector I (gi|8927434); secreted by SPI-2; colocalizes with host polymerizing actin cytoskeleton	STM1051	Virulence	0.0038465
SL4096	sseK1	4.93467	Type III secretion system effector protein		STM4157	Virulence	0.00215333
SL1559	steB	48.19	Type III secretion system effector protein		STM1629	Virulence	0.000547667
SL2882	STM2903	32.0133	salmonella pathogenicity island 1 protein		STM2903	Virulence	0.00396027
Genes down-regulated >3FC (P <0.05) post 6 h exposure to 9.25% (w/v) KCl
SL1344 identifier	Gene Name	Average fold change	Gene product	Description	LT2 ortholog	Functional Group	P-value
SL3321	degS	0.15905	serine protease		STM3349	Amino acid transport & metabolism	0.006555
SL3770	dsdA	0.18055	D-serine dehydratase	catalyzes the formation of pyruvate from serine	STM3802	Amino acid transport & metabolism	0.0301
SL2429	eutD	0.236	hypothetical phosphate acyltransferase	in Salmonella this enzyme is required for ethanolamine catabolism; has higher affinity for CoA than Pta	STM2466	Amino acid transport & metabolism	0.013255
SL2426	eutE	0.331	hypothetical aldehyde dehydrogenase	invovled in ethanolamine utilization protein EutE (SW:EUTE_SALTY)	STM2463	amino acid transport & metabolism	0.02571
SL2424	eutG	0.321	hypothetical alchohol dehydrogenase	ethanolamine utilization protein EutG (SW:EUTG_SALTY)	STM2461	amino acid transport & metabolism	0.0075
SL2423	eutH	0.239667	hypothetical membrane protein	ethanolamine utilization protein EutH (SW:EUTH_SALTY)	STM2460	Amino acid transport & metabolism	0.00466
SL2425	eutJ	0.304	hypothetical ethanolamine utilization protein EutJ	EutJ (SW:EUTJ_SALTY); heatshock protein 70	STM2462	amino acid transport & metabolism	0.00324333
SL2427	eutN	0.252	ethanolamine utilization protein	involved in ethanolamine utilization protein EutN (SW:EUTN_SALTY)	STM2464	amino acid transport & metabolism	0.0105367
SL2432	eutP	0.1107	hypothetical ethanolamine utilization protein EutP	ethanolamine utilization protein EutP (SW:EUTP_SALTY)	STM2469	Amino acid transport & metabolism	0.00141833
SL2431	eutQ	0.180667	hypothetical ethanolamine utilization protein EutQ	ethanolamine utilization protein EutQ (SW:EUTQ_SALTY)	STM2468	Amino acid transport & metabolism	0.009585
SL2417	eutR	0.266	ethanolamine operon transcriptional regulator	activates the transcription of the ethanolamine utilization operon	STM2454	amino acid transport & metabolism	0.0253
SL2433	eutS	0.138867	hypothetical ethanolamine utilization protein EutS	ethanolamine utilization protein EutS (SW:EUTS_SALTY)	STM2470	Amino acid transport & metabolism	0.00332567
SL2430	eutT	0.241	hypothetical cobalamin adenosyltransferase	ethanolamine utilization cobalamin adenosyltransferase (SW:EUTT_SALTY)	STM2467	Amino acid transport & metabolism	0.00297667
SL0765	hutG	0.315	formiminoglutamase	catalyzes the formation of glutamate and formamide from N-formimidoyl-L-glutamate	STM0788	Amino acid transport & metabolism	0.0274
SL1677	oppA	0.3205	periplasmic oligopeptide-binding protein precursor (OppA)		STM1746	Amino acid transport & metabolism	0.00868
SL1674	oppD	0.314	oligopeptide transport ATP-binding protein (OppD)	oligopeptide transport ATP-binding protein OppD (SW:OPPD_SALTY); ABC superfamily ATP-binding protein	STM1743	Amino acid transport & metabolism	0.03355
SL0556	pheP	0.23605	phenylalanine-specific permease	similar to E. coli phenylalanine-specific transport system (AAC73677.1); APC family	STM0568	Amino acid transport & metabolism	0.0314
SL0856	potH	0.01545	putrescine transport system permease protein PotH	similar to E. coli putrescine transport protein; permease (AAC73943.1); ABC superfamily membrane protein	STM0879	Amino acid transport & metabolism	0.015735
SL1414	STM1484	0.248667	hypothetical secreted protein		STM1484	Amino acid transport & metabolism	0.00148533
SL1564	STM1634	0.00849	hypothetical ABC amino acid transporter permease	similar to E. coli transport system permease protein; formerly yecC (AAC74985.1); amino acid	STM1634	Amino acid transport & metabolism	0.00260333
SL1565	STM1635	0.00865333	ABC transporter ATP-binding subunit	similar to E. coli ATP-binding component of a transport system (AAC76303.1)	STM1635	Amino acid transport & metabolism	0.00315333
SL1566	STM1636	0.00938	hypothetical amino acid ABC transporter	similar to E. coli transport system permease protein; formerly yecC (AAC74985.1)	STM1636	Amino acid transport & metabolism	0.00216667
SL2174	STM2197	0.0443	hypothetical hydrolase		STM2197	Amino acid transport & metabolism	0.0465
SL2329	STM2360	0.28	hypothetical amino acid decarboxylase		STM2360	Amino acid transport & metabolism	0.004504
SL0003	thrB	0.276667	Homoserine kinase	catalyzes the formation of O-phospho-L-homoserine from L-homoserine in threonine biosynthesis from asparate	STM0003	Amino acid transport & metabolism	0.007252
SL0360	yahN	0.2095	RhtC-like transporter	similar to E. coli cytochrome subunit of dehydrogenase (AAC73431.1)	STM0365	Amino acid transport & metabolism	0.0017275
SL0827	yliD	0.1849	hypothetical ABC transporter permease protein	similar to E. coli transport system permease protein (AAC73919.1)	STM0851	Amino acid transport & metabolism	0.04645
SL3564	dcuB	0.1668	hypothetical anaerobic C4 dicarboxylate membrane transport protein	functions in anaerobic transport of C4-dicarboxylate compounds such as fumarate; similar to dcuB	STM3599	Anaerobic metabolism	0.0252
SL0902	dmsA	0.248	anaerobic dimethyl sulfoxide reductase chain A precursor		STM0964	Anaerobic metabolism	0.004636
SL1429	dmsA1	0.2805	hypothetical dimethyl sulphoxide reductase subunit	similar to E. coli oxidoreductase; major subunit (AAC74659.1)	STM1499	Anaerobic metabolism	0.0191
SL2491	STM2529	0.2465	hypothetical anaerobic reductase component		STM2529	Anaerobic metabolism	0.010865
SL2492	STM2530	0.264	dimethyl sulfoxide reductase	similar to E. coli oxidoreductase, major subunit (AAC74660.1)	STM2530	Anaerobic metabolism	0.023
SL4395	STM4465	0.1335	ornithine carbamoyltransferase	catalyzes the formation of ornithine and carbamylphosphate from citrulline in the arginine catabolic pathway	STM4465	Anaerobic metabolism	0.00303
SL4396	STM4466	0.194033	carbamate kinase	reversible synthesis of carbamate and ATP from carbamoyl phosphate and ADP	STM4466	Anaerobic metabolism	0.00772667
SL4397	STM4467	0.181667	arginine deiminase	catalyzes the degradation of arginine to citruline and ammonia	STM4467	Anaerobic metabolism	0.00732333
SL0389	araJ	0.1534	transmembrane efflux protein	member of the major facilitator superfamily (MFS) of transporters; unknown function; may be associated with transport or processing of arabinose polymers	STM0394	Carbohydrate transport & metabolism	0.0142
SL3584	bcsA	0.154333	hypothetical polysaccharide biosynthesis protein catalytic subunit	polymerizes uridine 5'-diphosphate glucose to cellulose; acts with BcsB, BcsZ and BcsC in cellulose biosynthesis	STM3619	Carbohydrate transport & metabolism	0.00101277
SL1249	celC	0.294333	phosphoenolpyruvate dependent phosphotransferase enzyme III-cellobiose	catalyzes the phosphorylation of incoming sugar substrates concomitant with their translocation across the cell membrane; involved N,N'-diacetylchitobiose transport; protein IIA transfers a phosphoryl group to IIB which then transfers the phosphoryl group to the sugar; IIC forms the translocation channel for the sugar uptake	STM1314	Carbohydrate transport & metabolism	0.0184333
SL0671	citA	0.0981	citrate-proton symporter		STM0689	Carbohydrate transport & metabolism	0.02366
SL3094	citE	0.309	possible citrate lyase	similar to E. coli citrate lyase beta chain; acyl lyase subunit (AAC73717.1); LysR family	STM3120	Carbohydrate transport & metabolism	0.0210533
SL0939	dpaL	0.011305	diaminopropionate ammonia-lyase (ec 4.3.1.15) (diaminopropionatase) (alpha,beta-diaminopropionate ammonia-lyase)	catalyzes the formation of pyruvate from 2,3-diaminopropionate	STM1002	Carbohydrate transport & metabolism	0.009415
SL4023	ego	0.0888667	hypothetical ABC transporter ATP-binding protein	similar to E. coli ATP-binding component of a transport system (AAC74586.1)	STM4074	Carbohydrate transport & metabolism	0.00698667
SL3766	emrD	0.3215	multidrug resistance protein D	multidrug efflux protein involved in adaptation to low energy shock	STM3798	Carbohydrate transport & metabolism	0.0185
SL0486	fsr	0.11365	fosmidomycin resistance protein	similar to E. coli fosmidomycin resistance protein (AAC73581.1); MFS family	STM0493	Carbohydrate transport & metabolism	0.00281
SL4356	iolE	0.00835	inosose dehydratase		STM4424	Carbohydrate transport & metabolism	0.00247667
SL1760	manY	0.328333	phosphotransferase enzyme II, C component	similar to E. coli PTS enzyme IIC; mannose-specific (AAC74888.1)	STM1831	Carbohydrate transport & metabolism	0.0331
SL0562	manZ	0.01448	mannose specific permease	similar to E. coli PTS enzyme IID; mannose-specific (AAC74889.1)	STM0574	Carbohydrate transport & metabolism	0.019755
SL4236	melB	0.0188667	melibiose carrier protein	melibiose carrier protein; thiomethylgalactoside permease; melibiose permease; Na+/Li+ melibiose symporter; melibiosetransporter (SW:MELB_SALTY); GPH family	STM4299	Carbohydrate transport & metabolism	0.0185733
SL3650	mtlA	0.324	mannitol-specific enzyme II of phosphotransferase system	similar to E. coli PTS system; mannitol-specific enzyme IIABC components (AAC76623.1); PTS family	STM3685	Carbohydrate transport & metabolism	0.006725
SL0667	nagE	0.319667	pts system, N-acetylglucosamine-specific IIABC component	phosphoenolpyruvate-dependent sugar phosphotransferase system; catalyzes the phosphorylation of incoming sugar substrates concomitant with their translocation across the cell membrane; IIB is phosphorylated by IIA and then transfers the phosphoryl group to the sugar; IIC forms the translocation channel	STM0685	Carbohydrate transport & metabolism	0.00312233
SL3850	rbsC	0.182915	high affinity ribose transport protein	functions to transport ribose at high affinity; forms a complex with RbsA2C2B	STM3883	Carbohydrate transport & metabolism	0.0010505
SL3852	rbsK	0.301	ribokinase	catalyzes the formation of D-ribose 5-phosphate from ribose	STM3885	Carbohydrate transport & metabolism	0.011527
SL0785	STM0809	0.010855	hypothetical inner membrane protein		STM0809	Carbohydrate transport & metabolism	0.008295
SL0786	STM0810	0.008605	hypothetical inner membrane protein		STM0810	Carbohydrate transport & metabolism	0.004495
SL1546	STM1616	0.1735	hypothetical phosphotransferase enzyme	similar to E. coli PTS system enzyme II A component (AAC77258.1)	STM1616	Carbohydrate transport & metabolism	0.00167
SL1547	STM1617	0.14485	hypothetical ribulose-5-phosphate 3-epimerase	catalyzes the interconversion of D-ribulose 5-phosphate to xylulose 5-phosphate	STM1617	Carbohydrate transport & metabolism	0.03195
SL2243	STM2274	0.00919	hypothetical transmembrane transpot protein	similar to E. coli transport protein (AAC75306.1)	STM2274	Carbohydrate transport & metabolism	0.000893
SL2536	STM2574	0.00852	hypothetical transmembrane transport protein	similar to E. coli resistance protein (AAC76571.1)	STM2574	Carbohydrate transport & metabolism	0.0028575
SL3702	STM3736	0.2291	hypothetical regulatory protein	similar to E. coli transcriptional regulator LysR-type (AAC73730.1); LysR family	STM3736	Carbohydrate transport & metabolism	0.0157767
SL3750	STM3784	0.13525	hypothetical phosphoenolpyruvate-dependent sugar phosphotransferase system, eiia 2		STM3784	Carbohydrate transport & metabolism	0.0191
SL3759	STM3793	0.2015	hypothetical carbohydrate kinase	similar to E. coli ribokinase (AAC76775.1); ribokinase family	STM3793	Carbohydrate transport & metabolism	0.004075
SL4029	STM4080	0.272	hypothetical ribulose-phosphate 3-epimerase	catalyzes the interconversion of D-ribulose 5-phosphate to xylulose 5-phosphate	STM4080	Carbohydrate transport & metabolism	0.0298
SL3522	ugpA	0.2395	glycerol-3-phosphate transport system permease protein	with UgpEC is involved in the uptake of glycerol-3-phosphate	STM3556	Carbohydrate transport & metabolism	0.0425
SL1095	yceJ	0.01265	cytochrome b561 homolog 2	similar to E. coli cytochrome (AAC74141.1)	STM1158	Carbohydrate transport & metabolism	0.010245
SL1103	yceL	0.207	hypothetical membrane transporter	Confers resistance to norfloxacin and enoxacin	STM1166	Carbohydrate transport & metabolism	0.00234
SL4021	ydeV	0.222667	hypothetical sugar kinase	similar to E. coli kinase (AAC74584.1)	STM4072	Carbohydrate transport & metabolism	0.0124067
SL4024	ydeY	0.1676	hypothetical ABC transporter permease protein	similar to E. coli transport system permease protein (AAC74587.1); ABC superfamily membrane protein	STM4075	Carbohydrate transport & metabolism	0.00511
SL4025	ydeZ	0.0532233	hypothetical ABC transporter, membrane component	similar to E. coli transport system permease protein (AAC74588.1); ABC superfamily membrane protein	STM4076	Carbohydrate transport & metabolism	0.000693333
SL1360	ydhC	0.177297	hypothetical integral membrane transport protein	uncharacterized member of the major facilitator superfamily (MFS)	STM1428	Carbohydrate transport & metabolism	0.0243767
SL2106	yegB	0.22685	hypothetical transporter protein	similar to E. coli transport protein (AAC75138.1); MFS family	STM2129	Carbohydrate transport & metabolism	0.0204
SL3583	yhjN	0.2385	hypothetical polysaccharide biosynthesis protein subunit B	binds the cellulose synthase activator, bis-(3'-5') cyclic diguanylic acid (c-di-GMP)	STM3618	Carbohydrate transport & metabolism	0.009998
SL3964	yihP	0.1335	hypothetical membrane permease	similar to E. coli permease (AAC76874.1)	STM4018	Carbohydrate transport & metabolism	0.008175
SL4026	yneA	0.0765	hypothetical ABC transport protein, solute-binding component	similar to E. coli LacI-type transcriptional regulator (AAC74589.1); ABC superfamily periplasmic protein	STM4077	Carbohydrate transport & metabolism	0.0436
SL2910	ftsB	0.203	Cell division protein ftsB homolog.	forms a complex with FtsL and FtsQ; colocalizes to the septal region of the dividing cell; membrane protein	STM2931	Cell growth & death	0.005381
SL1079	csgD	0.008665	csg operon transcriptional regulator protein	activates the csgBA and csgDEFG operons involved in biofilm formation	STM1142	Cell membrane biogenesis, outer membrane & surface structure	0.00444
SL1078	csgE	0.010915	assembly/transport component in curli production	chaperone-like protein that participates in the polymerization of curlin (CsgA) subunits into curli (extracellular fibers from E. and Salmonella spp. that are involved in the colonization of inert surfaces and biofilm formation); part of the curli secretion and assembly protein complex	STM1141	Cell membrane biogenesis, outer membrane & surface structure	0.002388
SL3840	gidB	0.327333	glucose inhibited division protein		STM3873	Cell membrane biogenesis, outer membrane & surface structure	0.00766
SL3690	kdtA	0.1715	3-deoxy-D-manno-octulosonic-acid transferase	catalyzes the transfer of 2-keto-3-deoxy-D-manno-octulosonic acid to lipid A	STM3724	Cell membrane biogenesis, outer membrane & surface structure	0.0027045
SL1663	ompW	0.217	hypothetical outer membrane protein	receptor for colicin S4	STM1732	Cell membrane biogenesis, outer membrane & surface structure	0.00650333
SL0296	safB	0.0113	salmonella atypical fimbria chaperone	similar to E. coli chaperone (AAC76177.1)	STM0300	Cell membrane biogenesis, outer membrane & surface structure	0.002625
SL2191	spr	0.2325	hypothetical lipoprotein	by similarity, Spr seems to have peptidase activity; involved in thermoresistance	STM2214	Cell membrane biogenesis, outer membrane & surface structure	0.004655
SL0700	STM0719	0.009375	hypothetical udp-galactopyranose mutase (pseudogene)		STM0719	Cell membrane biogenesis, outer membrane & surface structure	0.002445
SL0702	STM0720	0.009275	hypothetical glycosyl transferase		STM0720	Cell membrane biogenesis, outer membrane & surface structure	0.003575
SL0703	STM0721	0.0107033	galactosyltransferase	similar to E. coli colanic acid biosynthesis glycosyl transferase (AAC75105.1)	STM0721	Cell membrane biogenesis, outer membrane & surface structure	0.00633333
SL0704	STM0722	0.00854	O-antigen export system, permease protein		STM0722	Cell membrane biogenesis, outer membrane & surface structure	0.00182667
SL0707	STM0725	0.0101867	hypothetical glycosyltransferase, cell wall biogenesis	cell wall biogenesis	STM0725	Cell membrane biogenesis, outer membrane & surface structure	0.00284667
SL0871	STM0932	0.1935	hypothetical oxidoreductase	similar to E. coli nucleotide di-P-sugar epimerase or dehydratase (AAC73955.1)	STM0932	Cell membrane biogenesis, outer membrane & surface structure	0.0178631
SL3010	STM3031	0.01027	outer membrane protein (associated with virulence)		STM3031	Cell membrane biogenesis, outer membrane & surface structure	0.002019
SL2095	wza	0.01015	hypothetical polysaccharide export protein	similar to E. coli polysaccharide export protein (AAC75123.1)	STM2118	Cell membrane biogenesis, outer membrane & surface structure	0.002501
SL2093	wzc	0.01046	tyrosine-protein kinase	Wzc; catalyzes the autophosphorylation on tyrosine residues which downregulates the biosynthesis of colonic acid (an extracellular polysaccharide)	STM2116	Cell membrane biogenesis, outer membrane & surface structure	0.00175
SL0726	ybgC	0.280667	conserved hypothetical protein	catalyzes the hydrolysis of short chain aliphatic acyl-CoA thioesters; physiological role remains unknown; involved in phospholipid metabolism; part of the Tol/Pal system of proteins that are critical for maintaining the integrity of the cell envelope components	STM0744	Cell membrane biogenesis, outer membrane & surface structure	0.0208413
SL1364	ydhO	0.259	hypothetical secreted protein	similar to E. coli lipoprotein (AAC74727.1)	STM1432	Cell membrane biogenesis, outer membrane & surface structure	0.02277
SL3552	yhiI	0.291667	hypothetical HlyD family secretion protein	similar to E. coli membrane protein (AAC76512.1)	STM3587	Cell membrane biogenesis, outer membrane & surface structure	0.0280667
SL0545	fimW	0.00811	fimbriae w protein	fimbriae W protein (SW:FIMW_SALTY)	STM0552	Cell motility & chemotaxis	0.00395
SL0543	fimY	0.00955	fimbriae Y protein	fimbriae Y protein (SW:FIMY_SALTY)	STM0550	Cell motility & chemotaxis	0.00268
SL1899	fliG	0.2955	flagellar motor switch protein FliG	One of three proteins involved in switching the direction of the flagellar rotation	STM1970	Cell motility & chemotaxis	0.0323
SL1900	fliH	0.09735	flagellar assembly protein FliH	binds to and inhibits the function of flagella specific ATPase FliI	STM1971	Cell motility & chemotaxis	0.0244115
SL3605	lpfB	0.009415	fimbrial chaperone protein (LpfB)	chaperone protein LpfB precursor (SW:LPFB_SALTY)	STM3639	Cell motility & chemotaxis	0.00201
SL2128	stcB	0.008425	hypothetical fimbrial chaperone protein	similar to E. coli chaperone (AAC75171.1)	STM2151	Cell motility & chemotaxis	0.00286
SL4522	sthA	0.008075	hypothetical fimbrial protein		STM4595	Cell motility & chemotaxis	0.00492
SL4500	stjC	0.00888333	fimbrial chaperone	member of the periplasmic pilus chaperone family of proteins	STM4573	Cell motility & chemotaxis	0.00147
SL4464	tsr	0.2795	methyl-accepting chemotaxis protein	similar to E. coli methyl-accepting chemotaxis protein I; serine sensor receptor (AAC77311.1)	STM4533	Cell motility & chemotaxis	0.003365
SL4083	coaA	0.204167	pantothenate kinase	catalyzes the formation of (R)-4'-phosphopantothenate in coenzyme A biosynthesis	STM4139	Cofactor metabolism	0.0342333
SL0778	moaA	0.243	molybdenum cofactor biosynthesis protein A	together with moaC, is involved in the conversion of a guanosine derivative (GXP) into molybdopterin precursor Z	STM0802	Cofactor metabolism	0.009093
SL2010	cbiB	0.269667	Cobalamin biosynthesis protein	CobD; CbiB in Salmonella; converts cobyric acid to cobinamide by the addition of aminopropanol on the F carboxylic group	STM2034	Cofactor metabolsim	0.0118733
SL3444	cysG	0.324	siroheme synthase	multifunction enzyme consisting of uroporphyrin-III C-methyltransferase, precorrin-2 dehydrogenase and sirohydrochlorin ferrochelatase; catalyzes the methylation of uroporphyrinogen III to form precorrin-2, then catalyzes formation of sirohydrochlorin from precorrin-2 and finally catalyzed the formation of siroheme from sirohydrochlorin	STM3477	Cofactor metabolsim	0.004935
SL2398	pdxK	0.315	pyridoxine kinase	catalyzes the formation of pyridoxal 5'-phosphate from pyridoxal	STM2435	Cofactor metabolsim	0.002585
SL0734	pnuC	0.299	pnuC protein	PNUC protein (SW:PNUC_SALTY); NMN family	STM0757	Cofactor metabolsim	0.00434
SL1357	norM	0.2375	Probable multidrug resistance protein norM	NorM; MdtK; functions as a Na(+)/drug antiporter; inactivation in Vibrio cholerae results in susceptibility to fluoroquinolones	STM1425	Drug analogue & resistance	0.02795
SL2103	STM2126	0.2925	hypothetical efflux system protein	Part of a tripartite efflux system composed of MdtA, MdtB and MdtC which confers resistance against novobiocin and deoxycholate	STM2126	Drug analogue & resistance	0.01778
SL0496	ybbM	0.1765	hypothetical membrane protein	similar to E. coli metal resistance protein (AAC73593.1); YbbM family	STM0503	Drug analogue & resistance	0.017035
SL3839	atpI	0.265	ATP synthase protein I.	Produces ATP from ADP in the presence of a proton gradient across the membrane. Subunit I associates with the membrane and may be involved with cation translocation	STM3872	Energy production & conversion	0.02647
SL0722	cydA	0.309667	cytochrome d ubiquinol oxidase subunit I	similar to E. coli cytochrome d terminal oxidase; polypeptide subunit I (AAC73827.1)	STM0740	Energy production & conversion	0.0226433
SL0895	cydD	0.303	transport ATP-binding protein CydD	in E. coli the CydCD ABC transporter exports cysteine and glutathione into the periplasm in order to maintain redox balance; important for cytochrome bd and c	STM0957	Energy production & conversion	0.0033555
SL3986	fdhD	0.3055	FdhD protein	involved in the production or activity of formate dehydrogenase-H which is active when nitrate is not present during anaerobic growth	STM4038	Energy production & conversion	0.003675
SL1398	fumA	0.318	Fumarate hydratase class I, aerobic	fumarate hydratase class I aerobic isozyme (SW:FUMA_SALTY)	STM1468	Energy production & conversion	0.00576667
SL3124	hyb0	0.269667	hydrogenase-2 small chain protein	involved in hydrogen uptake	STM3150	Energy production & conversion	0.00220467
SL1510	narW	0.0271667	respiratory nitrate reductase 2 delta chain	similar to E. coli cryptic nitrate reductase 2; delta subunit; assembly function (AAC74548.1)	STM1579	Energy production & conversion	0.0150967
SL4214	nrfB	0.276	penta-heme cytochrome c , subunit of nitrite reductase complex		STM4278	Energy production & conversion	0.028
SL4215	nrfC	0.2815	4Fe-4S subunit, subunit of nitrite reductase complex	similar to E. coli formate-dependent nitrite reductase; FeS centers (AAC77042.1)	STM4279	Energy production & conversion	0.0035
SL0832	STM0856	0.01105	hypothetical electron transfer flavoprotein (alpha subunit)	similar to E. coli flavoprotein (AAC74768.1)	STM0856	Energy production & conversion	0.008815
SL0834	STM0858	0.00897	hypothetical flavoprotein	similar to E. coli flavoprotein; probable electron transport protein (AAC74769.1)	STM0858	Energy production & conversion	0.002215
SL3196	ygjR	0.254	possible oxidoreductase		STM3223	Energy production & conversion	0.003126
SL3123	hybA	0.318667	hydrogenase-2 small subunit	Fe-S ferrodoxin type component; participates in the periplasmic electron-transferring activity of hydrogenase 2	STM3149	Energy production & conversion/Anaerobic metabolism	0.01464
SL3122	hybB	0.29	probable hydrogenase-2 cytochrome b subunit	HybB; cytochrome b subunit of the hydrogenase 2 enzyme, composed of HybA, B, C, and O subunits	STM3148	Energy production & conversion/Anaerobic metabolism	0.01246
SL3119	hybE	0.296	hydrogenase-2 component protein		STM3145	Energy production & conversion/Anaerobic metabolism	0.0276
SL3117	hybG	0.267	hydrogenase-2 component protein	similar to E. coli hydrogenase-2 chaperone-like protein; may effect maturation of large subunit of hydrogenase-2 (AAC76026.1)	STM3143	Energy production & conversion/Anaerobic metabolism	0.01862
SL0258	rnhA	0.309667	ribonuclease H	An endonuclease that specifically degrades the RNA strand of RNA-DNA hybrids	STM0263	Folding, sorting & degradation	0.00892067
SL0390	sbcC	0.313333	exonuclease SbcC	with SbcD cleaves DNA hairpin structures; also has 5' single-strand endonuclease activity	STM0395	Folding, sorting & degradation	0.0115867
SL2913	cysN	0.25039	Sulfate adenylyltransferase subunit 1	may be GTPase that regulates ATP sulfurylase activity that is involved in converting ATP and sulfate to diphosphate and adenylylsulfate; in E. coli this enzyme functions in cysteine biosynthesis in the first step; forms a heterodimer with CysD; part of the GTP-binding elongation factor family CysN/NodQ	STM2934	Inorganic ion transport & metabolism	0.02738
SL0684	kdpE	0.009765	KDP operon transcriptional regulatory protein	response regulator in two-component regulatory system with KdpD; regulates the kdp operon involved in potassium transport	STM0702	Inorganic ion transport & metabolism	0.010445
SL0758	modA	0.306667	molybdate-binding periplasmic protein precursor	with ModCB is involved in the high-affinity transport of molybdate	STM0781	Inorganic ion transport & metabolism	0.0146867
SL2366	pgtC	0.156055	phosphoglycerate transport regulatory protein PgtC precursor	protein for signal transmission; PgtC precursor (SW:PGTC_SALTY); phosphoglycerate transport	STM2398	Inorganic ion transport & metabolism	0.02579
SL4257	phnS	0.0104	conserved hypothetical protein		-	Inorganic ion transport & metabolism	0.0024
SL3822	pstA	0.285	phosphate transport system permease protein	Part of the ABC transporter complex PstABCS responsible for inorganic phosphate (Pi) uptake under Pi starvation conditions	STM3855	Inorganic ion transport & metabolism	0.009615
SL4012	sbp	0.010765	periplasmic sulphate binding protein	sulfate-binding protein (SW:SUBI_SALTY); ABC superfamily binding protein	STM4063	Inorganic ion transport & metabolism	0.0083
SL0503	sfbA	0.2495	lipoprotein	similar to E. coli lipoprotein (AAC73308.1); cell division protein	STM0510	Inorganic ion transport & metabolism	0.02026
SL0990	SL0990	0.00913	phage tail fibre (fragment)			Inorganic ion transport & metabolism	0.001627
SL1672	STM1741	0.314	possible ion transport protein		STM1741	Inorganic ion transport & metabolism	0.018
SL3050	STM3074	0.17805	possible ABC-transport protein, ATP-binding component		STM3074	Inorganic ion transport & metabolism	0.0242
SL2302	yfbS	0.2665	hypothetical sodium/sulphate transporter	similar to E. coli transport protein (AAC75352.1)	STM2333	Inorganic ion transport & metabolism	0.00122
SL0558	apeE	0.281667	outer membrane esterase	outer membrane esterase (gi|2896133); N-acetyl phenylalanine beta-naphthyl esterase	STM0570	Lipid metabolism	0.01194
SL1670	cls	0.298	Cardiolipin synthetase	catalyzes the transfer of a phosphatidyl group to phosphodidylglycerol to form cardiolipin (diphosphatidylglycerol)	STM1739	Lipid metabolism	0.001625
SL3093	STM3119	0.295	conserved hypothetical protein	similar to E. coli aldehyde dehydrogenase (AAC74469.1)	STM3119	Lipid metabolism	0.0242
SL1667	yciA	0.3125	hypothetical acyl-coA hydrolase	YciA; hydrolase that catalyzes the hydrolysis of the thioester bond in palmitoyl-CoA and malonyl-CoA; member of the the acyl coenzyme A hydrolase family of proteins	STM1736	Lipid metabolism	0.018525
SLP1_0001	SLP1_0001	0.264	conjugative transfer regulatory protein	conjugative transfer; srgC	PSLT111	Mobile genetic element	0.01244
SLP1_0009	SLP1_0009	0.210333	conjugative transfer, surface exclusion protein	conjugative transfer	PSLT102	Mobile genetic element	0.001675
SLP1_0010	SLP1_0010	0.163333	conjugative transfe: assembly and aggregate stability protein	conjugative transfer	PSLT101	Mobile genetic element	0.010154
SLP1_0011	SLP1_0011	0.00553	trah pilus assembly protein (trah)	conjugative transfer	PSLT100	Mobile genetic element	0.03285
SLP1_0013	SLP1_0013	0.01029	conjugative transfer pilin chaperone protein	conjugative transfer	PSLT098	Mobile genetic element	0.024295
SLP1_0026	SLP1_0026	0.15674	conjugative transfer protein		PSLT083	Mobile genetic element	0.026935
SLP1_0042	SLP1_0042	0.2199	hypothetical inner membrane protein	similar to DNA polymerase III theta subunit	PSLT064	Mobile genetic element	0.0220333
SLP1_0045	SLP1_0045	0.312	hypothetical inner membrane protein		PSLT061	Mobile genetic element	0.0278
SLP1_0097	SLP1_0097	0.2535	hypothetical bacterial regulatory protein (AraC family)	sdiA-regulated gene; hypothetical bacterial helix-turn-helix proteins; member of araC family; rcK	PSLT008	Mobile genetic element	0.0222
SLP1_0104	SLP1_0104	0.320333	hypothetical protein		PSLT001	Mobile genetic element	0.0325667
SLP2_0060	SLP2_0060	0.00919	conjugal transfer protein			Mobile genetic element	0.0016855
SLP2_0077	SLP2_0077	0.00899	conjugal transfer protein			Mobile genetic element	0.001271
SLP2_0078	SLP2_0078	0.0104	conjugal transfer protein			Mobile genetic element	0.00202
SLP2_0087	SLP2_0087	0.00934667	pilus protein			Mobile genetic element	0.00177133
SLP2_0096	SLP2_0096	0.0112667	pilus protein			Mobile genetic element	0.0102637
SL0487	ushA	0.287667	UDP-sugar hydrolase	catalyzes the degradation of periplasmic UDP-glucose to uridine, glucose-1-phosphate and inorganic phosphate; specific for uridine nucleotides	STM0494	Nucleotide metabloism	0.0141
SL4336	cpdB	0.245333	2',3'-cyclic-nucleotide 2'-phosphodiesterase	periplasmic enzyme; functions during ribonucleic acid degradation; 2',3'-cyclic nucleotides are first converted to 3'-nucleotide and then cleaved to yield a ribonucleotide and a phosphate	STM4403	Nucleotide metabolism	0.00480333
SL2400	yfeJ	0.1965	hypothetical amidotransferase	Catalyzes the transfer of the ammonia group from glutamine to a new carbon-nitrogen group	STM2437	Nucleotide metabolism	0.0021205
SL4310	aidB	0.1312	probable acyl Co-A dehydrogenase	catalyzes the formation of 3-methylcrotonyl-CoA from isovaleryl-CoA	STM4377	Other	0.0159573
SL3226	gatY	0.056435	tagatose-bisphosphate aldolase	catalyzes the reversible reaction of dihydroxyacetone phosphate with glyceraldehyde 3-phosphate to produce tagatose 1,6-bisphosphate; in enteric bacteria there are two D-tagatose 1,6-bisphosphate-specific aldolases: KbaY (also called AgaY), involved in catabolism of N-acetyl-galactosamine and D-galactosamine, and GatY which is part of the galactitol catabolism pathway	STM3253	Other	0.01381
SL1467	hyaB2	0.216	uptake hydrogenase-1 large subunit		STM1538	Other	0.02655
SL1463	hyaE2	0.009155	hydrogenase-1 operon protein HyaE2		STM1534	Other	0.00614
SL3085	mutY	0.32	A/G-specific adenine glycosylase	A/G-specific adenine glycosylase (SW:MUTY_SALTY)	STM3110	Other	0.016976
SL2982	nudH	0.333	RNA pyrophosphohydrolase	hydrolyzes diadenosine polyphosphate	STM3004	Other	0.001392
SL1185	pliC	0.326333	hypothetical secreted protein	PliC; periplasmic lysozyme inhibitor of c-type lysozyme	STM1249	Other	0.0131
SL2192	rtn	0.206333	rtn protein	involved in resistance to lambda and N4 phages	STM2215	Other	0.00265467
SL0035	STM0034	0.00839333	hypothetical exported protein	similar to E. coli sugar hydrolase (AAC75461.1)	STM0034	Other	0.003393
SL1474	STM1545	0.01041	hypothetical multidrug efflux protein	similar to E. coli DeoR-type transcriptional regulator (AAC73932.1)	STM1545	Other	0.01136
SL2153	STM2176	0.1145	glutathione-S-transferase-family protein		STM2176	Other	0.0291
SL2087	wcaF	0.009325	acetyltransferase	acetyltransferase believed to catalyze the addition of the acetyl group that is attached through an O linkage to the first fucosyl residue of the colanic acid repetitive unit (E unit)	STM2110	Other	0.0006435
SL1585	ydaO	0.20595	conserved hypothetical protein	TtcA; YdaO; catalyzes the thiolation of cytosine 32 in specific tRNAs	STM1654	Other	0.025655
SL3582	yhjM	0.2785	probable endoglucanase precursor	catalyzes the hydrolysis of 1,4-beta-D-glucosidic linkages in cellulose, lichenin and cereal beta-D-glucans	STM3617	Other	0.002
SL3002	yohM	0.1156	hypothetical High affinity Nickel transport protein	membrane protein conferring nickel and cobalt resistance	STM3024	Other	0.0018565
SL3482	malT	0.306667	MalT regulatory protein	Positively regulates the transcription of the maltose regulon whose gene products are responsible for uptake and catabolism of malto-oligosaccharides	STM3515	Regulaion	0.0164
SL3225	agaR	0.1795	hypothetical transcriptional repressor	similar to E. coli DeoR-type transcriptional regulator of Aga operon (AAC76165.1); DeoR family	STM3252	Regulation	0.003821
SL0069	caiF	0.257333	transcriptional activator CaiF	regulator of carnitine metabolism; induces the caiTABCDE and fixABCX operons	STM0068	Regulation	0.0119733
SL2989	galR	0.303333	galactose operon repressor	controls transcription of galETKM	STM3011	Regulation	0.0193267
SL3235	gatR	0.1795	galactitol utilization operon repressor	similar to E. coli split galactitol utilization operon repressor (AAC75148.1)	STM3262	Regulation	0.003786
SL2816	gutM	0.13525	glucitol operon activator protein	regulator for glucitol utilization	STM2836	Regulation	0.0177985
SL1821	hexR	0.1544	hypothetical hex-regulon repressor	Represses the expression of the zwf, eda, glp and gap	STM1887	Regulation	0.0228
SL4234	melR	0.0416667	melibiose operon regulatory protein	similar to E. coli regulator of melibiose operon (AAC77079.1); AraC/XylS family	STM4297	Regulation	0.01732
SL1473	pqaA	0.00835	PhoPQ-activated protein		STM1544	Regulation	0.00372667
SL3853	rbsR	0.2045	ribose operon repressor	DNA-binding transcriptional repressor of ribose metabolism	STM3886	Regulation	0.0022795
SL2239	rcsB	0.304	regulator of capsule synthesis B component	two-component response regulator RscB regulates the genes involved in capsule biosynthesis and cell division; probably phosphorylated by RcsC or RcsF	STM2270	Regulation	0.006493
SL3998	rhaR	0.01023	L-rhamnose operon transcriptional activator	activates the expression of rhaRS in response to L-rhamnose	STM4049	Regulation	0.005245
SL0188	sfsA	0.298	Sugar fermentation stimulation protein homolog.	Regulatory factor involved in maltose metabolism	STM0187	Regulation	0.000674
SL0014	STM0014	0.0117467	hypothetical regulatory protein	similar to E. coli transcriptional regulator LysR-type (AAC73704.1); LysR family	STM0014	Regulation	0.0129977
SL0031	STM0030	0.00859	hypothetical transcriptional regulator (lysR family)	similar to LeuO (gi|6650098); LysR family	STM0030	Regulation	0.00240333
SL0037	STM0036	0.00743667	possible sulfatase regulatory protein	similar to E. coli arylsulfatase regulator (AAC76803.1)	STM0036	Regulation	0.01491
SL0349	STM0354	0.1233	hypothetical transcriptional regulatory protein	similar to E. coli transcriptional regulator (AAC73589.1)	STM0354	Regulation	0.0222
SL3643	STM3678	0.156333	hypothetical transcriptional regulator	similar to E. coli AraC-type regulatory protein (AAC76936.1); AraC family; helix-turn-helix	STM3678	Regulation	0.0197333
SL3801	STM3834	0.134667	hypothetical LysR-family transcriptioanl regulator	similar to E. coli transcriptional regulator LysR-type (AAC73855.1); LysR family	STM3834	Regulation	0.02381
SL2769	tctD	0.10275	transcriptional regulator	transcriptional regulatory protein TctD (SW:TCTD_SALTY); tricarboxylic transport	STM2785	Regulation	0.024295
SL4022	ydeW	0.0432667	hypothetical regulatory protein	similar to E. coli transcriptional regulator, sorC family (AAC74585.1)	STM4073	Regulation	0.00205
SL2138	yehV	0.285	hypothetical transcriptional regulator	similar to E. coli transcriptional regulator (AAC75188.1); MerR family	STM2160	Regulation	0.00935333
SL3339	yhcS	0.3255	probable LysR-family transcriptional regulator	similar to E. coli transcriptional regulator LysR-type (AAC76275.1); LysR family	STM3367	Regulation	0.0384
SL3379	yhdM	0.298667	hypothetical Zn(II)-responsive regulator	mediates expression of the zinc export protein ZntA in response to high levels of zinc; member of MerR family of transcriptional regulators	STM3412	Regulation	0.00821667
SL0551	ykgD	0.019005	hypothetical araC-family transcriptional regulator	similar to E. coli AraC-type regulatory protein (AAC73408.1); AraC/XylS family	STM0563	Regulation	0.024065
SL3768	dsdC	0.179725	D-serine deaminase activator	regulates the synthesis and expression of the dsdXA operon and dadA gene	STM3800	Regulation/Amino acid transport & metabolism	0.02421
SL3931	rfaH	0.2605	transcriptional activator	similar to E. coli transcriptional activator that affects biosynthesis of lipopolysaccharide core, F pilin, and haemolysin (AAC76845.1); responsible for full expression of operons rfa, rfb, hly, tra, chu, cps, and kps; may suppress operon polarity	STM3977	Regulation/Cell membrane biogenesis, outer membrane & surface structure	0.002846
SL1885	fliA	0.213333	RNA polymerase sigma transcription factor for flagellar operon	sigma factors are initiation factors that promote the attachment of RNA polymerase to specific initiation sites and are then released; this sigma factor directs late flagellar biosynthesis genes	STM1956	Regulation/Cell motility & chemotaxis	0.00803733
SL1405	rstA	0.2625	hypothetical two-component response regulator	response regulator in two-component regulatory system with RstB	STM1475	Regulation/Signal transduction	0.002915
SL1402	rstB	0.0127667	two component sensor kinase	similar to E. coli sensor histidine protein kinase (RstA regulator) (AAC74681.1); in two-component regulatory system with RstA	STM1471	Regulation/Signal transduction	0.00754333
SL1320	ttrS	0.132567	hypothetical histidine kinase, two component regulatory protein	tetrathionate reductase complex; TtrS (gi|4456870); two-component regulatory system	STM1386	Regulation/Signal transduction	0.00677667
SL1601	STM1671	0.008435	hypothetical transcriptional regulator (pseudogene)	similar to E. coli AraC-type regulatory protein (AAC73403.1); AraC family; helix-turn-helix	STM1671	Regulation/Transcription & translation	0.001925
SL3751	STM3785	0.0933333	hypothetical GntR-family transcriptional regulator	similar to E. coli transcriptional regulator of succinylCoA synthetase operon (AAC73824.1); GntR family	STM3785	Regulation/Transcription & translation	0.0109033
SL2107	baeS	0.11297	hypothetical two-component system sensor kinase	similar to E. coli sensor protein for BaeR (AAC75139.1); in two-component regulatory system	STM2130	Signal transduction	0.0196545
SL2939	barA	0.07745	sensor protein	part of the two-component regulatory system with UvrY; involved in the regulation of carbon metabolism via the csrA/csrB regulatory system	STM2958	Signal transduction	0.01376
SL1035	copR	0.182	response regulator	induced by CusR in the presence of copper; YedW induces the expression of the upstream gene yedV (encoding a sensor kinase) as well as yedW; yedVW is one of four copper regulons found in E. coli; part of the copper homeostasis mechanism; confers resistance to copper and several drugs when induced	STM1096	Signal transduction	0.01742
SL2443	narQ	0.165833	nitrate/nitrite sensor protein NarQ	similar to E. coli sensor for nitrate reductase system; protein histidine kinase; acts on NarP and narL (AAC75522.1); in two-component regulatory system	STM2480	Signal transduction	0.0123833
SL4465	STM4534	0.3135	hypothetical transcriptional regulatory protein	similar to E. coli psp operon transcriptional activator (AAC74385.1); NtrC family; contains ATPase domain	STM4534	Signal transduction	0.014175
SL1319	ttrB	0.0933	tetrathionate reductase subunit B	tetrathionate reductase subunit B; TtrB (gi|4456871)	STM1385	Signal transduction	0.0175
SL1321	ttrR	0.2605	hypothetical two-component response regulator	tetrathionate reductase complex; TtrR (gi|4456869); two-component regulatory system	STM1387	Signal transduction	0.0045385
SL2137	yehU	0.0907	hypothetical two-component system sensor kinase	similar to E. coli 2-component sensor protein (AAC75187.1)	STM2159	Signal transduction	0.0157
SL3152	ygiY	0.21	probable two-component system sensor histidine kinase	similar to E. coli 2-component sensor protein (AAC76062.1); regulatory protein	STM3178	Signal transduction	0.02065
SL3576	yhjH	0.259	conserved hypothetical protein	in E. coli this protein is involved in flagellar function	STM3611	Signal transduction	0.002495
SL3580	yhjK	0.1053	conserved hypothetical protein	HmsP in Yersinia pestis plays a role in invasion of epithelial cells; the EAL-domain portion of HmsP from Y. pestis shows phosphodiesterase activity which is required for the inhibition of biofilm formation; inner membrane protein; similar to a phosphodiesterase protein from E. coli	STM3615	Signal transduction	0.00481
SL2238	yojN	0.274	hypothetical two-component system sensor kinase	similar to E. coli 2-component sensor protein (AAC75276.1); regulatory protein	STM2269	Signal transduction	0.004164
sRNA2	sRNA2	0.158733				sRNA	0.0183257
sRNA28	sRNA28	0.008935				sRNA	0.001245
sRNA31	sRNA31	0.1113				sRNA	0.021345
sRNA7	sRNA7	0.314				sRNA	0.02585
STnc1070	STnc1070	0.2135				sRNA	0.001441
STnc1260	STnc1260	0.3				sRNA	0.00240433
STnc1670	STnc1670	0.134				sRNA	0.0002445
STnc170	STnc170	0.009935				sRNA	0.00155
STnc1800	STnc1800	0.227				sRNA	0.0005382
STnc700	STnc700	0.253				sRNA	0.002136
STnc770	STnc770	0.325				sRNA	0.00894
STncP1_170	STncP1_170	0.113485				sRNA	0.006945
SL0648	hscC	0.057995	chaperone heat shock protein	similar to E. coli DnaK protein (AAC73751.1); similar to Hsp70 in Hsc66 subfamily	STM0659	Stress response	0.005905
SL4332	ytfE	0.2303	iron-sulphur cluster repair protein. Confers resistance to nitric oxide and hydrogen peroxide	Involved in anaerobic NO protection and iron metabolism	STM4399	Stress response	0.00985
SL0095	djlA	0.3185	DnaJ-like protein	functions as a co-chaperone with DnaK; involved in regulation of colanic acid capsule; inner membrane protein; dimerized via transmembrane domain; J-like domain is cytoplasmic and can functionally substitute for DnaJ; stimulates synthesis of colanic acid mucoid capsule through the RcsB/C signal transduction system	STM0094	Transcription & translation	0.00195145
SL3231	gatA	0.013005	PTS system, galactitol-specific IIA component	phosphoenolpyruvate-dependent sugar phosphotransferase system; catalyzes the phosphorylation of incoming sugar substrates concomitant with their translocation across the cell membrane; IIB is phosphorylated by IIA and then transfers the phosphoryl group to the sugar; IIC forms the translocation channel	STM3258	Transcription & translation	0.0245
SL3233	gatC	0.1229	PTS system, galactitol-specific IIC component		STM3260	Transcription & translation	0.01615
SL1039	hpaR	0.1122	homoprotocatechuate degradative operon repressor		STM1100	Transcription & translation	0.004895
SL0189	ligT	0.317	2'-5' RNA ligase		STM0188	Transcription & translation	0.02555
SL1104	rimJ	0.298667	ribosomal-protein-alanine acetyltransferase	similar to E. coli acetylase; acetylates N-terminal alanine of 30S ribosomal subunit protein S5 (AAC74150.1)	STM1167	Transcription & translation	0.0049915
SL1123	rluC	0.272	ribosomal large subunit pseudouridine synthase C (EC 4.2.1.70)	catalyzes the transformation of uracil to pseudouracil at nucleotides U955, U2504, and U2580 in 23S rRNA	STM1187	Transcription & translation	0.02055
SL3722	rmbA	0.00929333	conserved hypothetical protein		STM3756	Transcription & translation	0.00179333
SL0342	STM0347	0.00888	possible transcriptionl regulator		STM0347	Transcription & translation	0.00184333
SL1595	STM1664	0.327	conserved hypothetical DNA-binding protein		STM1664	Transcription & translation	0.04465
SL2206	STM2230	0.008385	DNA polymerase V subunit		STM2230	Transcription & translation	0.0023005
SL2990	STM3012	0.244	possible regulatory protein		STM3012	Transcription & translation	0.01825
SL4206	STM4270	0.253	lysR family regulatory protein	similar to E. coli activator; hydrogen peroxide-inducible genes (AAC76943.1); LysR family	STM4270	Transcription & translation	0.0061
SL4438	trpS2	0.0106	probable tryptophanyl-tRNA synthetase	catalyzes a two-step reaction, first charging a tryptophan molecule by linking its carboxyl group to the alpha-phosphate of ATP, followed by transfer of the aminoacyl-adenylate to its tRNA	STM4508	Transcription & translation	0.003211
SL1998	cbiN	0.2625	hypothetical cobalt transport protein CbiN	periplasmic cobalt binding component of the cobalt transport system	STM2022	Transport	0.0219
SL1997	cbiQ	0.221	hypothetical cobalt transport protein	cobalt transport protein CbiQ (SW:CBIQ_SALTY)	STM2021	Transport	0.0176
SL3108	exuT	0.0223	hexuronate transporter		STM3134	Transport	0.012025
SL3849	rbsA	0.10825	high affinity ribose transport protein	with RbsBCD acts to import ribose into the cell; RbsA contains 2 ATP-binding domain	STM3882	Transport	0.012775
SL3914	rhtB	0.008395	homoserine/homoserine lactone efflux protein		STM3960	Transport	0.00186
SL4316	sgaT	0.008205	hypothetical transport protein SgaT		STM4383	Transport	0.00341
SL2817	srlR	0.276	glucitol operon repressor	regulates genes involved in glucitol utilization	STM2837	Transport	0.007965
SL0106	thiQ	0.01785	hypothetical ABC transporter	with TbpA and ThiP is part of the thiamine and TPP transport system	STM0106	Transport	0.022165
SL3771	yidF	0.1485	conserved hypothetical protein	similar to E. coli transcriptional regulator (AAC76697.1)	STM3803	Transport	0.00586495
SL2265	ais	0.231333	hypothetical protein (protein induced by aluminum)		STM2296	Unknown	0.00928333
SL2162	b2145	0.1333	hypothetical membrane protein		STM2185	Unknown	0.003215
SL0618	ccrB	0.298	hypothetical membrane protein	may be involved in chromosome condensation; overexpression in E. coli protects against decondensation by camphor; overexpressing the protein results in an increase in supercoiling	STM0630	Unknown	0.00609
SL2651	corE	0.2605	hypothetical membrane protein	CorE (gi|4877800); cytochrome c-type biogenesis protein; heme exporter protein C	STM2678	Unknown	0.0319
SL1179	envF	0.01021	lipoprotein		STM1240	Unknown	0.0114533
IsrM	IsrM	0.009745				Unknown	0.00302
SL1126	maf	0.256333	conserved hypothetical protein	Maf; overexpression in Bacillus subtilis inhibits septation in the dividing cell	STM1189	Unknown	0.00992333
SL0119	mraZ	0.279	conserved hypothetical protein.	MraZ; UPF0040; crystal structure shows similarity to AbrB	STM0119	Unknown	0.001644
SL1031	orfX	0.0440667	conserved hypothetical protein		STM1092	Unknown	0.00405333
SL2977	ppdB	0.0128	competence gene	similar to E. coli prepilin peptidase dependent protein B (AAC75864.1); component involved in type IV pilin biogenesis	STM2999	Unknown	0.0084
SL2655	ppnK	0.288	conserved hypothetical protein	catalyzes the phosphorylation of NAD to NADP	STM2683	Unknown	0.01995
SL2948	queF	0.327333	conserved hypothetical protein	catalyzes the NADPH-dependent reduction of 7-cyano-7-deazaguanine (preQ0) to 7-aminomethyl-7-deazaguanine (preQ1) in queuosine biosynthesis	STM2968	Unknown	0.00993133
SL2475	ratB	0.109067	hypothetical outer membrane protein (RatB) (pseudogene)		STM2514	Unknown	0.0114767
SL0263	sciD	0.04497	conserved hypothetical protein (SPI-6 associated)		STM0269	Unknown	0.0149
SL0275	sciN	0.008985	lipoprotein (SPI-6 associated)		STM0280	Unknown	0.004175
SL0279	sciR	0.008215	conserved hypothetical protein (SPI-6 associated)		STM0284	Unknown	0.004225
SL1125	SL1125	0.0388633	conserved hypothetical protein			Unknown	0.00553767
SL1584	SL1584	0.267333	hypothetical integrase/transposase (remnant)			Unknown	0.0133367
SL1635	SL1635	0.259333	conserved hypothetical protein			Unknown	0.00101067
SL1945	SL1945	0.0096	predicted bacteriophage protein			Unknown	0.0147
SL2634	SL2634	0.1659	predicted bacteriophage protein			Unknown	0.0037515
SL3979	SL3979	0.279	conserved hypothetical protein			Unknown	0.00246533
SL4052	SL4052	0.01065	inner membrane protein			Unknown	0.003415
SL4256	SL4256	0.0112	hypothetical exported protein			Unknown	0.0015736
SL4439	SL4439	0.009745	hypothetical protein			Unknown	0.0003105
SL3067	sprT	0.212	conserved hypothetical protein		STM3092	Unknown	0.02835
SL0015	STM0015	0.009195	predicted bacteriophage protein		STM0015	Unknown	0.000902
SL0016	STM0016	0.008655	conserved hypothetical protein		STM0016	Unknown	0.001938
SL0017	STM0017	0.00910333	hypothetical membrane protein	similar to E. coli sensory transducer (AAC75886.1)	STM0017	Unknown	0.00245667
SL0030	STM0029	0.00985	hypothetical membrane protein		STM0029	Unknown	0.0005555
SL0032	STM0031	0.00846	hypothetical membrane protein		STM0031	Unknown	0.00209
SL0294	STM0298	0.018	transposase (pseudogene)		STM0298	Unknown	0.022165
SL0343	STM0348	0.00905333	probable secreted protein		STM0348	Unknown	0.00341
SL0431	STM0437	0.00902333	hypothetical exported protein		STM0437	Unknown	0.00583333
SL0531	STM0538	0.01059	hypothetical exported outer membrane protein		STM0538	Unknown	0.006195
SL0544	STM0551	0.00896	hypothetical protein	diguanylate cyclase/phosphodiesterase domain 0	STM0551	Unknown	0.00695667
SL0555	STM0567	0.2625	conserved hypothetical protein		STM0567	Unknown	0.00916
SL0649	STM0660	0.307	hypothetical conserved hypothetical protein		STM0660	Unknown	0.0426
SL0661	STM0672	0.008715	hypothetical exported protein		STM0672	Unknown	0.014175
SL0926	STM0989	0.2875	conserved hypothetical protein		STM0989	Unknown	0.001592
SL1084	STM1147	0.305333	Hypothetical UPF0189 protein.	similar to E. coli polyprotein (AAC74129.1); ACR related to the C-terminal domain of histone macroH2A1	STM1147	Unknown	0.001143
SL1124	STM1188	0.02555	hypothetical inner membrane lipoprotein		STM1188	Unknown	0.0198162
SL1212	STM1276	0.3105	hypothetical protein		STM1276	Unknown	0.001375
SL1235	STM1300	0.244333	hypothetical exported protein		STM1300	Unknown	0.00149133
SL1300	STM1366	0.239333	conserved hypothetical protein	possibly involved in aromatic compounds catabolism; PaaI	STM1366	Unknown	0.00231933
SL1464	STM1535	0.124655	hydrogenase isoenzymes formation protein		STM1535	Unknown	0.0316
SL1562	STM1632	0.01002	hypothetical membrane protein		STM1632	Unknown	0.00347667
SL1598	STM1668	0.010435	hypothetical exported protein		STM1668	Unknown	0.0072
SL1600	STM1670	0.00924667	hypothetical lipoprotein		STM1670	Unknown	0.00873033
SL1629	STM1698A	0.00874333	conserved hypothetical protein	e6 protein	STM1698A	Unknown	0.00196
SL1664	STM1733	0.1426	conserved hypothetical protein	similar to E. coli ferredoxin (AAC73391.1)	STM1733	Unknown	0.001995
SL1791	STM1861	0.012375	bacteriophage integrase (pseudogene)		STM1861	Unknown	0.01525
SL1794	STM1863	0.00826	hypothetical inner membrane protein		STM1863	Unknown	0.00362
SL1830	STM1896	0.00996333	conserved hypothetical protein (pseudogene)		STM1896	Unknown	0.00118833
SL2207	STM2231	0.00859	hypothetical SsrB-regulated factor	similar to virulence protein MsgA (SW:MSGA_SALTY); similar to STM1241; ssrB-regulated factor	STM2231	Unknown	0.001455
SL2209	STM2233	0.00869333	tail fiber assembly protein		STM2233	Unknown	0.00346333
SL2438	STM2475	0.327	hypothetical protein		STM2475	Unknown	0.008705
SL2556	STM2592	0.2415	predicted bacteriophage protein		STM2592	Unknown	0.023815
SL2562	STM2598	0.01465	predicted bacteriophage protein		STM2598	Unknown	0.0072815
SL2682	STM2712	0.0104	hypothetical bacteriophage tail protein	similar to gpR for completion of tail from phage P2	STM2712	Unknown	0.000235
SL2723	STM2740	0.04955	bacteriophage integrase (pseudogene)		STM2740	Unknown	0.001035
SL2732	STM2748	0.1063	hypothetical transcriptional regulator		STM2748	Unknown	0.0119097
SL2745	STM2761	0.00900667	hypothetical inner membrane protein		STM2761	Unknown	0.00257333
SL2784	STM2800	0.269333	hypothetical membrane protein		STM2800	Unknown	0.01558
SL2940	STM2959	0.237	conserved hypothetical protein		STM2959	Unknown	0.025025
SL3056	STM3080	0.009165	conserved hypothetical protein		STM3080	Unknown	0.002575
SL3101	STM3127	0.3285	conserved hypothetical protein		STM3127	Unknown	0.0311
SL3107	STM3133	0.276333	possible hydrolase		STM3133	Unknown	0.0144
SL3171	STM3198	0.0173	hypothetical membrane protein	similar to E. coli oxidoreductase (AAC76086.1)	STM3198	Unknown	0.021895
SL3250	STM3277	0.00946	hypothetical membrane protein		STM3277	Unknown	0.0008265
SL3315	STM3343	0.129833	conserved hypothetical protein		STM3343	Unknown	0.00298667
SL3378	STM3411	0.2995	conserved hypothetical protein		STM3411	Unknown	0.03165
SL3428	STM3461	0.315333	conserved hypothetical protein		STM3461	Unknown	0.00309
SL3569	STM3604	0.2805	hypothetical membrane protein		STM3604	Unknown	0.02743
SL3978	STM4032	0.229867	hypothetical lipase	similar to E. coli lipase (AAC73578.1)	STM4032	Unknown	0.0204067
SL4018	STM4069	0.010275	conserved hypothetical protein		STM4069	Unknown	0.00198
SL4020	STM4071	0.0238	conserved hypothetical protein		STM4071	Unknown	0.01163
SL4127	STM4192	0.301333	conserved hypothetical protein		STM4192	Unknown	0.01158
SL4212	STM4276	0.1315	hypothetical protein		STM4276	Unknown	0.0007595
SL4361	STM4429	0.1993	Myo-inositol metabolism		STM4429	Unknown	0.02615
SL4373	STM4443	0.200215	hypothetical membrane protein		STM4443	Unknown	0.006135
SL4375	STM4445	0.011495	hypothetical protein	Catalyzes the reversible hydrolysis of the amide bond within dihydroorotate. This metabolic intermediate is required for the biosynthesis of pyrimidine nucleotides	STM4445	Unknown	0.003572
SL4394	STM4464	0.172	hypothetical membrane protein	similar to E. coli S-transferase (AAC75358.1)	STM4464	Unknown	0.01406
SL4449	STM4518	0.183	hypothetical inner membrane protein		STM4518	Unknown	0.006815
SL4476	STM4545	0.10505	hypothetical membrane protein		STM4545	Unknown	0.003125
SL0212	yaeH	0.228	conserved hypothetical protein	similar to E. coli structural protein (AAC73274.1)	STM0211	Unknown	0.001008
SL0308	yafK	0.317333	hypothetical exported protein		STM0312	Unknown	0.0194933
SL0361	yahO	0.205	probable secreted protein		STM0366	Unknown	0.004875
SL0374	yaiZ	0.315667	hypothetical membrane protein		STM0379	Unknown	0.0113783
SL0406	yajD	0.209333	conserved hypothetical protein	hypothetical 12.6 kDa protein in secF-tsx intergenic region (SW:YAJD_SALTY)	STM0411	Unknown	0.01117
SL0447	ybaV	0.321	competence gene-DNA binding and transport	similar to DNA-binding proteins	STM0453	Unknown	0.02935
SL0589	ybdD	0.274333	conserved hypothetical protein		STM0601	Unknown	0.00378
SL0571	ybdK	0.3135	conserved hypothetical protein	ATP-dependent; carboxylate-amine ligase with weak glutamate--cysteine ligase activity	STM0583	Unknown	0.01467
SL0725	ybgE	0.239333	hypothetical membrane protein		STM0743	Unknown	0.000821
SL0927	ycbC	0.054935	hypothetical membrane protein		STM0990	Unknown	0.02004
SL0999	ycbW	0.227667	conserved hypothetical protein		STM1059	Unknown	0.0019457
SL1017	yccT	0.23199	hypothetical secreted protein		STM1077	Unknown	0.012745
SL1710	ychH	0.317	hypothetical exported protein	YchH; transcription activated by CRP (cyclic AMP receptor protein), a global transcription factor involved in regulation of metabolism in enteric bacteria; ychH presents a class II promoter to bind CRP; unknown function	STM1782	Unknown	0.00414857
SL1671	yciU	0.296333	conserved hypothetical protein		STM1740	Unknown	0.0103067
SL1576	ydbH	0.2005	hypothetical exported protein		STM1646	Unknown	0.0103
SL1299	ydiJ	0.297	conserved hypothetical FAD-binding protein	similar to E. coli oxidase (AAC74757.1)	STM1365	Unknown	0.01521
SL1838	yecE	0.013	conserved hypothetical protein		STM1903	Unknown	0.00194
SL1977	yeeI	0.318	conserved hypothetical protein		STM2001	Unknown	0.0142333
SL2100	yegE	0.2825	hypothetical membrane protein	similar to E. coli sensor-type protein (AAC75128.1); contains PAS/PAC domain; domain 1/2	STM2123	Unknown	0.02955
SL2120	yegU	0.11495	hypothetical hydrolase		STM2143	Unknown	0.0327
SL2264	yfaO	0.291667	conserved hypothetical protein	similar to oxidative damage repair enzymes	STM2295	Unknown	0.00256667
SL2351	yfcA	0.06935	hypothetical membrane protein	similar to E. coli structural protein (AAC75387.1)	STM2382	Unknown	0.011275
SL2317	yfcF	0.255	hypothetical glutathione-S transferase		STM2348	Unknown	0.00156
SL2318	yfcG	0.2745	hypothetical glutathione-S transferase	similar to E. coli S-transferase (AAC75362.1)	STM2349	Unknown	0.0234
SL2379	yfeC	0.188333	conserved hypothetical protein		STM2413	Unknown	0.00360333
SL2380	yfeD	0.289667	conserved hypothetical protein		STM2414	Unknown	0.0023
SL2911	ygbE	0.199	conserved hypothetical protein	similar to E. coli cytochrome oxidase subunit (AAC75791.1)	STM2932	Unknown	0.0067224
SL3360	yhdU	0.237	hypothetical exported protein		STM3387	Unknown	0.016944
SL3432	yhfA	0.271	conserved hypothetical protein		STM3465	Unknown	0.0048168
SL3518	yhhA	0.3025	hypothetical protein		STM3552	Unknown	0.025275
SL3550	yhhJ	0.285	hypothetical ABC-2 type superfamily transport protein	similar to E. coli transporter (AAC76510.1); ABC superfamily; ATP-binding/membrane transport protein	STM3585	Unknown	0.021245
SL3539	yhhM	0.2684	hypothetical inner membrane protein	similar to E. coli receptor (AAC76492.1)	STM3574	Unknown	0.02031
SL3557	yhiP	0.294667	hypothetical PTR2 family transport protein	member of the POT family of peptide transporters; probable proton-dependent peptide transporter function	STM3592	Unknown	0.0295567
SL3586	yhjR	0.2095	conserved hypothetical protein		STM3621	Unknown	0.00146
SL3607	yhjY	0.1036	hypothetical lipoprotein	similar to E. coli lipase (AAC76572.1)	STM3641	Unknown	0.00395
SL3752	yicN	0.204	hypothetical exported protein		STM3786	Unknown	0.02565
SL3907	yigF	0.0158	conserved hypothetical protein	hypothetical 14.6 kDa protein in corA-rarD intergenic region (SW:YIGF_SALTY)	STM3953	Unknown	0.02607
SL3908	yigG	0.0138	conserved hypothetical protein		STM3954	Unknown	0.00937
SL4161	yjbH	0.219	hypothetical lipoprotein		STM4225	Unknown	0.023635
SL4311	yjfN	0.187667	hypothetical protein		STM4378	Unknown	0.001281
SL4312	yjfO	0.168	hypothetical exported protein	in E. coli, mutation of this gene affects biofilm maturation, stress response, and motility	STM4379	Unknown	0.00059
SL4313	yjfP	0.326333	conserved hypothetical protein	YjfP; esterase activity towards palmitoyl-CoA and pNP-butyrate in vitro; unknown function and substrate in vivo	STM4380	Unknown	0.0268413
SL4477	yjjP	0.2185	hypothetical membrane protein	similar to E. coli structural protein (AAC77320.1)	STM4546	Unknown	0.0344
SL4492	yjjW	0.1365	conserved hypothetical protein	similar to E. coli activating enzyme (AAC77332.1)	STM4565	Unknown	0.02755
SL4511	yjjX	0.283	conserved hypothetical protein	pyrophosphatase; has activity against dUTP and dITP; the crystal structure of the Vibrio protein showed similarity to Methanococcus janaschii Mj0226; in Vibrio cholerae this gene is part of the Mba operon that is involved in regulation and maintenance of biofilms; in E. coli overexpression of this gene leads to resistance to an HMP analog	STM4584	Unknown	0.00947
SL1575	ynbE	0.0145733	hypothetical lipoprotein		STM1645	Unknown	0.006459
SL1433	ynfB	0.270667	hypothetical secreted protein		STM1503	Unknown	0.00659
SL1431	ynfC	0.2365	conserved hypothetical protein		STM1501	Unknown	0.00537
SL3026	yqfB	0.2785	conserved hypothetical protein		STM3050	Unknown	0.0143
SL3236	yraL	0.241267	conserved hypothetical protein		STM3263	Unknown	0.0153673
SL3238	yraN	0.253333	conserved hypothetical protein		STM3265	Unknown	0.00740567
SL4334	ytfG	0.0129167	conserved hypothetical protein	similar to E. coli oxidoreductase (AAC77168.1)	STM4401	Unknown	0.00904633
SL4338	ytfJ	0.257	hypothetical exported protein		STM4405	Unknown	0.00618
SL1033	pipD	0.066385	hypothetical secreted peptidase	similar to dipeptidase A	STM1094	Virulence	0.00047205
SL2865	sicA	0.275	type III secretion-associated chaperone	surface presentation of antigens protein SpaT (SW:SPAT_SALTY); surface presentation of antigens; secretory proteins; partitioning factor for SipB/C; prevents premature association of SipB/C; regulates several promoters with InvF	STM2886	Virulence	0.0081
SL1532	sifB	0.008645	Type III secretion system effector protein	translocated by the type III secretion system SPI-2; localizes to Sifs in infected cells and specifically to Salmonella-containing vacuoles	STM1602	Virulence	0.00308
SL2479	sinH	0.0591767	intimin	SinH (gi|4583531); similar to E. coli intimin and Yersinia pestis invasin proteins	STM2517	Virulence	0.0130627
SL1328	spiA	0.0087	outer membrane secretory protein	SpiA (gi|1498307); type III secretion system apparatus	STM1394	Virulence	0.00489667
SL1327	spiC	0.00755	Type III secretion system effector protein, Interferes with endosomal trafficking	Salmonella typhimurium SpiC (gi|1498306); effects secretion of other SPI-2 proteins; interacts with host cell TassC and Hook3 proteins; type III secretion; prevents fusion of endosome/lysosome with Salmonella-containing vacuoles	STM1393	Virulence	0.00445
SL1524	srfA	0.127905	virulence protein	SrfA (gi|8347258); ssrAB-activated gene	STM1593	Virulence	0.003875
SL1353	ssaR	0.02736	Type III secretion system protein	part of a set of proteins involved in the infection of eukaryotic cells; in plant pathogens involved in the hypersensitivity response	STM1419	Virulence	0.026005
SL1339	sseG	0.19394	Type III secretion system effector protein-modulates the positioning of the SCV		STM1405	Virulence	0.025565
SL1561	sseJ	0.00865667	Type III secretion system effector protein (SseJ)-antagonises the activity of SifA	secreted effector J (gi|9931614); Salmonella translocated effector; regulated by SPI-2	STM1631	Virulence	0.00143667
SL2892	STM2913	0.2465	possible permease	similar to E. coli transport protein (AAC75782.1)	STM2913	Virulence	0.025765

## Sheet: KCl 24 h
DATASET S2 SHEET 3 of 3
Full list of differentially expressesd genes with >3 fold change (P <0.05) post 24 h exposure to 9.25% (w/v) KCl compared to an ESP culture control
Genes up-regulated >3FC (P <0.05) post 24 h exposure to 9.25% (w/v) KCl
SL1344 identifier	Gene Name	Average fold change	Gene product	Description	LT2 ortholog	Functional Group	P-value
SL4071	argC	3.741	N-acetyl-gamma-glutamyl-phosphate reductase	catalyzes the reduction of N-acetyl-5-glutamyl phosphate to N-acetyl-L-glutamate 5-semialdehyde in arginine biosynthesis and the reduction of N-acetyl-gamma-aminoadipyl-phosphate to N-acetyl-L-aminoadipate-semialdehyde in lysine biosynthesis; involved in both the arginine and lysine biosynthetic pathways; lysine is produced via the AAA pathway, lysine from alpha-aminoadipate	STM4121	Amino acid transport & metabolism	0.0304
SL1882	dcyD	4.19367	D-cysteine desulfhydrase	catalyzes the formation of pyruvate from D-cysteine	STM1953	Amino acid transport & metabolism	0.0161957
SL3596	dppA	3.053	periplasmic dipeptide transport protein precursor	similar to E. coli dipeptide transport protein (AAC76569.1); ABC superfamily periplasmic protein	STM3630	Amino acid transport & metabolism	0.00107833
SL3595	dppB	4.0005	dipeptide transport system permease protein DppB	transports peptides consisting of two or three amino acids	STM3629	Amino acid transport & metabolism	0.0221405
SL3593	dppD	6.196	dipeptide transport ATP-binding protein DppD	DppD and DppF are the ATP-binding components of the ABC dipeptide transport system DppABCDF	STM3627	Amino acid transport & metabolism	0.0179367
SL2050	hisC	3.02	histidinol-phosphate aminotransferase (imidazole)	catalyzes the formation of L-histidinol phosphate from imidazole-acetol phosphate and glutamate in histidine biosynthesis	STM2073	Amino acid transport & metabolism	0.0266667
SL2049	hisD	3.32	histidinol dehydrogenase	catalyzes the oxidation of L-histidinol to L-histidinaldehyde and then to L-histidine in histidine biosynthesis; functions as a dimer	STM2072	Amino acid transport & metabolism	0.006195
SL2048	hisG	5.903	ATP phosphoribosyltransferase	long form of enzyme; catalyzes the formation of N'-5'-phosphoribosyl-ATP from phosphoribosyl pyrophosphate; crucial role in histidine biosynthesis; forms active dimers and inactive hexamers which is dependent on concentration of substrates and inhibitors	STM2071	Amino acid transport & metabolism	0.0214233
SL2052	hisH	3.81833	Imidazole glycerol phosphate synthase subunit hisH	with HisF IGPS catalyzes the conversion of phosphoribulosyl-formimino-5-aminoimidazole-4-carboxamide ribonucleotide phosphate and glutamine to imidazole-glycerol phosphate, 5-aminoimidazol-4-carboxamide ribonucleotide, and glutamate in histidine biosynthesis; the HisH subunit provides the glutamine amidotransferase activity that produces the ammonia necessary to HisF for the synthesis of imidazol…	STM2075	Amino acid transport & metabolism	0.00625367
SL3869	ilvC	3.21033	ketol-acid reductoisomerase	catalyzes the formation of (R)-2,3-dihydroxy-3-methylbutanoate from (S)-2-hydroxy-2-methyl-3-oxobutanoate in valine and isoleucine biosynthesis	STM3909	Amino acid transport & metabolism	0.0205333
SL3191	oat	4.30367	probable aminotransferase	catalyzes the formation of 4-aminobutyraldehyde from putrescine and 2-oxoglutarate	STM3218	Amino acid transport & metabolism	0.011736
SL1813	opdB	9.619	oligopeptidase	PtrB; oligopeptidase that cleaves peptide bonds following arginine and lysine residues	STM1879	Amino acid transport & metabolism	0.0008755
SL0874	poxB	5.43267	pyruvate dehydrogenase	catalyzes the formation of acetate from pyruvate	STM0935	Amino acid transport & metabolism	0.003125
SL3559	prlC	5.0505	oligopeptidase A	oligopeptidase A (SW:OPDA_SALTY)	STM3594	Amino acid transport & metabolism	0.001477
SL1622	sapA	3.12867	peptide transport periplasmic protein SapA precursor	peptide transport periplasmic protein SapA precursor (SW:SAPA_SALTY); ABC superfamily periplasmic protein	STM1692	Amino acid transport & metabolism	0.00388333
SL2141	yehX	4.6045	ABC transporter ATP-binding protein	similar to E. coli ATP-binding component of a transport system (AAC75190.1)	STM2163	Amino acid transport & metabolism	0.00189
SL2142	yehY	3.37233	hypothetical permease transmembrane component	similar to E. coli transport system permease protein (AAC75191.1)	STM2164	Amino acid transport & metabolism	0.01271
SL2143	yehZ	3.0415	hypothetical periplasmic protein	similar to E. coli transport system permease protein (AAC75192.1); ABC superfamily binding protein; possibly glycine betaine choline transport for osmoprotection	STM2165	Amino acid transport & metabolism	0.01565
SL1308	ynhA	4.94367	conserved hypothetical protein	Acts with SufS to catalyze the formation of L-alanine from L-cysteine	STM1374	Amino acid transport & metabolism	0.000257667
SL2521	cadA	3.51233	lysine decarboxylase	lysine decarboxylase; inducible (SW:DCLY_SALTY)	STM2559	Amino acid transport & metabolism/Anaerobic metabolism	0.0272167
SL2510	asrA	13.8867	anaerobic sulfite reductase subunit A	anaerobic sulfite reductase subunit A (anaerobic sulfite reductaseiron-sulfur subunit) (SW:ASRA_SALTY)	STM2548	Anaerobic metabolism	0.00590603
SL2512	asrC	8.002	anaerobic sulfite reductase subunit C	anaerobic sulfite reductase subunit C (SW:ASRC_SALTY)	STM2550	Anaerobic metabolism	0.0009085
SL2511	asrB	22.205	anaerobic sulfite reductase subunit B	with AsrAC catalyzes the reduction of sulfite to hydrogen sulfide	STM2549	Anaerobic metabolism/Cofactor metabolism	0.024665
SL2118	fbaB	4.81233	fructose-bisphosphate aldolase class I	catalyzes the formation of glycerone phosphate and D-glyceraldehyde 3-phosphate from D-fructose 1,6-bisphosphate	STM2141	Carbohydrate transport & metabolism	0.00395267
SL0753	galE	7.76867	UDP-glucose 4-epimerase	UDP-glucose 4-epimerase (SW:GALE_SALTY)	STM0776	Carbohydrate transport & metabolism	0.00233
SL0751	galK	3.85133	galactokinase	catalyzes the formation of alpha-D-galactose 1-phosphate from D-galactose in galactose metabolism	STM0774	Carbohydrate transport & metabolism	0.00163933
SL0750	galM	4.42733	aldose 1-epimerase (mutarotase)	catalyzes the conversion of alpha-aldose to the beta-anomer; active on D-glucose, L-arabinose, D-xylose, D-galactose, maltose and lactose; links the metabolism of lactose and galactose	STM0773	Carbohydrate transport & metabolism	0.0002553
SL1488	glgX	7.724	glycogen debranching protein	similar to E. coli part of glycogen operon; glycosyl hydrolase; debranching enzyme (AAC76456.1)	STM1558	Carbohydrate transport & metabolism	0.00461667
SL3504	glgX	3.572	glycogen operon protein	catalyzes the hydrolysis of the alpha-1,6-glucosidic linkages in partially depolymerized glycogen	STM3537	Carbohydrate transport & metabolism	0.00650667
SL3651	mtlD	3.0095	mannitol-1-phosphate dehydrogenase		STM3686	Carbohydrate transport & metabolism	0.012865
SL1862	otsA	8.23733	trehalose-6-phosphate synthase		STM1928	Carbohydrate transport & metabolism	0.000908667
SL1863	otsB	9.88633	trehalose phosphatase	biosynthetic; catalyzes the formation of trehalose and phosphate from trehalose-6-phosphate; expression is increased under osmotic stress and induced during the transition to stationary phase and by decreased temperature	STM1929	Carbohydrate transport & metabolism	0.00313833
SL0351	STM0356	5.565	hypothetical metabolite transport protein	similar to E. coli transport protein (AAC77235.1)	STM0356	Carbohydrate transport & metabolism	0.005945
SL1489	STM1559	19.2133	hypothetical hydrolase		STM1559	Carbohydrate transport & metabolism	0.00998733
SL1490	STM1560	46.61	hypothetical hydrolase	similar to E. coli 1,4-alpha-glucan branching enzyme (AAC76457.1)	STM1560	Carbohydrate transport & metabolism	0.02148
SL2373	STM2405	6.23867	hypothetical decarboxylase	similar to E. coli acetolactate synthase III; valine sensitive; large subunit (AAC73188.1); thiamine pyrophosphate enzymes	STM2405	Carbohydrate transport & metabolism	0.00298333
SL2626	STM2668	6.50167	conserved hypothetical protein		STM2668	Carbohydrate transport & metabolism	0.0183717
SL4450	STM4519	15.4867	hypothetical aldehyde dehydrogenase	similar to E. coli aldehyde dehydrogenase (AAC74598.1)	STM4519	Carbohydrate transport & metabolism	0.00132763
SL2437	tktB	6.70833	transketolase 2	catalyzes the formation of ribose 5-phosphate and xylulose 5-phosphate from sedoheptulose 7-phosphate and glyceraldehyde 3-phosphate; can transfer ketol groups between several groups; in E. coli there are two tkt genes, tktA expressed during exponential growth and the tktB during stationary phase	STM2474	Carbohydrate transport & metabolism	0.00123937
SL1724	treA	3.61333	Periplasmic trehalase precursor	periplasmic; catalyzes the hydrolysis of trehalose to glucose which can then be imported into the cell	STM1796	Carbohydrate transport & metabolism	0.0251667
SL3568	treF	5.652	cytoplasmic trehalase	cytoplasmic; catalyzes the hydrolysis of trehalose to glucose	STM3603	Carbohydrate transport & metabolism	0.00851267
SL1091	yceE	7.1035	hypothetical membrane transport protein	Confers resistance to fosfomycin and deoxycholate	STM1154	Carbohydrate transport & metabolism	0.02111
SL1416	ynfM	5.701	hypothetical membrane transport protein	similar to E. coli transport protein (AAC74668.1); MFS family	STM1486	Carbohydrate transport & metabolism	0.01685
SL3437	fic	3.785	cell filamentation protein Fic	cell filamentation protein Fic (SW:FIC_SALTY); stationary phase induced gene; affects cell division	STM3470	Cell growth & death	0.00587607
SL2969	amiC	3.19867	N-acetylmuramoyl-L-alanine amidase	similar to E. coli amidase (AAC75856.1)	STM2991	Cell membrane biogenesis, outer membrane & surface structure	0.01477
SL3139	dkgA	6.60733	2,5-diketo-D-gluconic acid reductase A	methylglyoxal reductase/#-keto ester reductase; catalyzes the reduction of 2,5-diketo-D-gluconic acid to 2-keto-L-gulonic acid; also catalyzes the reduction of methylglyoxal, ethyl-2-methylacetoacetate and ethyl-acetoacetate	STM3165	Cell membrane biogenesis, outer membrane & surface structure	0.00720667
SL3841	gidA	3.0555	glucose inhibited division protein	GidA; glucose-inhibited cell division protein A; involved in the 5-carboxymethylaminomethyl modification (mnm(5)s(2)U) of the wobble uridine base in some tRNAs	STM3874	Cell membrane biogenesis, outer membrane & surface structure	0.00428
SL1706	hemM	3.2065	Outer-membrane lipoprotein lolB precursor.	Incorporates lipoproteins in the outer membrane after they are released by the LolA protein	STM1778	Cell membrane biogenesis, outer membrane & surface structure	0.01679
SL1552	mdoD	3.261	glucan biosynthesis protein D	involved in the control of the structural glucose backbone of osmoregulated periplasmic glucans	STM1622	Cell membrane biogenesis, outer membrane & surface structure	0.0228
SL2713	rfbU	3.0085	conserved hypothetical protein		-	Cell membrane biogenesis, outer membrane & surface structure	0.03285
SL1196	STM1260	7.56867	hypothetical membrane protein		STM1260	Cell membrane biogenesis, outer membrane & surface structure	0.00615667
SL2117	yegS	3.11367	conserved hypothetical protein	cytosolic protein with phosphatidylglycerol kinase activity; undetermined physiological role	STM2140	Cell membrane biogenesis, outer membrane & surface structure	0.0219333
SL1276	btuD	4.121	vitamin B12 ABC transport ATP-binding protein	ATP-binding protein that acts with the transmembrane protein BtuC and the solute binding protein BtuF to transport vitamin B12 into the cell	STM1342	Cofactor metabolism	0.022
SL1102	grxB	3.698	glutaredoxin 2	cofactor involved in the reduction of disulfides	STM1165	Cofactor metabolsim	0.00941667
SL0410	ribD	3.01367	riboflavin biosynthesis protein RibD	riboflavin biosynthesis protein which catalyzes the deamination and reduction steps in the riboflavin biosynthesis pathway; catalyzes the formation of 5-amino-6-(5-phosphoribosylamino)uracil from 2,5-diamino-6-hydroxy-4-(5-phosphoribosylamino)pyrimidine and the formation of 5-amino-6-(5-phosphoribosylamino)uracil from 5-amino-6-(5-phosphoribitylamino)uracil	STM0416	Cofactor metabolsim	0.00496333
SL2198b	bcr	3.30233	bicyclomycin resistance protein	Involved in sulfonamide (sulfathiazole) and bicyclomycin resistance	STM2221	Drug analogue & resistance	0.0123333
SL2198	bcr	3.46867	bicyclomycin resistance protein	Involved in sulfonamide (sulfathiazole) and bicyclomycin resistance	STM2221	Drug analogue & resistance	0.01928
SL1644	acnA	3.03933	aconitate hydratase 1 (citrate hydro-lyase 1)	Catalyzes the conversion of citrate to isocitrate	STM1712	Energy production & conversion	0.0173333
SL1497	adhP	3.04633	alcohol dehydrogenase	similar to zinc-dependent eukaryotic ADH enzymes and distinct from fermentative ADHs	STM1567	Energy production & conversion	0.00517333
SL0752	galT	9.27	galactose-1-phosphate uridylyltransferase	catalyzes the interconversion of UDP-galactose and galactose-1-P with UDP-galactose and glucose-1-P	STM0775	Energy production & conversion	0.00468947
SL1451	marC	3.6625	hypothetical membrane protein	protein involved in resistance to different drugs (tetracycline, chloramphenicol, beta-lactams, and quinolones); part of the multiple antibiotic resistance (mar) locus, which is composed by the genes marC and marRAB; unknown function	STM1521	Energy production & conversion	0.0335
SL1581	nifJ	6.2575	pyruvate-flavodoxin oxidoreductase	similar to E. coli oxidoreductase; Fe-S subunit (AAC74460.1)	STM1651	energy production & conversion	0.00914
SL0355	STM0360	13.6967	probable terminal oxidase subunit I	similar to E. coli probable third cytochrome oxidase, subunit I (AAC74063.1)	STM0360	Energy production & conversion	0.00486667
SL0356	STM0361	9.62367	probable terminal oxidase subunit II		STM0361	Energy production & conversion	0.003291
SL1197	STM1261	34.23	conserved hypothetical protein		STM1261	Energy production & conversion	4.16333e-05
SL2374	STM2406	4.29467	hypothetical ion-channel protein	similar to E. coli reductase (AAC76037.1)	STM2406	Energy production & conversion	0.0123793
SL0603	ybdR	21.575	hypothetical zinc-dependant alcohol dehydrogenase	similar to E. coli oxidoreductase (AAC73709.1)	STM0615	Energy production & conversion	0.0036285
SL1520	yncB	4.558	hypothetical NADP-dependent oxidoreductase	similar to E. coli oxidoreductase (AAC74531.1)	STM1589	Energy production & conversion	0.00798
SL3253	deaD	3.48233	ATP-dependent RNA helicase (dead-box protein)		STM3280	Folding, sorting & degradation	0.00108167
SL1699	chaA	3.42433	hypothetical calcium/proton antiporter	similar to E. coli sodium-calcium/proton antiporter (AAC74300.1); CaCA family	STM1771	Inorganic ion transport & metabolism	0.0267333
SL1253	katE	3.768	catalase HPII	Catalase HPII; monofunctional catalase that decomposes hydrogen peroxide into water and oxygen; serves to protect cells from the toxic effects of hydrogen peroxide	STM1318	Inorganic ion transport & metabolism	0.005685
SL1372	sodC	5.52667	copper-zinc superoxide dismutase	SodC; copper and zinc binding; converts superoxide radicals to hydrogen peroxide and water	STM1440	Inorganic ion transport & metabolism	0.00110033
SL1303	sufA	5.8045	conserved hypothetical protein	functions as a scaffold on which iron-sulfur clusters ([2Fe-2S]; [4Fe-4S]) are assembled; forms a homodimer; similar to IscA protein	STM1369	Inorganic ion transport & metabolism	0.0027
SL1304	sufB	9.13533	conserved hypothetical protein	with SufCD activates cysteine desulfurase SufS	STM1370	Inorganic ion transport & metabolism	0.00203967
SL1305	sufC	6.91167	hypothetical ABC transport ATP-binding subunit	part of SUF system involved in inserting iron-sulfur clusters into proteins; in E. coli this protein forms a complex with SufBD; the SufBCD complex stimulates the cysteine desulfurase SufS in conjunction with SufE	STM1371	Inorganic ion transport & metabolism	0.0201333
SL1306	sufD	6.555	conserved hypothetical protein	with SufBC activates cysteine desulfurase SufS	STM1372	Inorganic ion transport & metabolism	0.0126393
SL1307	sufS	6.4285	hypothetical amintransferase	catalyzes the formation of L-alanine and selenide or sulfanylcysteine from selenocysteine or cysteine	STM1373	Inorganic ion transport & metabolism	0.00273
SL4179	yjbN	3.3575	conserved hypothetical protein	TIM-barrel enzyme; possibly dehydrogenases; nifR3 family	STM4243	Inorganic ion transport & metabolism	0.00909
SL1518	yncD	6.57133	probable TonB-dependent receptor YncD precursor	similar to E. coli outer membrane receptor for iron transport (AAC74533.1)	STM1587	Inorganic ion transport & metabolism	0.00943
SL4111	zraP	28.9367	possible exported protein		STM4172	Inorganic ion transport & metabolism	0.00148633
SL2347	fabB	5.46333	3-oxoacyl-[acyl-carrier-protein] synthase I	FabB, beta-Ketoacyl-ACP synthase I, KASI; catalyzes a condensation reaction in fatty acid biosynthesis: addition of an acyl acceptor of two carbons from malonyl-ACP; required for the elongation of short-chain unsaturated acyl-ACP	STM2378	Lipid metabolism	0.00883667
SL0788	ybhO	8.608	hypothetical phospholipase	similar to E. coli synthetase (AAC73876.1); CL synthase	STM0812	Lipid metabolism	0.0147933
SLP1_0058	SLP1_0058	9.949	predicted protein		PSLT049	Mobile genetic element	0.0431333
SLP1_0059	SLP1_0059	10.4295	alpha-helical coiled coil protein		PSLT048	Mobile genetic element	0.01155
SLP2_0008	SLP2_0008	4.69167	hypothetical plasmid protein			Mobile genetic element	0.0296
SLP2_0014	SLP2_0014	4.749	hypothetical membrane protein (pseudogene)			Mobile genetic element	0.01499
SLP2_0022	SLP2_0022	3.5365	plasmid stability protein			Mobile genetic element	0.0222
SLP2_0025	SLP2_0025	5.018	hypothetical plasmid protein			Mobile genetic element	0.01615
SLP2_0055	SLP2_0055	10.3913	surface exclusion protein			Mobile genetic element	0.00188333
SLP2_0103	SLP2_0103	6.8035	conjugal transfer protein			Mobile genetic element	0.018
SL2472	guaB	4.5305	inosine-5'-monophosphate dehydrogenase	catalyzes the synthesis of xanthosine monophosphate by the NAD+ dependent oxidation of inosine monophosphate	STM2511	Nucleotide metabolism	0.004504
SL0242	cutF	3.785	copper homeostasis protein CutF precursor (lipoprotein nlpE)		STM0241	Other	0.00359
SL2369	ddg	10.407	encodes the cold shock-induced palmitoleoyl transferase	Acylates the intermediate (KDO)2-lipid IVA to form (KDO)2-(palmitoleoyl)-lipid IVA in cells subjected to cold shock	STM2401	Other	0.01105
SL1718	hyaE	5.1465	hydrogenase-1 operon protein HyaE	involved in processing hydrogenase proteins HyaA and HyaB	STM1790	Other	0.02855
SL0796	rhlE	3.4455	hypothetical ATP-dependent RNA helicase rhlE	this helicase is not essential cell growth	STM0820	Other	0.016755
SL1052	scsA	3.86	membrane protein, suppressor for copper-sensitivity A	suppressor for copper-sensitivity A (gi|2327003); copper binding protein	STM1113	Other	0.0212
SL0887	STM0948	3.784	ISPsy11, transposase OrfA		STM0948	Other	0.0094986
SL1662	STM1731	49.4133	catalase		STM1731	Other	6.04633e-05
SL4203	STM4267	4.95467	hypothetical glutathione S transferase		STM4267	Other	0.00608333
SL3930	tatD	5.2985	hypothetical deoxyribonuclease		STM3976	Other	0.01928
SL4405	valS	3.09033	valyl-tRNA synthetase	valine--tRNA ligase; ValRS; converts valine ATP and tRNA(Val) to AMP PPi and valyl-tRNA(Val); class-I aminoacyl-tRNA synthetase type 1 subfamily; has a posttransfer editing process to hydrolyze mischarged Thr-tRNA(Val) which is done by the editing domain	STM4475	Other	0.01041
SL2318	yfcG	7.13033	hypothetical glutathione-S transferase	similar to E. coli S-transferase (AAC75362.1)	STM2349	Other	0.00557633
SL3798	yidA	3.94867	conserved hypothetical protein	YidA; catalyzes the dephosphorylation of erythrose 4-phosphate (preferred substrate), mannose 1-phosphate and p-nitrophenyl phosphate; hydrolyzes the alpha-D-glucose-1-phosphate but not the beta form; member of the haloacid dehalogenase-like hydrolases superfamily and Cof family of proteins	STM3831	Other	0.0168933
SL4009	cpxP	4.8765	extracytoplasmic stress protein for protein-mediated toxicities	repressor of the Cpx envelope stress response pathway which occurs via periplasmic interactions with CpxA; CpxP is degraded by DegP protease especially in the presence of misfolded substrates	STM4060	Regulation	0.02515
SL0569	ramA	4.65433	transcriptional activator RamA		STM0581	Regulation	0.00300333
SL2603	rseA	4.01767	sigma-E factor negative regulatory protein	similar to E. coli anti sigma-E/sigma 24 factor; negative regulatory protein (AAC75625.1)	STM2639	Regulation	0.00329167
SL2602	rseB	3.016	sigma-E factor regulatory protein RseB precursor	periplasmic protein; interacts with the C-terminal domain of RseA and stimulates RseA binding to sigmaE via the cytoplasmic RseA N-terminal domain which then sequesters sigmaE in the membrane thereby preventing sigmaE associated with core RNAP	STM2638	Regulation	0.006055
SL0740	STM0763	13.4045	LysR-family transcriptional regulator		STM0763	Regulation	0.011205
SL4350	STM4417	6.2145	transcriptional regulator, repressor of myo-inositol metabolism		STM4417	Regulation	0.00928
SL0622	ybeF	5.21667	lysR-family transcriptional regulator	similar to E. coli transcriptional regulator LysR-type (AAC73730.1); LysR family	STM0634	Regulation	0.0102067
SL1060	ycdC	9.28667	hypothetical transcriptional regulator	similar to E. coli tet operon regulator (AAC74098.1); TetR/AcrR family	STM1122	Regulation	0.00685667
SL1215	yeaM	26.046	hypothetical transcriptional regulator	similar to E. coli AraC-type regulatory protein (AAC74860.1); AraC/XylS family	STM1279	Regulation	0.01927
SL2046	yeeY	3.277	hypothetical transcriptional regulator	similar to E. coli transcriptional regulator LysR-type (AAC75076.1); LysR family	STM2069	Regulation	0.019675
SL2436	tal	9.66667	Transaldolase	Maintains the balance of metabolites in the pentose-phosphate pathway	STM2473	Regulation/Carbohydrate transport & metabolism	0.000413
SL1620	pspA	3.63167	bacteriophage shock protein A	involved in maintaining membrane potential under membrane stress conditions; also acts as a negative transcriptional regulator of the phage shock protein (psp) operon(pspABCDE) by regulating the transcriptional activator PspF	STM1690	Regulation/Stress response	0.0196333
SL2234	alkB	3.586	AlkB protein	alkylated DNA repair protein ALKB (SW:ALKB_SALTY); specific for alkylated DNA	STM2264	Replication & repair	0.0178
SL4267	groEL	3.38967	GroEL protein	60 kDa chaperone family; promotes refolding of misfolded polypeptides especially under stressful conditions; forms two stacked rings of heptamers to form a barrel-shaped 14mer; ends can be capped by GroES; misfolded proteins enter the barrel where they are refolded when GroES binds; many bacteria have multiple copies of the groEL gene which are active under different environmental conditions; the…	STM4330	Replication & repair	0.00211803
SL4266	groES	3.21633	GroES protein	10 kDa chaperonin; Cpn10; GroES; forms homoheptameric ring; binds to one or both ends of the GroEL double barrel in the presence of adenine nucleotides capping it; folding of unfolded substrates initiates in a GroEL-substrate bound and capped by GroES; release of the folded substrate is dependent on ATP binding and hydrolysis in the trans ring	STM4329	Replication & repair	0.0118633
SL3692	mutM	4.976	formamidopyrimidine-DNA glycosylase	Involved in base excision repair of DNA damaged by oxidation or by mutagenic agents. Acts as DNA glycosylase that recognizes and removes damaged bases	STM3726	Replication & repair	0.0412
SL3912	recQ	3.185	ATP-dependent DNA helicase	functions in blocking illegitimate recombination, enhancing topoisomerase activity, initiating SOS signaling and clearing blocked replication forks; component of the RecF recombinational pathway	STM3958	Replication & repair	0.0111115
IsrH_1_2	IsrH_1_2	6.471			LT2 orthologue	sRNA	0.01028
STnc1480	STnc1480	3.192				sRNA	0.009235
SL1415	asr	7.244	hypothetical secreted stress response protein	required for growth and survival under moderately acid conditions	STM1485	Stress response	0.00644
SL2620	clpB	3.4	ClpB protein (heat shock protein f84.1)	similar to E. coli heat shock protein (AAC75641.1); Hsp 100; part of novel multi-chaperone system with DnaK, DnaJ, and GrpE	STM2660	Stress response	0.0135767
SL3465	hslO	3.23233	heat shock protein	becomes active under oxidative stress; four conserved cysteines bind a zinc atom when they are in the reduced state and the enzyme is inactive; oxidative stress results in oxidized cysteines, release of zinc, and binding of Hsp33 to aggregation-prone proteins; forms dimers and higher order oligomers	STM3498	Stress response	0.00423
SL3464	hslR	3.48367	heat shock protein		STM3497	Stress response	0.003092
SL3775	hslS	10.869	heat shock protein B		STM3808	Stress response	0.00139867
SL3776	hslT	8.41533	heat shock protein A		STM3809	Stress response	0.000678667
SL4040	hslU	4.447	heat shock protein	heat shock protein involved in degradation of misfolded proteins	STM4091	Stress response	0.000882533
SL4041	hslV	5.29833	heat shock protein	heat shock protein involved in degradation of misfolded proteins	STM4092	Stress response	0.00288313
SL0480	htpG	4.264	heat shock protein HtpG		STM0487	Stress response	0.007385
SL1914	mngB	9.9945	Mannosyl-3-phosphoglycerate phosphatase	catalyzes the hydrolysis of mannosyl-3-phosphoglycerate to form the osmolyte mannosylglycerate	STM1986	Stress response	0.00778
SL1493	osmC	3.525	osmotically inducible protein C	similar to E. coli osmotically inducible protein (AAC74555.1); resistance protein; osmotically inducible	STM1563	Stress response	0.01128
SL1619	pspB	4.325	bacteriophage shock protein B	acts together with PspC to induce psp operon during infection with phage, exposure to ethanol or osmotic shock; forms a complex with PspA and C; PspC is required for PspAB binding	STM1689	Stress response	0.0229
SL1618	pspC	5.04267	bacteriophage shock protein C	with PsbB forms toxin/antitoxin pair; activates the psp operon in response to phage infection, exposure to ethanol or osmotic shock	STM1688	Stress response	0.0186
SL1617	pspD	6.141	bacteriophage shock protein D		STM1687	Stress response	0.0134933
SL0013	dnaJ	3.631	DnaJ protein	chaperone Hsp40; co-chaperone with DnaK; Participates actively in the response to hyperosmotic and heat shock by preventing the aggregation of stress-denatured proteins and by disaggregating proteins, also in an autonomous, dnaK-independent fashion	STM0013	Stress response/Replication & repair	0.004805
SL0012	dnaK	4.4405	Chaperone protein dnaK	heat shock protein 70; assists in folding of nascent polypeptide chains; refolding of misfolded proteins; utilizes ATPase activity to help fold; co-chaperones are DnaJ and GrpE; multiple copies in some bacteria	STM0012	Stress response/Replication & repair	0.0035655
SL1586	dbpA	10.147	ATP-independent RNA helicase (DbpA)	exhibits an RNA-dependent ATPase activity, specifically stimulated by bacterial 23S rRNA	STM1655	Transcription & translation	0.0010706
SL1571	hrpA	3.3945	ATP-dependent helicase HrpA	involved in the post-transcriptional processing of the daa operon mRNA, which encodes proteins involved in fimbrial biogenesis of an enteropathogenic E. coli strain	STM1641	Transcription & translation	0.0217
SL0828	rimO	3.2065	conserved hypothetical protein	catalyzes the methylthiolation of an aspartic acid residue of the S12 protein of the 30S ribosomal subunit	STM0852	Transcription & translation	0.004345
SL4092	rpoB	4.05267	DNA-directed RNA polymerase, beta-subunit	DNA-dependent RNA polymerase catalyzes the transcription of DNA into RNA using the four ribonucleoside triphosphates as substrates; beta subunit is part of the catalytic core which binds with a sigma factor to produce the holoenzyme	STM4153	Transcription & translation	0.0134667
SL2199	rsuA	3.69667	ribosomal small subunit pseudouridine synthase	catalyzes the synthesis pseudouridine from uracil-516 in 16S ribosomal RNA	STM2222	Transcription & translation	0.00591667
SL3617	STM3651	6.11633	hypothetical acetyltransferase		STM3651	Transcription & translation	0.0229333
SL1519	yncC	4.5745	hypothetical regulatory protein	GntR family	STM1588	Transcription & translation	0.0449
SL2945	yqcB	3.309	hypothetical RNA pseudouridylate synthase	catalyzes formation of pseudouridine at position 65 in tRNA-Ile1 and tRNA-Asp	STM2964	Transcription & translation	0.01375
SL2794	proV	9.045	glycine betaine/l-proline transport ATP-binding protein	with ProWX is involved in the high-affinity uptake of glycine betaine	STM2809	Transport/Amino acid transport & metabolism	0.00499333
SL2795	proW	8.67833	glycine betaine/L-proline transport system permease protein P	with ProVX is involved in the high-affinity uptake of glycine betaine	STM2810	Transport/Amino acid transport & metabolism	0.001989
SL3921	dlhH	3.892	hypothetical hydrolase	similar to E. coli enzyme (AAC76833.1)	STM3967	Unknown	0.00463667
SL1928	SL1928	8.1615	hypothetical bacteriophage protein			Unknown	0.017045
SL2714	SL2714	3.00933	hypothetical protein			Unknown	0.0114
SL2935	SL2935	5.4985	hypothetical DNA stabilisation protein			Unknown	0.04395
SL2695	smf	4.437	hypothetical competence protein			Unknown	0.0323
SL0100	STM0100	3.897	hypothetical protein		STM0100	Unknown	0.03485
SL0160	STM0159	3.45167	HNH endonuclease		STM0159	Unknown	0.0255333
SL0376	STM0381	3.8735	hypothetical protein		STM0381	Unknown	0.000521
SL0888	STM0950	6.0915	conserved hypothetical protein	similar to slsA in STM (gi|4324613); similar to STM3761	STM0950	Unknown	0.01659
SL0889	STM0951	4.702	hypothetical pirin-related protein		STM0951	Unknown	0.00936
SL1000	STM1060	3.053	conserved hypothetical protein		STM1060	Unknown	0.02545
SL1198	STM1263	22.945	conserved hypothetical protein	similar to C-terminus of adhesion lipoprotein	STM1263	Unknown	0.0237225
SL1244	STM1309	3.34567	conserved hypothetical protein	3' incision activity; acts with UvrC	STM1309	Unknown	0.0193567
SL1443	STM1513	7.66367	conserved hypothetical protein		STM1513	Unknown	0.00200333
SL1491	STM1561	10.7377	hypothetical exported protein	outer membrane or secreted	STM1561	Unknown	0.0273967
SL1738	STM1810	5.606	hypothetical protein		STM1810	Unknown	0.00579
SL1915	STM1987	7.8325	Biofilm formation in nutrient-deficient medium, ATM		STM1987	Unknown	0.013275
SL2547	STM2585	12.1563	hypothetical transposase		STM2585	Unknown	0.0170333
SL2574	STM2610	3.20733	predicted bacteriophage protein		STM2610	Unknown	0.01848
SL2797	STM2812	4.517	hypothetical transmembrane transport protein	similar to E. coli transport protein (AAC75728.1)	STM2812	Unknown	0.03875
SL3334	STM3362	5.98133	conserved hypothetical protein		STM3362	Unknown	0.00605667
SL3739	STM3774	3.081	hypothetical secreted protein		STM3774	Unknown	0.001093
SL4434	STM4504	35.26	hypothetical protein		STM4504	Unknown	0.00747333
SL0500	ybbA	3.637	hypothetical ABC transporter ATP-binding protein	similar to E. coli ATP-binding component of a transport system (AAC73597.1); ABC superfamily ATP-binding protein	STM0507	Unknown	0.009815
SL0590	ybdH	4.5635	hypothetical oxidoreductase	member of the iron-containing alcohol dehydrogenase family; unknown function	STM0602	Unknown	0.01255
SL0571	ybdK	5.76833	conserved hypothetical protein	ATP-dependent; carboxylate-amine ligase with weak glutamate--cysteine ligase activity	STM0583	Unknown	0.02154
SL0789	ybhP	3.26167	conserved hypothetical protein		STM0813	Unknown	0.0164967
SL0799	ybiJ	11.8797	hypothetical exported protein		STM0823	Unknown	0.006091
SL0813	ybiT	3.08667	ABC transporter ATP-binding protein	similar to E. coli ATP-binding component of a transport system (AAC73907.1); contains duplicated ATPase domain	STM0838	Unknown	0.001353
SL0858	ybjO	4.541	hypothetical membrane protein		STM0881	Unknown	0.007065
SL1149	ycfJ	3.22	hypothetical secreted protein		STM1212	Unknown	0.00869
SL1661	yciE	168.3	conserved hypothetical protein		STM1730	Unknown	0.001243
SL1660	yciF	66.8533	conserved hypothetical protein	similar to E. coli structural proteins (AAC74340.1)	STM1729	Unknown	0.00106959
SL1659	yciG	6.76933	conserved hypothetical protein		STM1728	Unknown	0.00160833
SL1445	ydeI	3.15267	hypothetical periplasmic protein		STM1515	Unknown	0.00675667
SL1370	ydhL	8.976	conserved hypothetical protein		STM1438	Unknown	0.021455
SL1279	ydiU	8.11833	conserved hypothetical protein		STM1345	Unknown	0.00409853
SL1814	yebE	7.30767	conserved hypothetical protein		STM1880	Unknown	0.000743
SL1763	yebN	4.552	hypothetical membrane protein	membrane protein YebN	STM1834	Unknown	0.018095
SL1838	yecE	4.144	conserved hypothetical protein		STM1903	Unknown	0.0077
SL4429	yeeN	3.226	conserved hypothetical protein		STM4499	Unknown	0.04355
SL2112	yegQ	3.083	hypothetical protease		STM2136	Unknown	0.007455
SL2179	yeiH	10.068	hypothetical membrane protein		STM2202	Unknown	0.00240767
SL2531	yfhB	3.6835	hypothetical membrane protein		STM2569	Unknown	0.023505
SL2911	ygbE	3.146	conserved hypothetical protein	similar to E. coli cytochrome oxidase subunit (AAC75791.1)	STM2932	Unknown	0.006044
SL3131	yghA	3.737	possible oxidoreductase	similar to E. coli oxidoreductase (AAC76039.1)	STM3157	Unknown	0.0128153
SL3208	yhaK	7.191	conserved hypothetical protein		STM3236	Unknown	0.007652
SL3242	yhbO	13.2	conserved hypothetical protein		STM3269	Unknown	0.000958667
SL3333	yhcN	8.22933	conserved hypothetical protein		STM3361	Unknown	0.00342
SL4187	yjbR	3.52933	conserved hypothetical protein		STM4251	Unknown	0.00373333
SL2522	yjdL	7.46467	hypothetical transmembrane transport protein	similar to E. coli peptide transporter (AAC77091.1); POT family	STM2560	Unknown	0.00922333
SL2448	ypfI	4.4745	conserved hypothetical protein		STM2485	Unknown	0.0233065
SL1330A	yqeF	6.9405	conserved hypothetical protein		STM1331	Unknown	0.006745
SL3025	yqfA	3.084	hypothetical membrane protein	similar to E. coli oxidoreductase (AAC75937.1)	STM3049	Unknown	0.0159
SL1323	orf319	21.4667	hypothetical pathogenicity island protein		STM1389	Virulence	0.0002678
SL1797	pagM	4.678	virulence factor		STM1866	Virulence	0.00634
SL2858	sptP	4.0965	Type III secretion system effector protein, Inhibits Cdc42 and Rac1 by its GAP activity and MAPK signalling and IL-8 secretion through its tyrosine phosphatase activity	protein tyrosine phosphatase SptP (gi|1519054); translocated protein; type III secretion; antagonizes bacterial-encoded exchange factors SopE and SopE2 by interfering with stimulation of Cdc42 and Rac1; binds Rac1	STM2878	Virulence	0.01835
SL2882	STM2903	7.365	salmonella pathogenicity island 1 protein		STM2903	Virulence	0.012525
SL4416	yjgB	7.44467	hypothetical alcohol dehydrogenase	similar to E. coli oxidoreductase (AAC77226.1)	STM4486		0.00460333
Genes down-regulated >3FC (P <0.05) post 24 h exposure to 9.25% (w/v) KCl
SL1344 identifier	Gene Name	Average fold change	Gene product	Description	LT2 ortholog	Functional Group	P-value
SL3081	ansB	0.100833	L-asparaginase	catalyzes the formation of aspartate from asparagine, periplasmic; regulated by cyclic AMP receptor protein (CRP) and also induced by anaerobiosis	STM3106	Amino acid transport & metabolism	0.00799
SL2324	argT	0.326	lysine-arginine-ornithine-binding periplasmic protein precursor	lysine-arginine-ornithine-binding periplasmic protein precursor; LAO-binding protein (SW:ARGT_SALTY); ABC superfamily binding protein	STM2355	Amino acid transport & metabolism	0.02239
SL1204	aroQ	0.1021	chorismate mutase	catalyzes the interconversion of chorismate to prephenate	STM1269	Amino acid transport & metabolism	0.005535
SL4263	aspA	0.312333	aspartate ammonia-lyase	catalyzes the formation of fumarate from aspartate	STM4326	Amino acid transport & metabolism	0.0277
SL3321	degS	0.286	serine protease		STM3349	amino acid transport & metabolism	0.026795
SL2421	eutB	0.142333	ethanolamine ammonia-lyase heavy chain	ethanolamine ammonia-lyase heavy chain (SW:EUTB_SALTY)	STM2458	Amino acid transport & metabolism	0.0169
SL2420	eutC	0.165	Ethanolamine ammonia-lyase light chain	catalyzes the formation of acetaldehyde from ethanolamine	STM2457	Amino acid transport & metabolism	0.00851
SL2429	eutD	0.0395	hypothetical phosphate acyltransferase	in Salmonella this enzyme is required for ethanolamine catabolism; has higher affinity for CoA than Pta	STM2466	Amino acid transport & metabolism	0.0264
SL2426	eutE	0.0680333	hypothetical aldehyde dehydrogenase	invovled in ethanolamine utilization protein EutE (SW:EUTE_SALTY)	STM2463	Amino acid transport & metabolism	0.0226533
SL2424	eutG	0.15	hypothetical alchohol dehydrogenase	ethanolamine utilization protein EutG (SW:EUTG_SALTY)	STM2461	Amino acid transport & metabolism	0.00964167
SL2423	eutH	0.247333	hypothetical membrane protein	ethanolamine utilization protein EutH (SW:EUTH_SALTY)	STM2460	Amino acid transport & metabolism	0.00420333
SL2425	eutJ	0.0342	hypothetical ethanolamine utilization protein EutJ	EutJ (SW:EUTJ_SALTY); heatshock protein 70	STM2462	Amino acid transport & metabolism	0.03635
SL2418	eutK	0.269	ethanolamine utilization protein EutK	ethanolamine utilization protein EutK precursor (SW:EUTK_SALTY)	STM2455	amino acid transport & metabolism	0.0311
SL2419	eutL	0.143333	ethanolamine utilization protein EutL	ethanolamine utilization protein EutL (SW:EUTL_SALTY)	STM2456	Amino acid transport & metabolism	0.0185067
SL2428	eutM	0.0444333	ethanolamine utilization protein	involved in ethanolamine utilization protein EutM precursor (SW:EUTM_SALTY)	STM2465	Amino acid transport & metabolism	0.0422333
SL2427	eutN	0.164267	ethanolamine utilization protein	involved in ethanolamine utilization protein EutN (SW:EUTN_SALTY)	STM2464	Amino acid transport & metabolism	0.01319
SL2432	eutP	0.0445333	hypothetical ethanolamine utilization protein EutP	ethanolamine utilization protein EutP (SW:EUTP_SALTY)	STM2469	Amino acid transport & metabolism	0.0044302
SL2431	eutQ	0.141033	hypothetical ethanolamine utilization protein EutQ	ethanolamine utilization protein EutQ (SW:EUTQ_SALTY)	STM2468	Amino acid transport & metabolism	0.00552633
SL2433	eutS	0.1746	hypothetical ethanolamine utilization protein EutS	ethanolamine utilization protein EutS (SW:EUTS_SALTY)	STM2470	Amino acid transport & metabolism	0.005066
SL2430	eutT	0.157667	hypothetical cobalamin adenosyltransferase	ethanolamine utilization cobalamin adenosyltransferase (SW:EUTT_SALTY)	STM2467	Amino acid transport & metabolism	0.01588
SL4117	metA	0.296	homoserine O-succinyltransferase	catalyzes the formation of O-succinyl-L-homoserine from succinyl-CoA and L-homoserine in methionine biosynthesis	STM4182	Amino acid transport & metabolism	0.019065
SL3311	nanA	0.0675333	N-acetylneuraminate lyase	catalyzes the formation of pyruvate and N-acetylmannosamine from N-acetylneuraminic acid	STM3339	Amino acid transport & metabolism	0.0126667
SL0682	potE	0.248	putrescine-ornithine antiporter	catalyzes the uptake of putrescine via a proton symport mechanism, as well as the efflux of putrescine by a putrescine/ornithine antiport system	STM0700	Amino acid transport & metabolism	0.0443
SL0683	speF	0.172333	ornithine decarboxylase, inducible (ec 4.1.1.17)	similar to E. coli ornithine decarboxylase isozyme; inducible (AAC73787.1)	STM0701	Amino acid transport & metabolism	0.0215
SL1414	STM1484	0.266	hypothetical secreted protein		STM1484	Amino acid transport & metabolism	0.0264667
SL3563	STM3598	0.1465	L-asparginase		STM3598	Amino acid transport & metabolism	0.0341
SL3216	tdcB	0.273	catabolic threonine dehydratase	catalyzes the formation of 2-oxobutanoate from L-threonine; catabolic	STM3244	Amino acid transport & metabolism	0.0295333
SL4282	yjeM	0.01125	hypothetical amino acid permease	hypothetical protein in poxA-psd intergenic region (SW:YJEM_SALTY); APC family	STM4345	Amino acid transport & metabolism	0.004
SL4262	dcuA	0.13	anaerobic C4-dicarboxylate transporter	functions in anaerobic transport of C4-dicarboxylate compounds such as fumarate; similar to dcuB	STM4325	Anaerobic metabolism	0.00833333
SL0615	dcuC	0.08456	C4-dicarboxylate anaerobic carrier	responsible for the transport of C4-dicarboxylates during anaerobic growth	STM0627	Anaerobic metabolism	0.02112
SL1429	dmsA1	0.282	hypothetical dimethyl sulphoxide reductase subunit	similar to E. coli oxidoreductase; major subunit (AAC74659.1)	STM1499	Anaerobic metabolism	0.008995
SL2227	napH	0.2495	ferredoxin-type protein NapH	part of NapHG quinol dehydrogenase; couples electron transfer from ubiquinone-ubiquinol couple via NapC/B to NapA	STM2257	Anaerobic metabolism	0.0072
SL1892	amyA	0.208	cytoplasmic alpha-amylase	converts 1,4-alpha-D-glucans to maltodextrin	STM1963	Carbohydrate transport & metabolism	0.01019
SL1247	celA	0.0738667	PTS system, cellobiose-specific IIB component	catalyzes the phosphorylation of incoming sugar substrates concomitant with their translocation across the cell membrane; involved in N,N'-diacetylchitobiose transport; protein IIA transfers a phosphoryl group to IIB which then transfers the phosphoryl group to the sugar; IIC forms the translocation channel for the sugar uptake	STM1312	Carbohydrate transport & metabolism	0.0036
SL1248	celB	0.15935	PTS system, cellobiose-specific IIC component	catalyzes the phosphorylation of incoming sugar substrates concomitant with their translocation across the cell membrane; involved in N,N'-diacetylchitobiose transport; protein IIA transfers a phosphoryl group to IIB which then transfers the phosphoryl group to the sugar; IIC forms the translocation channel for the sugar uptake	STM1313	Carbohydrate transport & metabolism	0.00399
SL1249	celC	0.324333	phosphoenolpyruvate dependent phosphotransferase enzyme III-cellobiose	catalyzes the phosphorylation of incoming sugar substrates concomitant with their translocation across the cell membrane; involved N,N'-diacetylchitobiose transport; protein IIA transfers a phosphoryl group to IIB which then transfers the phosphoryl group to the sugar; IIC forms the translocation channel for the sugar uptake	STM1314	Carbohydrate transport & metabolism	0.0228667
SL1251	celF	0.317	phospho-beta-glucosidase B		STM1316	Carbohydrate transport & metabolism	0.008605
SL4023	ego	0.0128	hypothetical ABC transporter ATP-binding protein	similar to E. coli ATP-binding component of a transport system (AAC74586.1)	STM4074	Carbohydrate transport & metabolism	0.007535
SL4062	frwB	0.239	PTS system protein IIB component 1 (phosphotransferase enzyme ii, b component) (ec 2.7.1.69)	FrwB with FrwC, FrwD and PtsA forms a PEP-dependent sugar phosphotransferase system (PTS) permease which may phosphorylate and transport sugars into the cell; cytoplasmic protein that interacts with complex EIIA; contains the second phosphorylation site of the PTS	STM4113	Carbohydrate transport & metabolism	0.0221
SL3170	glgS	0.218	glycogen synthesis protein GlgS	Involved in glycogen synthesis. May be involved in glycogen priming	STM3197	Carbohydrate transport & metabolism	0.0313667
SL1759	gptB	0.264333	PTS system, mannose-specific IIAB component	similar to E. coli PTS enzyme IIAB; mannose-specific (AAC74887.1)	STM1830	Carbohydrate transport & metabolism	0.01151
SL4412	idnT	0.0402233	gnt-ii system l-idonate transporter (l-ido transporter)	similar to E. coli L-idonate transporter (AAC77222.1); GntP family	STM4482	Carbohydrate transport & metabolism	0.007964
SL1760	manY	0.306667	phosphotransferase enzyme II, C component	similar to E. coli PTS enzyme IIC; mannose-specific (AAC74888.1)	STM1831	Carbohydrate transport & metabolism	0.0263667
SL4236	melB	0.0312333	melibiose carrier protein	melibiose carrier protein; thiomethylgalactoside permease; melibiose permease; Na+/Li+ melibiose symporter; melibiosetransporter (SW:MELB_SALTY); GPH family	STM4299	Carbohydrate transport & metabolism	0.0182667
SL2166	mglA	0.216867	galactoside transport atp-binding protein mgla	with MglBC transports galactose or methyl galactoside into the cell; contains 2 ATP binding domains	STM2189	Carbohydrate transport & metabolism	0.0170167
SL2167	mglB	0.252667	D-galactose-binding periplasmic protein precursor	D-galactose-binding periplasmic protein precursor; GDP; D-galactose/D-glucose binding protein; GGBP (SW:DGAL_SALTY); ABC superfamily periplasmic protein	STM2190	Carbohydrate transport & metabolism	0.00456
SL0667	nagE	0.276	pts system, N-acetylglucosamine-specific IIABC component	phosphoenolpyruvate-dependent sugar phosphotransferase system; catalyzes the phosphorylation of incoming sugar substrates concomitant with their translocation across the cell membrane; IIB is phosphorylated by IIA and then transfers the phosphoryl group to the sugar; IIC forms the translocation channel	STM0685	Carbohydrate transport & metabolism	0.00815667
SL3309	nanE	0.154	hypothetical N-acetylmannosamine-6-phosphate 2-epimerase 2 (ec 5.1.3.9) (mannac-6-p epimerase 2)	Converts N-acetylmannosamine-6-phosphate to N-acetylglucosamine-6-phosphate	STM3337	Carbohydrate transport & metabolism	0.00911
SL3310	nanT	0.0799	hypothetical sialic acid transporter	similar to E. coli sialic acid transporter (AAC76256.1); MFS family	STM3338	Carbohydrate transport & metabolism	0.0122667
SL3851	rbsB	0.1765	D-ribose-binding periplasmic protein	periplasmic substrate-binding component of the ATP-dependent ribose transport system	STM3884	Carbohydrate transport & metabolism	0.006105
SL3850	rbsC	0.2038	high affinity ribose transport protein	functions to transport ribose at high affinity; forms a complex with RbsA2C2B	STM3883	Carbohydrate transport & metabolism	0.01475
SL3848	rbsD	0.268	high affinity ribose transport protein RbsD	cytoplasmic mutarotase that catalyzes the conversion between beta-pyran and beta-furan forms of D-ribose; RbsD is required for efficient ribose utilization in E. coli; rbsD-mutant E. coli strains are unable to use ribose as a sole carbon source	STM3881	Carbohydrate transport & metabolism	0.02715
SL2812	srlA	0.187667	PTS system, glucitol/sorbitol-specific IIBC component	similar to E. coli PTS system; one of two glucitol/sorbitol-specific components (AAC75744.1); PTS family	STM2832	Carbohydrate transport & metabolism	0.02083
SL0637	STM0649	0.0201333	hypothetical hydrolase N-terminus		STM0649	Carbohydrate transport & metabolism	0.0194667
SL0638	STM0650	0.1583	hypothetical hydrolase C-terminus	similar to E. coli hydrolase C-terminus (AAC76162.1)	STM0650	Carbohydrate transport & metabolism	0.00711333
SL0830	STM0854	0.010885	conserved hypothetical protein		STM0854	Carbohydrate transport & metabolism	0.012265
SL1066	STM1128	0.01965	hypothetical sodium/glucose cotransporter	similar to E. coli cotransporter (AAC76702.1)	STM1128	Carbohydrate transport & metabolism	0.0119635
SL1067	STM1129	0.0101733	conserved hypothetical protein	Converts N-acetylmannosamine-6-phosphate to N-acetylglucosamine-6-phosphate	STM1129	Carbohydrate transport & metabolism	0.000769407
SL2313	STM2344	0.12455	hypothetical sugar phosphotransferase component II A	similar to E. coli PTS system enzyme II A component (AAC77152.1)	STM2344	Carbohydrate transport & metabolism	0.03165
SL3228	STM3255	0.01014	PTS system fructose-specific EIIbc component	similar to E. coli PTS system; fructose-specific transport protein (AAC75228.1)	STM3255	Carbohydrate transport & metabolism	0.02018
SL3229	STM3256	0.0108633	PTS-transport family phosphoryl transfer protein	similar to E. coli PTS system; fructose-specific IIA/fpr component (AAC75230.1)	STM3256	Carbohydrate transport & metabolism	0.000622533
SL3702	STM3736	0.232	hypothetical regulatory protein	similar to E. coli transcriptional regulator LysR-type (AAC73730.1); LysR family	STM3736	Carbohydrate transport & metabolism	0.01485
SL3749	STM3783	0.0176	hypothetical IIB component of PTS system		STM3783	Carbohydrate transport & metabolism	0.0023435
SL3750	STM3784	0.0583333	hypothetical phosphoenolpyruvate-dependent sugar phosphotransferase system, eiia 2		STM3784	Carbohydrate transport & metabolism	0.0115073
SL3759	STM3793	0.278667	hypothetical carbohydrate kinase	similar to E. coli ribokinase (AAC76775.1); ribokinase family	STM3793	Carbohydrate transport & metabolism	0.0195767
SL4014	STM4065	0.01262	hypothetical sugar transport protein		STM4065	Carbohydrate transport & metabolism	0.0101541
SL4029	STM4080	0.174	hypothetical ribulose-phosphate 3-epimerase	catalyzes the interconversion of D-ribulose 5-phosphate to xylulose 5-phosphate	STM4080	Carbohydrate transport & metabolism	0.009075
SL3109	uxuA	0.134	D-mannonate hydrolase	catalyzes the formation of 2-dehydro-3-deoxy-D-gluconate from mannonate	STM3135	Carbohydrate transport & metabolism	0.01795
SL3110	uxuB	0.16235	D-mannonate oxidoreductase		STM3136	Carbohydrate transport & metabolism	0.03555
SL4025	ydeZ	0.11009	hypothetical ABC transporter, membrane component	similar to E. coli transport system permease protein (AAC74588.1); ABC superfamily membrane protein	STM4076	Carbohydrate transport & metabolism	0.016289
SL3307	yhcH	0.0976333	conserved hypothetical protein		STM3335	Carbohydrate transport & metabolism	0.00503667
SL3964	yihP	0.183	hypothetical membrane permease	similar to E. coli permease (AAC76874.1)	STM4018	Carbohydrate transport & metabolism	0.006685
SL4026	yneA	0.014345	hypothetical ABC transport protein, solute-binding component	similar to E. coli LacI-type transcriptional regulator (AAC74589.1); ABC superfamily periplasmic protein	STM4077	Carbohydrate transport & metabolism	0.0031515
SL4027	yneB	0.0341333	hypothetical aldolase		STM4078	Carbohydrate transport & metabolism	0.0120283
SL1743	minD	0.242333	septum site determining protein	ATPase; with MinC inhibits cell division by blocking formation of the polar Z ring septums	STM1815	Cell division	0.00925
SL1744	minE	0.187667	Cell division topological specificity factor.	works in conjunction with MinC and MinD to enable cell division at the midpoint of the long axis of the cell	STM1816	Cell division	0.0150467
SL0503	sfbA	0.258	lipoprotein	similar to E. coli lipoprotein (AAC73308.1); cell division protein	STM0510	Cell division	0.01575
SL3166	dsbA	0.01835	disulfide isomerase	thiol-disulfide isomerase and thioredoxin	STM3193	Cell membrane biogenesis, outer membrane & surface structure	0.006715
SL3840	gidB	0.301667	glucose inhibited division protein		STM3873	Cell membrane biogenesis, outer membrane & surface structure	0.0110467
SL3690	kdtA	0.225	3-deoxy-D-manno-octulosonic-acid transferase	catalyzes the transfer of 2-keto-3-deoxy-D-manno-octulosonic acid to lipid A	STM3724	Cell membrane biogenesis, outer membrane & surface structure	0.01988
SL1503	ompD	0.169667	Outer membrane protein	outer membrane porin protein PmpD (SW:OMPD_SALTY)	STM1572	Cell membrane biogenesis, outer membrane & surface structure	0.0264333
SL2237	ompC	0.231667	outer membrane protein C	allows for ions and hydrophilic solutes to cross the outer membrane	STM2267	Cell membrane biogenesis, outer membrane & surface structure	0.0135933
SL1923	ompS	0.1885	outer membrane protein S1	similar to E. coli outer membrane protein (AAC74459.1)	STM1995	Cell membrane biogenesis, outer membrane & surface structure	0.013285
SL1663	ompW	0.117133	hypothetical outer membrane protein	receptor for colicin S4	STM1732	Cell membrane biogenesis, outer membrane & surface structure	0.00447333
SL3683	rfaJ	0.263667	lipopolysaccharide 1,2-glucosyltransferase	UDP-D-glucose/galactosyl; lipopolysaccharide 1,2-glucosyltransferase (SW:RFAJ_SALTY)	STM3717	Cell membrane biogenesis, outer membrane & surface structure	0.0114833
SL3682	rfaY	0.293	lipopolysaccharide core biosynthesis protein	lipopolysaccharide core biosynthesis protein RfaY (SW:RFAY_SALTY); modification of heptose region of the core	STM3716	Cell membrane biogenesis, outer membrane & surface structure	0.01405
SL3681	rfaZ	0.2555	lipopolysaccharide core biosynthesis protein RfaZ	lipopolysaccharide core biosynthetic protein RfaZ (SW:RFAZ_SALTY)	STM3715	Cell membrane biogenesis, outer membrane & surface structure	0.009845
SL2069	rfbF	0.239333	glucose-1-phosphate cytidylyltransferase	glucose-1-phosphate cytidylyltransferase (SW:RFBF_SALTY); LPS side chain defect	STM2092	Cell membrane biogenesis, outer membrane & surface structure	0.00581333
SL2068	rfbG	0.210333	CDP-glucose 4,6-dehydratase	CDP-glucose 4,6-dehydratase (SW:RFBG_SALTY); LPS side chain defect	STM2091	Cell membrane biogenesis, outer membrane & surface structure	0.00293333
SL2067	rfbH	0.247	dehydratase	lipopolysaccharide biosynthesis protein RfbH (SW:RFBH_SALTY); LPS side chain defect	STM2090	Cell membrane biogenesis, outer membrane & surface structure	0.01046
SL2070	rfbI	0.314667	reductase	catalyzes the formation of 3,6-dideoxy-D-glycero-D-glycero-4-hexulose	STM2093	Cell membrane biogenesis, outer membrane & surface structure	0.0121567
SL2066	rfbJ	0.204	CDP-abequose synthase	CDP-abequose synthase (SW:RFBJ_SALTY); LPS side chain defect	STM2089	Cell membrane biogenesis, outer membrane & surface structure	0.02315
SL2191	spr	0.178	hypothetical lipoprotein	by similarity, Spr seems to have peptidase activity; involved in thermoresistance	STM2214	Cell membrane biogenesis, outer membrane & surface structure	0.0137
SL0707	STM0725	0.0829333	hypothetical glycosyltransferase, cell wall biogenesis	cell wall biogenesis	STM0725	Cell membrane biogenesis, outer membrane & surface structure	0.0168433
SL1873	STM1940	0.308	hypothetical exported protein		STM1940	Cell membrane biogenesis, outer membrane & surface structure	0.0257
SL3010	STM3031	0.01027	outer membrane protein (associated with virulence)		STM3031	Cell membrane biogenesis, outer membrane & surface structure	0.002019
SL1856	cheA	0.212	chemotaxis protein CheA	chemotactic sensory histidine kinase in two-component regulatory system with CheB and CheY; sensory histidine kinase/signal sensing protein; CheA is the histidine kinase component	STM1921	Cell motility & chemotaxis	0.00972
SL1852	cheB	0.289	Chemotaxis response regulator protein-glutamate methylesterase	regulates chemotaxis by demethylation of methyl-accepting chemotaxis proteins	STM1917	Cell motility & chemotaxis	0.01117
SL3189	cheM	0.0655667	methyl-accepting chemotaxis protein II	similar to E. coli methyl-accepting chemotaxis protein I; serine sensor receptor (AAC77311.1)	STM3216	Cell motility & chemotaxis	0.01961
SL1854	cheM,tar	0.108667	methyl-accepting chemotaxis protein II	methyl-accepting chemotaxis protein II; MCP-II (SW:MCP2_SALTY); aspartate sensor-receptor	STM1919	Cell motility & chemotaxis	0.0116933
SL1853	cheR	0.206	chemotaxis protein methyltransferase	methylates the MCP	STM1918	Cell motility & chemotaxis	0.0181267
SL1855	cheW	0.198667	purine binding chemotaxis protein	chemotaxis protein CheW (SW:CHEW_SALTY); regulation; couples CheA histidine kinase to transducers	STM1920	Cell motility & chemotaxis	0.0132667
SL1851	cheY	0.17	chemotaxis protein CheY	chemotaxis regulator that, when phosphorylated, interacts with the flagellar motor causing the flagella to spin clockwise which causes the cell to tumble	STM1916	Cell motility & chemotaxis	0.0105967
SL2756	flaG	0.1326	flagellin	structural flagella protein; individual Salmonella serotypes usually alternate between the production of 2 antigenic forms of flagella, termed phase 1 and phase 2, each specified by separate structural genes	STM2771	Cell motility & chemotaxis	0.00929667
SL1112	flgC	0.311667	hypothetical flagellar basal-body rod protein FlgC (proximal rod protein)	with FlgF and B makes up the proximal portion of the flagellar basal body rod	STM1175	Cell motility & chemotaxis	0.0161
SL1118	flgI	0.3	Flagellar P-ring protein precursor	part of the basal body which consists of four rings L, P, S, and M mounted on a central rod; Vibrio parahaemolyticus, Yersinia, Bradyrhizobium and other bacteria have two copies of this and other flagellar genes; the V. parahaemolyticus protein is associated with the polar flagella and the Bradyrhizobium protein is associated with the thick flagellum	STM1181	Cell motility & chemotaxis	0.00595
SL1120	flgK	0.164233	flagellar hook-associated protein 1	with FlgL acts as a hook filament junction protein to join the flagellar filament to the hook	STM1183	Cell motility & chemotaxis	0.00538516
SL1121	flgL	0.195667	flagellar hook-associated protein 3	with FlgK acts as a hook filament junction protein to join the flagellar filament to the hook; Yersinia, Vibrio parahaemolyticus, Bradyrhizobium and other organisms have 2 copies of this and other flagellar genes	STM1184	Cell motility & chemotaxis	0.01395
SL1109	flgM	0.101267	negative regulator of flagellin synthesis (anti-sigma factor)	regulates the flagellar specific sigma28 transcription factor	STM1172	Cell motility & chemotaxis	0.00508667
SL1108	flgN	0.241667	flagella synthesis protein FlgN	flagella synthesis protein FlgN (SW:FLGN_SALTY)	STM1171	Cell motility & chemotaxis	0.00541167
SL1859	flhC	0.252	flagellar transcriptional activator		STM1924	Cell motility & chemotaxis	0.0160667
SL1860	flhD	0.128567	Transcriptional activator flhD.	with FlhC is involved in the activation of class 2 flagellar genes and is involved in the regulation of a number of other genetic systems	STM1925	Cell motility & chemotaxis	0.00494333
SL1887	fliB	0.251	lysine-N-methylase (ec 2.1.1.-) (lysine N-methyltransferase)	N-methylation of lysine residues in flagellin (SW:FLIB_SALTY)	STM1958	Cell motility & chemotaxis	0.01115
SL1888	fliC	0.162	flagellin	structural flagella protein; individual Salmonella serotypes usually alternate between the production of 2 antigenic forms of flagella, termed phase 1 and phase 2, each specified by separate structural genes	STM1959	Cell motility & chemotaxis	0.0348
SL1889	fliD	0.0531333	flagellar hook associated protein (FliD)	involved in flagellin assembly	STM1960	Cell motility & chemotaxis	0.00766
SL1899	fliG	0.236	flagellar motor switch protein FliG	One of three proteins involved in switching the direction of the flagellar rotation	STM1970	Cell motility & chemotaxis	0.02357
SL1904	fliL	0.251	flagella biosynthesis protein	interacts with cytoplasmic MS ring of the basal body and may act to stabilize the MotAB complexes which surround the MS ring	STM1975	Cell motility & chemotaxis	0.01795
SL1906	fliN	0.3095	flagellar motor switch protein FliN	One of three proteins involved in switching the direction of the flagellar rotation	STM1977	Cell motility & chemotaxis	0.00168
SL1890	fliS	0.1165	flagellar protein FliS	flagellin specific chaperone	STM1961	Cell motility & chemotaxis	0.00715667
SL1891	fliT	0.138967	flagellar protein FliT	binds flagellar cap subunits (FliD) and seems to prevents their oligomerization prior to its translocation through the flagellum-specific type III export pathway; acts as a repressor of flagellar class 2 operons by preventing FlhD2C2 to bind the promoter and inhibiting the FlhD2C2-dependent transcription; member of the type III cytoplasmic chaperone family	STM1962	Cell motility & chemotaxis	0.00836667
SL1884	fliZ	0.0687667	FliZ protein	expression activator of the class 2 type of flagellar operons, essential to achieve maximal cell motility; activator of type 1 fimbrial gene expression; cell density-responsive regulator; FliZ in Salmonella typhimurium induces HilA, an activator of invasion genes necessary to achieve full virulence	STM1955	Cell motility & chemotaxis	0.00864333
SL3605	lpfB	0.2385	fimbrial chaperone protein (LpfB)	chaperone protein LpfB precursor (SW:LPFB_SALTY)	STM3639	Cell motility & chemotaxis	0.01086
SL1858	motA	0.09	motility protein A	With MotB forms the ion channels that couple flagellar rotation to proton/sodium motive force across the membrane and forms the stator elements of the rotary flagellar machine	STM1923	Cell motility & chemotaxis	0.00572667
SL1857	motB	0.1293	motility protein B	with MotA forms the ion channels that couple flagellar rotation to proton/sodium motive force across the membrane and forms the stator elements of the rotary flagellar machine	STM1922	Cell motility & chemotaxis	0.00699333
SL2129	stcA	0.1068	hypothetical fimbrial subunit protein	similar to E. coli fimbrial-like protein (AAC75172.1)	STM2152	Cell motility & chemotaxis	0.00668
SL2126	stcD	0.007555	hypothetical exported protein	similar to E. coli type-1 fimbrial protein (AAC75169.1)	STM2149	Cell motility & chemotaxis	0.006165
SL4522	sthA	0.008075	hypothetical fimbrial protein		STM4595	Cell motility & chemotaxis	0.00492
SL4498	stjA	0.1475	hypothetical fimbrial protein		STM4571	Cell motility & chemotaxis	0.011755
SL4499	stjB	0.01835	fimbrial usher protein	similar to E. coli outer membrane protein (AAC76248.1)	STM4572	Cell motility & chemotaxis	0.01654
SL3112	STM3138	0.0831667	hypothetical protein	similar to E. coli methyl-accepting chemotaxis protein I; serine sensor receptor (AAC77311.1)	STM3138	Cell motility & chemotaxis	0.0216333
SL3126	STM3152	0.246667	methyl-accepting chemotaxis protein	similar to E. coli methyl-accepting chemotaxis protein I; serine sensor receptor (AAC77311.1)	STM3152	Cell motility & chemotaxis	0.0269333
SL3542	tcp	0.04855	methyl-accepting chemotaxis citrate transducer	methyl-accepting chemotaxis citrate transducer (citrate chemoreceptorprotein) (SW:MCPC_SALTY)	STM3577	Cell motility & chemotaxis	0.01515
SL1556	trg	0.0665	methyl-accepting chemotaxis protein III (mcp-iii) (ribose and galactose chemoreceptor protein)	similar to E. coli methyl-accepting chemotaxis protein III; ribose and galactose sensor receptor (AAC74503.1)	STM1626	Cell motility & chemotaxis	0.002952
SL4464	tsr	0.108033	methyl-accepting chemotaxis protein	similar to E. coli methyl-accepting chemotaxis protein I; serine sensor receptor (AAC77311.1)	STM4533	Cell motility & chemotaxis	0.00931333
SL2010	cbiB	0.23175	Cobalamin biosynthesis protein	CobD; CbiB in Salmonella; converts cobyric acid to cobinamide by the addition of aminopropanol on the F carboxylic group	STM2034	Cofactor metabolism	0.007077
SL2009	cbiC	0.10465	precorrin-8X methylmutase	catalyzes the interconversion of cobalt-precorrin-8X and cobyrinic acid in the anaerobic biosynthesis of cobalamin	STM2033	Cofactor metabolism	0.018755
SL2001	cbiK	0.195	sirohydrochlorin cobaltochelatase (ec 4.99.1.3)	cobalt chelatase (SW:CBIK_SALTY)	STM2025	Cofactor metabolism	0.02
SL2003	cbiH	0.2595	precorrin-3 C17-methyltransferase	catalyzes the formation of precorrin-4 from precorrin-3B and S-adenosyl-L-methionine	STM2027	Cofactor metabolsim	0.01535
SL2273	pmrD	0.231333	polymyxin B resistance protein	polymyxin b resistance protein PmrD (SW:PMRD_SALTY)	STM2304	Drug analog & resistance	0.00397667
SL0681	STM0699	0.1865	possible 5-nitroimidazole antibiotic resistance		STM0699	Drug analog & resistance	0.02445
SL0496	ybbM	0.2695	hypothetical membrane protein	similar to E. coli metal resistance protein (AAC73593.1); YbbM family	STM0503	Drug analogue & resistance	0.01855
SL1056	agp	0.260667	glucose-1-phosphatase precursor (G1Pase), secreted	glucose-1-phosphatase precursor (SW:AGP_SALTY)	STM1117	Energy production & conversion	0.023
SL2223D	ccmD	0.1987	protoheme transport protein	similar to E. coli heme exporter protein C (AAC75258.1); cytochrome c-type biogenesis protein	STM2251	Energy production & conversion	0.013135
SL2223C	ccmE	0.298	protoheme transport protein	CycJ; periplasmic heme chaperone that binds heme transiently via a histidine residue and delivers it to newly synthesized and exported c-type cytochromes; requires the ATP hydrolysis activity of the CcmA protein in order to transfer the heme to the apocytochrome; part of the cytochrome c maturation system; periplasmic protein anchored to the inner membrane	STM2250	Energy production & conversion	0.0232
SL2223B	ccmF	0.2775	cytochrome C-type biogenesis protein		STM2249	Energy production & conversion	0.03865
SL3779	ccmH	0.1442	cytochrome c-type biogenesis protein H1	similar to E. coli possible subunit of heme lyase (AAC75254.1); involved in cytochrome c-type biogenesis	STM3812	Energy production & conversion	0.01395
SL4369	cybC	0.188667	soluble cytochrome b562	similar to E. coli cytochrome b562 (AAC77193.1)	STM4439	Energy production & conversion	0.001425
SL0722	cydA	0.228333	cytochrome d ubiquinol oxidase subunit I	similar to E. coli cytochrome d terminal oxidase; polypeptide subunit I (AAC73827.1)	STM0740	Energy production & conversion	0.01274
SL0723	cydB	0.275333	cytochrome d ubiquinol oxidase subunit II		STM0741	Energy production & conversion	0.00612333
SL0894	cydC	0.321	transport ATP-binding protein CydC	in E. coli the CydCD ABC transporter exports cysteine and glutathione into the periplasm in order to maintain redox balance; important for cytochrome bd and c	STM0956	Energy production & conversion	0.01323
SL3124	hyb0	0.294667	hydrogenase-2 small chain protein	involved in hydrogen uptake	STM3150	Energy production & conversion	0.0118233
SL3331	mdh	0.252	malate dehydrogenase	oxidizes malate to oxaloacetate	STM3359	Energy production & conversion	0.0153333
SL2226	napB	0.2705	cytochrome c-type protein NapB precursor	small subunit of periplasmic nitrate reductase; receives electrons from the membrane-bound NapC and passes them to NapA	STM2256	Energy production & conversion	0.022625
SL3441	nirB	0.0276	nitrite reductase large subunit	similar to E. coli nitrite reductase-NAD(P)H subunit (AAC76390.1)	STM3474	Energy production & conversion	0.023865
SL4213	nrfA	0.0767	cytochrome c552, subunit of nitrite reductase complex	catalyzes the formate-dependent reduction of nitrite to ammonia; cytochrome C552	STM4277	Energy production & conversion	0.03285
SL4215	nrfC	0.2515	4Fe-4S subunit, subunit of nitrite reductase complex	similar to E. coli formate-dependent nitrite reductase; FeS centers (AAC77042.1)	STM4279	Energy production & conversion	0.012215
SL3467	pckA	0.321	phosphoenolpyruvate carboxykinase	PEP carboxykinase; PEP carboxylase; PEPCK; catalyzes the phosphorylation and decarboxylation of oxaloacetate to form phosphoenolpyruvate using ATP	STM3500	Energy production & conversion	0.0190667
SL2041	phsA	0.145	thiosulfate reductase precursor	membrane-anchoring protein (SW:PHSA_SALTY); hydrogen sulfide production	STM2065	Energy production & conversion	0.0276333
SL2040	phsB	0.175333	thiosulfate reductase electron transport protein PhsB	PhsB (SW:PHSB_SALTY); hydrogen sulfide production; iron-sulfur subunit; electron transfer	STM2064	Energy production & conversion	0.01191
SL2039	phsC	0.0894	thiosulfate reductase cytochrome b subunit	membrane-anchoring protein (SW:PHSC_SALTY); hydrogen sulfide production	STM2063	Energy production & conversion	0.0197
SL0832	STM0856	0.01105	hypothetical electron transfer flavoprotein (alpha subunit)	similar to E. coli flavoprotein (AAC74768.1)	STM0856	Energy production & conversion	0.008815
SL0834	STM0858	0.00897	hypothetical flavoprotein	similar to E. coli flavoprotein; probable electron transport protein (AAC74769.1)	STM0858	Energy production & conversion	0.002215
SL3993	STM4044	0.199667	alcohol dehydrogenase	similar to E. coli oxidoreductase (AAC76613.1); iron-containing	STM4044	Energy production & conversion	0.0244333
SL3196	ygjR	0.330667	possible oxidoreductase		STM3223	Energy production & conversion	0.0199433
SL3123	hybA	0.284333	hydrogenase-2 small subunit	Fe-S ferrodoxin type component; participates in the periplasmic electron-transferring activity of hydrogenase 2	STM3149	Energy production & conversion/Anaerobic metabolism	0.0109367
SL3122	hybB	0.25	probable hydrogenase-2 cytochrome b subunit	HybB; cytochrome b subunit of the hydrogenase 2 enzyme, composed of HybA, B, C, and O subunits	STM3148	Energy production & conversion/Anaerobic metabolism	0.0108467
SL3121	hybC	0.329	hydrogenase-2 large subunit	involved in hydrogen uptake	STM3147	Energy production & conversion/Anaerobic metabolism	0.00853
SL3119	hybE	0.2495	hydrogenase-2 component protein		STM3145	Energy production & conversion/Anaerobic metabolism	0.0114
SL3117	hybG	0.215	hydrogenase-2 component protein	similar to E. coli hydrogenase-2 chaperone-like protein; may effect maturation of large subunit of hydrogenase-2 (AAC76026.1)	STM3143	Energy production & conversion/Anaerobic metabolism	0.0100133
SL1071	STM1133	0.0519667	hypothetical oxidoreductase	similar to E. coli dehydrogenase (AAC77236.1)	STM1133	Energy production and conversion	0.0191667
SL3786	yhjA	0.111	probable cytochrome c peroxidase	similar to E. coli cytochrome C peroxidase (AAC76543.1)	STM3820	Energy production and conversion	0.0401
SL3898	cyaY	0.197	CyaY protein	defects in the mitochondrial frataxin protein cause Friedreich ataxis which is an autosomal recessive neurodegenerative disease; based on phylogenomic distribution this protein may have a role in iron-sulfur cluster protein assembly	STM3943	Inorganic ion transport & metabolism	0.0004725
SL4056	katG	0.248	catalase (hydroperoxidase I)	peroxidase/catalase HPI (SW:CATA_SALTY)	STM4106	Inorganic ion transport & metabolism	0.0271
SL0504	sfbB	0.171833	ABC transporter ATP-binding protein	similar to E. coli ATP-binding component of a transporter (AAC73310.1); cell division protein	STM0511	Inorganic ion transport & metabolism	0.0083
SL0983	sodC	0.311667	bacteriophage encoded superoxide dismutase [cu-zn] 1 precursor (ec 1.15.1.1) (sodCI)	superoxide dismutase CuZn precursor (SW:SODC_SALTY); important virulence function; implicated in defence against macrophage killing	STM1044	Inorganic ion transport & metabolism	0.00196267
SL1672	STM1741	0.267	possible ion transport protein		STM1741	Inorganic ion transport & metabolism	0.0253
SL1539	tehA	0.2565	tellurite resistance protein TehA	similar to E. coli tellurite resistance (AAC74511.1); TDT family	STM1609	Inorganic ion transport & metabolism	0.009775
SL1697	ychN	0.325667	conserved hypothetical protein	ACR involved in intracellular sulfur reduction	STM1769	Inorganic ion transport & metabolism	0.0107467
SL4205	yjcE	0.286	hypothetical sodium/hydrogen exchanger family protein	CPA1 family	STM4269	Inorganic ion transport & metabolism	0.0042
SL2357	fadJ	0.318	hypothetical fatty acid oxidation complex alpha subunit	multifunctional enoyl-CoA hydratase/3-hydroxyacyl-CoA dehydrogenase/3-hydroxybutyryl-CoA epimerase; catalyzes the formation of an hydroxyacyl-CoA by addition of water on enoyl-CoA; exhibits 3-hydroxyacyl-CoA epimerase and 3-hydroxyacyl-CoA dehydrogenase activities: forms a heterotetramer with FadI; similar to FadA2B2 complex; involved in the anaerobic degradation of long and medium-chain fatty ac…	STM2388	Lipid metabolism	0.0237455
SLP1_0008	SLP1_0008	0.226	conjugative transfer, surface exclusion protein	conjugative transfer	PSLT103	Mobile genetic element	0.0105967
SLP1_0009	SLP1_0009	0.194667	conjugative transfer, surface exclusion protein	conjugative transfer	PSLT102	Mobile genetic element	0.0240933
SLP1_0010	SLP1_0010	0.277	conjugative transfe: assembly and aggregate stability protein	conjugative transfer	PSLT101	Mobile genetic element	0.02504
SLP1_0026	SLP1_0026	0.0160733	conjugative transfer protein		PSLT083	Mobile genetic element	0.0120103
SLP1_0036	SLP1_0036	0.08009	hypothetical transglycosylase		PSLT072	Mobile genetic element	0.0241
SLP1_0081	SLP1_0081	0.197333	exported protein		PSLT026	Mobile genetic element	0.00428667
SLP1_0097	SLP1_0097	0.0683667	hypothetical bacterial regulatory protein (AraC family)	sdiA-regulated gene; hypothetical bacterial helix-turn-helix proteins; member of araC family; rcK	PSLT008	Mobile genetic element	0.0267
SLP1_0102	SLP1_0102	0.305333	plasmid replication protein		PSLT003	Mobile genetic element	0.0229333
SLP2_0048	SLP2_0048	0.133433	relaxosome component			Mobile genetic element	0.00333333
SLP2_0054	SLP2_0054	0.2005	post-segregation killing protein			Mobile genetic element	0.0262
SLP2_0100	SLP2_0100	0.015645	conjugal transfer protein			Mobile genetic element	0.012455
SL4336	cpdB	0.273667	2',3'-cyclic-nucleotide 2'-phosphodiesterase	periplasmic enzyme; functions during ribonucleic acid degradation; 2',3'-cyclic nucleotides are first converted to 3'-nucleotide and then cleaved to yield a ribonucleotide and a phosphate	STM4403	Nucleotide metabloism	0.0137
SL2488	ndk	0.307667	nucleoside diphosphate kinase (ndk)	catalyzes the formation of nucleoside triphosphate from ATP and nucleoside diphosphate	STM2526	Nucleotide metabloism	0.0165667
SL1681	tdk	0.2505	Thymidine kinase	catalyzes the formation of thymidine 5'-phosphate from thymidine	STM1750	Nucleotide metabloism	0.02885
SL4392	pyrL	0.187	pyrBI operon leader peptide	pyrBI operon leader peptide (attenuator) (SW:LPPY_SALTY); contains a frameshift and premature stop as compared to E. coli pyrBI operon leader peptide	STM4461	Nucleotide metabolism	0.01184
SL2400	yfeJ	0.235667	hypothetical amidotransferase	Catalyzes the transfer of the ammonia group from glutamine to a new carbon-nitrogen group	STM2437	Nucleotide metabolism	0.00431333
SL4185	aphA	0.317667	class B acid phosphatase precursor	Class B; non-specific; catalyzes the dephosphorylation of organic phosphomonoesters; also has phosphotransferase activity	STM4249	Other	0.00463333
SL3226	gatY	0.051835	tagatose-bisphosphate aldolase	catalyzes the reversible reaction of dihydroxyacetone phosphate with glyceraldehyde 3-phosphate to produce tagatose 1,6-bisphosphate; in enteric bacteria there are two D-tagatose 1,6-bisphosphate-specific aldolases: KbaY (also called AgaY), involved in catabolism of N-acetyl-galactosamine and D-galactosamine, and GatY which is part of the galactitol catabolism pathway	STM3253	Other	0.00791
SL2037	gyrI	0.237333	hypothetical DNA gyrase inhibitory protein	similar to DNA gyrase inhibitory protein (SW:GYRI_SALTY)	STM2061	Other	0.0278333
SL4455	hsdS	0.08635	type I restriction enzyme	S protein; STYSJI specificity protein (SW:T1S_SALTY); specificity determinant for hsdM and hsdR	STM4524	Other	0.006055
SL4287	orn	0.2745	oligoribonuclease	3'-5' exoribonuclease specific for small oligoribonuclotides	STM4350	Other	0.01724
SL1185	pliC	0.0826	hypothetical secreted protein	PliC; periplasmic lysozyme inhibitor of c-type lysozyme	STM1249	Other	0.00488667
SL3870	ppiC	0.196333	peptidyl-prolyl cis-trans isomerase C	similar to E. coli peptidyl-prolyl cis-trans isomerase C; rotamase C (AAC76780.1)	STM3910	Other	0.0126167
SL2192	rtn	0.316	rtn protein	involved in resistance to lambda and N4 phages	STM2215	Other	0.01138
SL0035	STM0034	0.1389	hypothetical exported protein	similar to E. coli sugar hydrolase (AAC75461.1)	STM0034	Other	0.00898
SL1480	STM1551	0.226667	plasmid stability protein		STM1551	Other	0.0155667
SL1806	STM1871	0.010695	Integrase		STM1871	Other	0.00150355
SL3608	tag	0.302	3-methyladenine DNA glycosylase I, constitutive	constitutive, catalyzes the hydrolysis of alkylated DNA, releasing 3-methyladenine	STM3642	Other	0.0262
SL3002	yohM	0.0132667	hypothetical High affinity Nickel transport protein	membrane protein conferring nickel and cobalt resistance	STM3024	Other	0.00961473
SL1418	mlc	0.308	hypothetical regulatory protein	similar to E. coli NagC-like transcriptional regulator (AAC74666.1); repressor of ptsG and ptsHI; global repressor of carbohydrate metabolism pts operon; NagC/XylR family	STM1488	Regulaion	0.00902
SL0069	caiF	0.08685	transcriptional activator CaiF	regulator of carnitine metabolism; induces the caiTABCDE and fixABCX operons	STM0068	Regulation	0.02065
SL4516	creC	0.200065	two-component sensor kinase	part of a two-component regulatory system with CreB or PhoB; involved in catabolic regulation	STM4589	Regulation	0.018485
SL0588	cstA	0.217	carbon starvation protein A		STM0600	Regulation	0.04255
SL2417	eutR	0.204667	ethanolamine operon transcriptional regulator	activates the transcription of the ethanolamine utilization operon	STM2454	Regulation	0.0123907
SL3235	gatR	0.18	galactitol utilization operon repressor	similar to E. coli split galactitol utilization operon repressor (AAC75148.1)	STM3262	Regulation	0.003145
SL2523	glnB	0.283667	nitrogen regulatory protein p-II	indirectly regulates nitrogen metabolism; at high nitrogen levels P-II prevents the phosphorylation of NR-I, the transcriptional activator of the glutamine synthetase gene (glnA); at low nitrogen levels P-II is uridylylated to form PII-UMP and interacts with an adenylyltransferase (GlnE) that activates GlnA	STM2561	Regulation	0.0179333
SL1682	hns	0.286	DNA-binding protein (histone-like protein Hlp-II)	DNA-binding protein H-NS; histone-like protein HLP-II; protein H1; protein B1 (SW:HNS_SALTY); HU; BH2; HD; NS; pleiotropic regulator	STM1751	Regulation	0.0107733
SL4109	hupA	0.236667	histone like DNA-binding protein HU-alpha (NS2) (HU-2)	histone-like DNA-binding protein	STM4170	Regulation	0.00599667
SL0445	hupB	0.132333	DNA-binding protein HU-beta	histone-like DNA-binding protein	STM0451	Regulation	0.01137
SL4411	idnR	0.04285	regulatory protein	similar to E. coli L-idonate transcriptional regulator (AAC77221.1); GalR/LacI family	STM4481	Regulation	0.0385
SL2012	pocR	0.05185	pdu/cob regulatory protein PocR	regulatory protein PocR (SW:POCR_SALTY); propanediol utilization protein; AraC family	STM2036	Regulation	0.02865
SL3998	rhaR	0.01023	L-rhamnose operon transcriptional activator	activates the expression of rhaRS in response to L-rhamnose	STM4049	Regulation	0.005245
SL1376	slyA	0.146	Transcriptional regulator slyA.	Transcription regulator that can both activate or repress expression	STM1444	Regulation	0.00992
SL0031	STM0030	0.01765	hypothetical transcriptional regulator (lysR family)	similar to LeuO (gi|6650098); LysR family	STM0030	Regulation	0.0187
SL2283	STM2314	0.1014	hypothetical receptor/regulator protein		STM2314	Regulation	0.008865
SL3760	STM3794	0.082115	hypothetical DeoR-family transcriptional regulator	similar to E. coli transcriptional repressor for deo operon, tsx, nupG (AAC73927.1); DeoR family	STM3794	Regulation	0.002495
SL3801	STM3834	0.281	hypothetical LysR-family transcriptioanl regulator	similar to E. coli transcriptional regulator LysR-type (AAC73855.1); LysR family	STM3834	Regulation	0.01083
SL4251	STM4315	0.05435	Regulator of SPI-1	HilD (gi|4455108); AraC-type; contains DNA-binding domain	STM4315	Regulation	0.023
SL3217	tdcA	0.143	TDC operon transcriptional activator	regulates the tdcABCDEFG operon which is involved in amino acid degradation	STM3245	Regulation	0.0362333
SL0594	ybdO	0.2585	hypothetical lysR-family transcriptional regulator	similar to E. coli transcriptional regulator LysR-type (AAC73704.1); LysR family	STM0606	Regulation	0.02935
SL4022	ydeW	0.0524667	hypothetical regulatory protein	similar to E. coli transcriptional regulator, sorC family (AAC74585.1)	STM4073	Regulation	0.00254333
SL3859	yifE	0.139333	conserved hypothetical protein	LysR type regulator; with pssR	STM3898	Regulation	0.00739667
SL4314	yjfQ	0.3095	probable transcriptional regulator	negative regulator of ulaG and ulaABCDEF	STM4381	Regulation	0.01862
SL3853	rbsR	0.279667	ribose operon repressor	DNA-binding transcriptional repressor of ribose metabolism	STM3886	Regulation/Carbohydrate transport & metabolism	0.00591
SL1879	sdiA	0.1885	cell-division regulatory protein	regulates genes involved in cell division	STM1950	Regulation/Cell division	0.0169084
SL1885	fliA	0.0935	RNA polymerase sigma transcription factor for flagellar operon	sigma factors are initiation factors that promote the attachment of RNA polymerase to specific initiation sites and are then released; this sigma factor directs late flagellar biosynthesis genes	STM1956	Regulation/Cell motility & chemotaxis	0.0135133
SL1405	rstA	0.241667	hypothetical two-component response regulator	response regulator in two-component regulatory system with RstB	STM1475	Regulation/Signal transduction	0.0120333
SL1320	ttrS	0.183	hypothetical histidine kinase, two component regulatory protein	tetrathionate reductase complex; TtrS (gi|4456870); two-component regulatory system	STM1386	Regulation/Signal transduction	0.004754
SL1470	STM1541	0.206333	hypothetical regulatory protein	similar to E. coli regulator for uxu operon (AAC77280.1); GntR family	STM1541	Regulation/Transcription & translation	0.0114733
SL1476	STM1547	0.156967	hypothetical regulatory protein	marR-family	STM1547	Regulation/Transcription & translation	0.0107365
SL3751	STM3785	0.040715	hypothetical GntR-family transcriptional regulator	similar to E. coli transcriptional regulator of succinylCoA synthetase operon (AAC73824.1); GntR family	STM3785	Regulation/Transcription & translation	0.01263
SL0848	grxA	0.294	glutaredoxin 1	functions as an electron carrier in the glutathione-dependent synthesis of deoxyribonucleotides by the enzyme ribonucleotide reductase; also involved in reducing some disulfides in a coupled system with glutathione reductase	STM0872	Replication & repair	0.0308333
SL2222	narP	0.284	nitrate/nitrite response regulator protein NarP	nitrate/nitrite response regulator NarP; NarP is phosphorylated by NarX and NarQ and can activate fdnG and nitrite or nitrate reductase systems; represses expression of other anaerobic genes	STM2246	Signal transduction	0.01849
SL4465	STM4534	0.2955	hypothetical transcriptional regulatory protein	similar to E. coli psp operon transcriptional activator (AAC74385.1); NtrC family; contains ATPase domain	STM4534	Signal transduction	0.0236
SL3576	yhjH	0.1857	conserved hypothetical protein	in E. coli this protein is involved in flagellar function	STM3611	Signal transduction	0.0126
SL3190	aer	0.11035	aerotaxis receptor protein	similar to E. coli aerotaxis sensor receptor; flavoprotein (AAC76107.1); senses cellular redox state or proton motive force	STM3217	Signal transduction/Anaerobic metabolism	0.0283
SL4240	dcuR	0.272	two-component response regulator	response regulator in two-component regulatory system with DcuS; phosphorylated DcuR activates transcription of genes involved in anaerobic fumarate respiration	STM4303	Signal transduction/Anaerobic metabolism	0.01969
GlmY	GlmY	0.2015				sRNA	0.02975
IsrF	IsrF	0.205867				sRNA	0.0340667
RyeC	RyeC	0.25				sRNA	0.02335
sRNA16	sRNA16	0.22285				sRNA	0.013225
sRNA2	sRNA2	0.12585				sRNA	0.00197
sRNA32	sRNA32	0.08205				sRNA	0.0263
STnc070	STnc070	0.33				sRNA	0.02845
STnc1030	STnc1030	0.289				sRNA	0.0462
STnc1070	STnc1070	0.219				sRNA	0.008055
STnc1260	STnc1260	0.303				sRNA	0.0337667
STnc1270	STnc1270	0.305				sRNA	0.0231767
STnc1460	STnc1460	0.219667				sRNA	0.00546667
STnc1680	STnc1680	0.315				sRNA	0.03585
STnc170	STnc170	0.02375				sRNA	0.04485
STnc1870	STnc1870	0.09895				sRNA	0.03275
STnc250	STnc250	0.209				sRNA	0.0284333
STnc340	STnc340	0.1465				sRNA	0.01739
STnc550	STnc550	0.227333				sRNA	0.00663333
STnc620	STnc620	0.14305				sRNA	0.014125
STnc770	STnc770	0.245				sRNA	0.0112867
STncP2_40	STncP2_40	0.289				sRNA	0.0165
SL0602	ybdQ	0.183333	conserved hypothetical protein	similar to UspA and related nucleotide-binding protein	STM0614	Stress response	0.01431
SL2610	yfiD	0.223667	conserved hypothetical protein	stress-induced glycyl radical protein that can replace an oxidatively damaged pyruvate formate-lyase subunit	STM2646	Stress response	0.00867333
SL0882	cspD	0.232	cold shock-like protein CspD	similar to E. coli cold shock protein CspA (AAC73967.1); stationary phase-induced	STM0943	Transcription & translation	0.006175
SL0766	hutC	0.1875	histidine utilization repressor		STM0789	Transcription & translation	0.01905
SL3278	nlp	0.3195	Ner-like regulatory protein	activator of maltose metabolism genes	STM3306	Transcription & translation	0.0223
SL0462	rpmE2	0.319	hypothetical 50s ribosomal protein L31 (second copy)	RpmE2; there appears to be two types of ribosomal proteins L31 in bacterial genomes; some contain a CxxC motif while others do not; Bacillus subtilis has both types; the proteins in this cluster do not have the CXXC motif; RpmE is found in exponentially growing Bacilli while YtiA was found after exponential growth; expression of ytiA is controlled by a zinc-specific transcriptional repressor; Rpm…	STM0469	Transcription & translation	0.0125633
SL0342	STM0347	0.00888	possible transcriptionl regulator		STM0347	Transcription & translation	0.00184333
SL0559	STM0571	0.113305	sigma 54-associated DNA-binding protein		STM0571	Transcription & translation	0.00172
SL0640	STM0652	0.215	hypothetical sigma-54 dependent transcriptional regulator	similar to E. coli response regulator of ato; ornithine decarboxylase antizyme; sensor ATOS (AAC75280.1)	STM0652	Transcription & translation	0.007677
SL1595	STM1664	0.2495	conserved hypothetical DNA-binding protein		STM1664	Transcription & translation	0.0223055
SL2206	STM2230	0.23275	DNA polymerase V subunit		STM2230	Transcription & translation	0.014625
SL2998	STM3020	0.234	possible regulatory protein	similar to E. coli transcriptional regulator LysR-type (AAC73606.1); LysR family	STM3020	Transcription & translation	0.0315
SL3500	STM3533	0.27	hypothetical IclR-family transcriptional regulator	similar to E. coli regulator (AAC75308.1)	STM3533	Transcription & translation	0.02745
SL4438	trpS2	0.0106	probable tryptophanyl-tRNA synthetase	catalyzes a two-step reaction, first charging a tryptophan molecule by linking its carboxyl group to the alpha-phosphate of ATP, followed by transfer of the aminoacyl-adenylate to its tRNA	STM4508	Transcription & translation	0.003211
SL4403	yjgM	0.3005	hypothetical acetyltransferase	hypothetical 18.3 kDa protein in miaE 3'region (ORF 18.3) (SW:YJGM_SALTY)	STM4473	Transcription & translation	0.03065
SL1751	yoaB	0.300667	conserved hypothetical protein		STM1822	Transcription & translation	0.00562
SL4209	actP	0.02015	Sodium:solute symporter family protein	member of the sodium:solute symporter family; cotranscribed with the acs gene which encodes acetyl coenzyme A synthase; mutations affect acetate uptake	STM4273	Transport	0.00787
SL3579	dctA	0.2565	C4-dicarboxylate transport protein	involved in the transport of C4-dicarboxylates across the membrane	STM3614	Transport	0.02695
SL3108	exuT	0.01417	hexuronate transporter		STM3134	Transport	0.0174
SL0246	metQ	0.243333	hypothetical lipoprotein precursor	similar to E. coli lipoprotein (AAC73308.1)	STM0245	Transport	0.00630667
SL3377	mscL	0.3315	large-conductance mechanosensitive channel	forms homopentamer; channel that opens in response to pressure or hypoosmotic shock	STM3410	Transport	0.0363
SL2813	srlE	0.3095	PTS system, glucitol/sorbitol-specific IIBC component	similar to E. coli PTS system; one of two glucitol/sorbitol-specific components (AAC75745.1); PTS family	STM2833	Transport	0.01276
SL0639	STM0651	0.193	probable permease	transports degraded pectin products into the bacterial cell	STM0651	Transport	0.01282
SL3774	yidE	0.2395	hypothetical membrane protein	similar to E. coli transport protein (AAC76708.1)	STM3807	Transport	0.00934
SL3771	yidF	0.1705	conserved hypothetical protein	similar to E. coli transcriptional regulator (AAC76697.1)	STM3803	Transport	0.01225
SL0360	yahN	0.256667	RhtC-like transporter	similar to E. coli cytochrome subunit of dehydrogenase (AAC73431.1)	STM0365	Transport/Amino acid transport & metabolism	0.0299433
SL3088	nupG	0.198	nucleoside permease nupg (nucleoside-transport system protein)	similar to E. coli transport of nucleosides, permease protein (AAC76001.1); MFS family	STM3113	Transport/Nucleotide metabolism	0.00652
SL2265	ais	0.254	hypothetical protein (protein induced by aluminum)		STM2296	Unknown	0.01133
SL2707	apl	0.1635	bacteriophage regulatory protein		STM2737	Unknown	0.013255
SL0618	ccrB	0.302667	hypothetical membrane protein	may be involved in chromosome condensation; overexpression in E. coli protects against decondensation by camphor; overexpressing the protein results in an increase in supercoiling	STM0630	Unknown	0.0164467
SL2708	cI	0.27	bacteriophage repressor protein cI	similar to 21.9 kDa protein from E. coli retron Ec67	STM2738	Unknown	0.0225533
SL1179	envF	0.01021	lipoprotein		STM1240	Unknown	0.0114533
SL2645	gpB	0.144	bacteriophage late control gene			Unknown	0.01778
SL2765	mig-14	0.228	hypothetical transcriptional regulator		STM2782	Unknown	0.016055
SL2848	orgC	0.188333	hypothetical protein found within S. typhi pathogenicity island 1		STM2868	Unknown	0.01119
SL0302	pagN	0.170333	possible outer membrane adhesin		STM0306	Unknown	0.000683667
SL1164	pepT	0.3105	Peptidase T	catalyzes the release of the N-terminal amino acid from a tripeptide	STM1227	Unknown	0.0188
SL3909	rarD	0.2395	chloramphenicol-sensitive protein RarD		STM3955	Unknown	0.026535
SL2475	ratB	0.18515	hypothetical outer membrane protein (RatB) (pseudogene)		STM2514	Unknown	0.0116765
SL2644	rpoB	0.2065	predicted bacteriophage protein			Unknown	0.005765
SL4193	siiA	0.1169	type I secretion-related protein	inner membrane or exported protein spi4_A (gi|7467268)	STM4257	Unknown	0.0307
SL4194	siiB	0.0964	hypothetical integral membrane protein		STM4258	Unknown	0.00903333
SL4195	siiC	0.0190667	hypothetical type-I secretion protein	similar to ABC exporter outer membrane component (gi|7467234)	STM4259	Unknown	0.0157667
SL4196	siiD	0.0184	hypothetical type-I secretion protein	membrane permease; HlyD secretion protein (gi|7467244)	STM4260	Unknown	0.018
SL4197	siiE	0.0184	large repetitive protein	fusion of two Salmonella typhimurium hypothetical proteins (gi|7467255) and (gi|7467255); may contain rearrangements with respect to similar proteins	STM4261	Unknown	0.00618
SL1125	SL1125	0.0938	conserved hypothetical protein			Unknown	0.00715067
SL1786	SL1786	0.2165	hypothetical protein			Unknown	0.01325
SL1968	SL1968	0.269	predicted bacteriophage protein			Unknown	0.0381
SL2585	SL2585	0.298333	predicted bacteriophage protein			Unknown	0.0331133
SL2632	SL2632	0.162333	hypothetical exported protein			Unknown	0.0124067
SL2633	SL2633	0.248	hypothetical repressor protein			Unknown	0.00546667
SL3870A	SL3870A	0.2115	cyclic nucleotide-binding domain protein (pseudogene)			Unknown	0.01595
SL3871	SL3871	0.1429	hypothetical membrane transport protein (fragment)			Unknown	0.00952
SL3979	SL3979	0.32	conserved hypothetical protein			Unknown	0.00440333
SL3421	slyX	0.2405	conserved hypothetical protein		STM3454	Unknown	0.00538
SraC	SraC	0.128467				Unknown	0.02421
SL0030	STM0029	0.00985	hypothetical membrane protein		STM0029	Unknown	0.0005555
SL0148	STM0148	0.329	putatuve glycosysl hydrolase		STM0148	Unknown	0.0134
SL0202	STM0201	0.13688	hypothetical exported protein	hypothetical 30.2 da protein in stfG 3'region precursor (SW:YADU_SALTY)	STM0201	Unknown	0.01929
SL0273	STM0278	0.00803	conserved hypothetical protein (SPI-6 associated)		STM0278	Unknown	0.00296
SL0322	STM0327	0.148667	conserved hypothetical protein		STM0327	Unknown	0.0112633
SL0431	STM0437	0.00902333	hypothetical exported protein		STM0437	Unknown	0.00583333
SL0531	STM0538	0.01059	hypothetical exported outer membrane protein		STM0538	Unknown	0.006195
SL0555	STM0567	0.284667	conserved hypothetical protein		STM0567	Unknown	0.01138
SL1061	STM1123	0.314667	hypothetical secreted protein		STM1123	Unknown	0.027682
SL1068	STM1130	0.0134333	conserved hypothetical protein		STM1130	Unknown	0.0010116
SL1124	STM1188	0.12855	hypothetical inner membrane lipoprotein		STM1188	Unknown	0.02188
SL1165	STM1228	0.246	conserved hypothetical protein (pseudogene)		STM1228	Unknown	0.004365
SL1190	STM1254	0.1675	hypothetical lipoprotein		STM1254	Unknown	0.0196
SL1235	STM1300	0.167667	hypothetical exported protein		STM1300	Unknown	0.00211667
SL1484	STM1554	0.0299	conserved hypothetical protein		STM1554	Unknown	0.00823667
SL1504	STM1573	0.238667	conserved hypothetical protein		STM1573	Unknown	0.0233333
SL1596	STM1665	0.205333	conserved hypothetical protein		STM1665	Unknown	0.01073
SL1629	STM1698A	0.0116867	conserved hypothetical protein	e6 protein	STM1698A	Unknown	0.00917
SL1664	STM1733	0.3005	conserved hypothetical protein	similar to E. coli ferredoxin (AAC73391.1)	STM1733	Unknown	0.00474
SL1737	STM1809	0.277667	conserved hypothetical protein		STM1809	Unknown	0.00959
SL1783	STM1854	0.159333	hypothetical protein		STM1854	Unknown	0.0318667
SL1789	STM1859	0.152067	conserved hypothetical protein (pseudogene)		STM1859	Unknown	0.01929
SL1872	STM1939	0.18	Conserved hypothetical protein		STM1939	Unknown	0.0165333
SL1874	STM1941	0.243	hypothetical membrane protein		STM1941	Unknown	0.0413
SL2214	STM2238	0.11665	predicted bacteriophage protein		STM2238	Unknown	0.0241
SL2327	STM2358	0.263	conserved hypothetical protein		STM2358	Unknown	0.0230333
SL2368	STM2400	0.112	conserved hypothetical protein		STM2400	Unknown	0.0161
SL2409	STM2446	0.261667	conserved hypothetical protein		STM2446	Unknown	0.0141
SL2441	STM2478	0.242	hypothetical exported protein	similar to E. coli beta-lactamase (AAC75483.1)	STM2478	Unknown	0.02021
SL0948	STM2630	0.269	predicted bacteriophage protein		STM2630	Unknown	0.0263933
SL2653	STM2680	0.08495	conserved hypothetical protein		STM2680	Unknown	0.01533
SL2726	STM2742	0.1595	conserved hypothetical protein		STM2742	Unknown	0.008605
SL2730	STM2746	0.3065	hypothetical ATPase	excinuclease	STM2746	Unknown	0.01704
SL2731	STM2747	0.2695	conserved hypothetical protein		STM2747	Unknown	0.0309
SL2732	STM2748	0.0439333	hypothetical transcriptional regulator		STM2748	Unknown	0.00193567
SL2745	STM2761	0.00900667	hypothetical inner membrane protein		STM2761	Unknown	0.00257333
SL2752	STM2767	0.255333	hypothetical DNA/RNA helicase	superfamily I	STM2767	Unknown	0.01472
SL2784	STM2800	0.248	hypothetical membrane protein		STM2800	Unknown	0.0114333
SL2999	STM3021	0.2585	conserved hypothetical protein		STM3021	Unknown	0.01505
SL3105	STM3131	0.1237	conserved hypothetical protein		STM3131	Unknown	0.02301
SL3129	STM3155	0.169	hypothetical protein		STM3155	Unknown	0.0307333
SL3130	STM3156	0.150333	hypothetical protein		STM3156	Unknown	0.0322667
SL3315	STM3343	0.106567	conserved hypothetical protein		STM3343	Unknown	0.00112067
SL3428	STM3461	0.308	conserved hypothetical protein		STM3461	Unknown	0.00374667
SL3569	STM3604	0.284	hypothetical membrane protein		STM3604	Unknown	0.01615
SL3934	STM3980	0.276	possible transferase		STM3980	Unknown	0.04325
SL3977	STM4031	0.282	conserved hypothetical protein		STM4031	Unknown	0.004775
SL3989	STM4041	0.263333	hypothetical exported protein		STM4041	Unknown	0.0242867
SL4018	STM4069	0.14985	conserved hypothetical protein		STM4069	Unknown	0.0353
SL4020	STM4071	0.03	conserved hypothetical protein		STM4071	Unknown	0.010785
SL4046	STM4097	0.2115	hypothetical protein		STM4097	Unknown	0.00347
SL4094	STM4155	0.0103467	hypothetical inner membrane protein		STM4155	Unknown	0.000304333
SL4127	STM4192	0.304	conserved hypothetical protein		STM4192	Unknown	0.0109033
SL4239	STM4302	0.0112533	hypothetical protein		STM4302	Unknown	0.01219
SL4247	STM4310	0.11035	hypothetical membrane protein		STM4310	Unknown	0.011405
SL4419	STM4490	0.249	hypothetical restriction endonuclease	Mrr	STM4490	Unknown	0.00760067
SL4433	STM4503	0.321	hypothetical inner membrane protein		STM4503	Unknown	0.0217
SL4440	STM4509	0.3015	conserved hypothetical protein		STM4509	Unknown	0.0094045
SL4449	STM4518	0.2115	hypothetical inner membrane protein		STM4518	Unknown	0.008035
SL1792	umuC	0.008985	conserved hypothetical protein			Unknown	0.001335
SL0168	yacC	0.270667	conserved hypothetical protein		STM0167	Unknown	0.00400133
SL0212	yaeH	0.172	conserved hypothetical protein	similar to E. coli structural protein (AAC73274.1)	STM0211	Unknown	0.001653
SL0361	yahO	0.2125	probable secreted protein		STM0366	Unknown	0.0013
SL0378	yaiB	0.262667	conserved hypothetical protein		STM0383	Unknown	0.0113367
SL0374	yaiZ	0.301333	hypothetical membrane protein		STM0379	Unknown	0.00582
SL0406	yajD	0.282333	conserved hypothetical protein	hypothetical 12.6 kDa protein in secF-tsx intergenic region (SW:YAJD_SALTY)	STM0411	Unknown	0.0168167
SL0589	ybdD	0.300667	conserved hypothetical protein		STM0601	Unknown	0.0237333
SL0641	ybeL	0.263333	conserved hypothetical protein	similar to E. coli alpha helical protein (AAC73744.1)	STM0653	Unknown	0.002655
SL0670	ybfN	0.2915	hypothetical lipoprotein		STM0688	Unknown	0.0458
SL0725	ybgE	0.221667	hypothetical membrane protein		STM0743	Unknown	0.00110167
SL0724	ybgT	0.2515	hypothetical membrane protein		STM0742	Unknown	0.00623
SL0790	ybhQ	0.3155	hypothetical membrane protein		STM0814	Unknown	0.014985
SL1009	ycbG	0.187	conserved hypothetical protein	similar to E. coli dehydrogenase (AAC74042.1)	STM1069	Unknown	0.01413
SL0999	ycbW	0.317333	conserved hypothetical protein		STM1059	Unknown	0.0191033
SL1726	ycgR	0.280333	conserved hypothetical protein		STM1798	Unknown	0.0164667
SL1669	yciI	0.246667	conserved hypothetical protein	unknown function; YciI from Haemophilus influenzae presents crystal structure similarity to a muconolactone isomerase, but does not seem to catalyze any of the predicted reactions based on sequence and structure similarity	STM1738	Unknown	0.01247
SL1216	yeaL	0.326333	hypothetical membrane protein		STM1280	Unknown	0.0255333
SL1878	yecF	0.3265	conserved hypothetical protein		STM1949	Unknown	0.01265
SL2264	yfaO	0.16	conserved hypothetical protein	similar to oxidative damage repair enzymes	STM2295	Unknown	0.00425333
SL2379	yfeC	0.151333	conserved hypothetical protein		STM2413	Unknown	0.0123767
SL2380	yfeD	0.129333	conserved hypothetical protein		STM2414	Unknown	0.01129
SL3042	yggA	0.280667	possible membrane transport protein	Involved in the export of arginine	STM3066	Unknown	0.0137067
SL3083	yggL	0.285667	conserved hypothetical protein		STM3108	Unknown	0.0168667
SL3080	yggM	0.01795	conserved hypothetical protein	similar to E. coli alpha helix chain (AAC75993.1)	STM3105	Unknown	0.018095
SL3086	yggX	0.290333	conserved hypothetical protein		STM3111	Unknown	0.00295933
SL3163	ygiD	0.1935	conserved hypothetical protein	seems to be involved in biofilm formation; in asymptomatic bacteriuria E. coli strains 83972 and VR50, the ygiD gene is upregulated during biofilm formation in urine	STM3189	Unknown	0.005865
SL3209	yhaL	0.326	conserved hypothetical protein		STM3237	Unknown	0.01896
SL3360	yhdU	0.1985	hypothetical exported protein		STM3387	Unknown	0.0294
SL3447	yhfL	0.165	conserved hypothetical protein		STM3480	Unknown	0.0185
SL3539	yhhM	0.2605	hypothetical inner membrane protein	similar to E. coli receptor (AAC76492.1)	STM3574	Unknown	0.00079665
SL3557	yhiP	0.178667	hypothetical PTR2 family transport protein	member of the POT family of peptide transporters; probable proton-dependent peptide transporter function	STM3592	Unknown	0.01218
SL3586	yhjR	0.3175	conserved hypothetical protein		STM3621	Unknown	0.003175
SL3714	yicH	0.305333	hypothetical exported protein		STM3748	Unknown	0.0185
SL4268	yjeI	0.247333	hypothetical membrane protein		STM4331	Unknown	0.00656
SL4283	yjeO	0.11481	exported protein		STM4346	Unknown	0.009955
SL4312	yjfO	0.259333	hypothetical exported protein	in E. coli, mutation of this gene affects biofilm maturation, stress response, and motility	STM4379	Unknown	0.0112167
SL4398	yjgK	0.124967	conserved hypothetical protein		STM4468	Unknown	0.01681
SL4477	yjjP	0.2665	hypothetical membrane protein	similar to E. coli structural protein (AAC77320.1)	STM4546	Unknown	0.02905
SL1582	ynaF	0.138333	conserved hypothetical protein	similar to E. coli filament protein (AAC74458.1)	STM1652	Unknown	0.01106
SL1593	ynaJ	0.292667	hypothetical membrane protein		STM1662	Unknown	0.0310333
SL1575	ynbE	0.260667	hypothetical lipoprotein		STM1645	Unknown	0.0132933
SL4028	yneC	0.0413	conserved hypothetical protein		STM4079	Unknown	0.03395
SL1431	ynfC	0.328	conserved hypothetical protein		STM1501	Unknown	0.009071
SL1207	yoaG	0.220333	conserved hypothetical protein		STM1272	Unknown	0.0258667
SL3026	yqfB	0.227333	conserved hypothetical protein		STM3050	Unknown	0.00788
SL3172	yqiK	0.0931	hypothetical exported protein	similar to E. coli membrane protein (AAC76087.1)	STM3199	Unknown	0.0333
SL3238	yraN	0.277667	conserved hypothetical protein		STM3265	Unknown	0.00404167
SL3456	yrfA	0.22938	competence gene-DNA binding and transport		STM3489	Unknown	0.02365
SL1933	yrfG	0.00955	hypothetical bacteriophage protein		-	Unknown	0.001386
SL4338	ytfJ	0.251667	hypothetical exported protein		STM4405	Unknown	0.00811667
SL4339	ytfK	0.220333	conserved hypothetical protein		STM4406	Unknown	0.0275
SL2856	hilA	0.0123333	invasion protein regulator	Activates the expression of invasion genes and activates the expression of prgHIJK which is part of the pathogenicity island 1 type III secretion system	STM2876	Virulence	0.00620667
SL2847	hilC	0.139	AraC-family transcriptional regulator	SprA; HilC (gi|4455106); helix-turn-helix protein; AraC family; activator for invasion genes; derepresses hilA expression	STM2867	Virulence	0.02275
SL2855	hilD	0.0990667	AraC-family transcriptional regulator	HilD (gi|4455108); helix-turn-helix proteins; AraC family; activator for invasion genes; derepresses hilA expression	STM2875	Virulence	0.00893133
SL2857	iagB	0.1046	cell invasion protein	invasion associated gene protein IagB precursor (SW:IAGB_SALTY)	STM2877	Virulence	0.0206155
SL2875	invA	0.0234667	secretory apparatus of type III secretion system	invasion protein InvA (SW:INVA_SALTY); inner membrane protein; type III secretion apparatus	STM2896	Virulence	0.01727
SL2874	invB	0.0199	chaperone protein for type III secretion system effectors	surface presentation of antigens protein SpaK (SW:SPAK_SALTY); secretory protein; chaperone for SopE/SopE2; type III secretion	STM2895	Virulence	0.0281
SL2873	invC	0.13335	secretory apparatus ATP synthase (associated with virulence)	Invasion protein InvC; necessary for efficient entry of S.typhimurium into cultured epithelial cells. Probable catalytic subunit of a protein translocase	STM2894	Virulence	0.01265
SL2876	invE	0.022	cell invasion protein	invasion protein InvE (SW:INVE_SALTY); interacts with SecA-SipB/C complex; essential for translocation into host cells	STM2897	Virulence	0.0181852
SL2878	invF	0.0987333	AraC-family regulatory protein	invasion protein InvF (SW:INVF_SALTY); SPI-1 transcription factor; activated by HilA; requires SicA as a co-factor; controls sigD/sopB, sopE and sicAsipBCDA genes	STM2899	Virulence	0.0304667
SL2877	invG	0.189067	type III secretion system secretory apparatus	InvG protein precursor (SW:INVG_SALTY); forms ring-shaped structure in outer membrane; requires InvH for stability; type III secretion apparatus	STM2898	Virulence	0.025005
SL2879	invH	0.0595	outer membrane lipoprotein	invasion protein InvH precursor (SW:INVH_SALTY); stabilizes InvG secretin; type III secretion apparatus	STM2900	Virulence	0.02885
SL2872	invI	0.0191367	type III secretion system secretory apparatus	surface presentation of antigens protein SpaM (SW:SPAM_SALTY); secretory proteins; type III secretion apparatus	STM2893	Virulence	0.009057
SL2871	invJ	0.0766	surface presentation of antigens protein (associated with type III secretion and virulence)	surface presentation of antigens protein SpaN (SW:SPAN_SALTY); surface presentation of antigens; secretory proteins	STM2892	Virulence	0.02529
SL2849	orgAb	0.195	oxygen-regulated invasion protein	oxygen-regulated invasion protein OrgB (SW:ORGB_SALTY); flagellar biosynthesis/type III secretion apparatus	STM2869	Virulence	0.0292667
SL1184	pagC	0.174667	outer membrane invasion protein (PagC)	(SW:PAGC_SALTY); PhoP regulated; reduced macrophage survival	STM1246	Virulence	0.0180333
SL1183	pagD	0.2373	hypothetical outer membrane virulence protein (PagD)	(SW:PAGD_SALTY); PhoP regulated protein	STM1244	Virulence	0.007925
SL1029	pipC	0.121	cell invasion protein	similar to ipgE of Shigella; invasion gene E protein (gi|2582386); similar to type III secretion chaperones SigE and CesT	STM1090	Virulence	0.0328
SL1033	pipD	0.1221	hypothetical secreted peptidase	similar to dipeptidase A	STM1094	Virulence	0.02415
SL2854	prgH	0.1023	type III secretion apparatus component	PrgH protein (SW:PRGH_SALTY); invasion protein; interacts with PrgK; tetarmerizes; with PrgK forms multimeric ring-shaped structures; type III secretion apparatus	STM2874	Virulence	0.02495
SL2853	prgI	0.140667	type III secretion system apparatus	PrgI protein (SW:PRGI_SALTY); invasion protein; type III secretion apparatus	STM2873	Virulence	0.0185333
SL2852	prgJ	0.142	type III secretion system apparatus	PrgJ protein (SW:PRGJ_SALTY); invasion protein; may cap needle complex; type III secretion apparatus	STM2872	Virulence	0.0228667
SL2851	prgK	0.156667	type III secretion system apparatus	PrgK protein precursor (SW:PRGK_SALTY); cell invasion protein; interacts with PrgH and forms oligomeric rings; type III secretion apparatus	STM2871	Virulence	0.0322
SL2865	sicA	0.0611667	type III secretion-associated chaperone	surface presentation of antigens protein SpaT (SW:SPAT_SALTY); surface presentation of antigens; secretory proteins; partitioning factor for SipB/C; prevents premature association of SipB/C; regulates several promoters with InvF	STM2886	Virulence	0.00767667
SL1030	sigD	0.0982	Type III secretion system effector protein. Activates Cdc42, RhoG, AktA and chloride secretion through its inositol phosphatase activity and disrupts tight junctions	SigD; Salmonella outer protein B; similar to ipgD of Shigella; invasion gene D protein (gi|2582385); secreted by SPI-1; type III secretion	STM1091	Virulence	0.0400333
SL2861	sipA	0.010345	pathogenicity island 1 Type III secretion system effector protein-involved in actin bundling and polymerisation leading to epithelial cell invasion and formation of the SCV	Salmonella invasion protein SipA (gi|1172128); binds actin and promotes polymerization; results in membrane ruffling and internalization due to cytoskeleton rearrangements	STM2882	Virulence	0.0017325
SL2864	sipB	0.19	pathogenicity island 1 Type III secretion system effector protein	cell invasion protein SspB (gi|975295); involved in translocating secreted proteins to host cell; translocon; type III secretion; inserted into host cell plasma membrane; interacts with SipB	STM2885	Virulence	0.0144367
SL2863	sipC	0.110933	pathogenicity island 1 Type III secretion system effector protein-involved in bacterial entry by actin bundling and part of the Translocon	cell invasion protein SspC (gi|7443298); involved in translocating secreted proteins to host cell; translocon; type III secretion; inserted into host cell plasma membrane; interacts with SipC	STM2884	Virulence	0.0281333
SL2924	sopD	0.0990667	Type III secretion system effector protein-involved in bacterial invasion, also promotes secretion or accumulation of fluid	hypothetical 36.1 kDa protein in cysH 3'region (ORF4) (SW:YGCC_SALTY); secreted by SPI-1; type III secretion	STM2945	Virulence	0.0198933
SL1784	sopE2	0.178333	Type III secretion system effector protein-causes membrane ruffling and disrupts tight junctions	SopE2 (gi|9651642); invasion-associated protein; secreted by SPI-1; interacts with chaperone InvB; guanine nucleotide exchange factor for Cdc42; activates Cdc42 which results in actin cytoskeleton rearrangements and internalization	STM1855	Virulence	0.0246333
SL2869	spaP	0.0516	type III secretion system secretory apparatus	part of a type III secretory system probably involved in invasion into eukaryotic cells	STM2890	Virulence	0.0180293
SL2868	spaQ	0.0349333	type III secretion system secretory apparatus	surface presentation of antigens protein SpaQ (SW:SPAQ_SALTY); inner membrane secretory protein; type III secretion apparatus	STM2889	Virulence	0.0244933
SL2867	spaR	0.0138	type III secretion system secretory apparatus	surface presentation of antigens protein SpaR (SW:SPAR_SALTY); inner membrane secretory protein; type III secretion apparatus	STM2888	Virulence	0.0293
SL1524	srfA	0.191905	virulence protein	SrfA (gi|8347258); ssrAB-activated gene	STM1593	Virulence	0.012735
SL1331	sseA	0.0908	Type III secretion system chaperone protein	Salmonella typhimurium SseA (gi|3377861); chaperones SseB/D	STM1397	Virulence	0.01738
SL1514	STM1583	0.270667	Type III secretion system effector protein		STM1583	Virulence	0.00918333
SL2880	STM2901	0.09785	salmonella pathogenicity island 1 protein		STM2901	Virulence	0.01733
SL2764	virK	0.0500667	virulence protein	similar to E. coli enzyme (AAC73964.1); similar to virK in Shigella	STM2781	Virulence	0.01606
