# Supplementary material for: Exposure of Salmonella enterica Serovar Typhimurium to Three Humectants Used in the Food Industry Induces Different Osmoadaptation Systems
Source: Appl Environ Microbiol. 2015 Sep 4;81(19):6800–11. doi: 10.1128/AEM.01379-15 (PMC4561688; doi:10.1128/AEM.01379-15)
Supplement: Supplemental material [file AEM.01379-15_zam999116622sd4.xlsx]

## Sheet: Glycerol 1 h
DATASET S3 SHEET 1 of 3
Full list of differentially expressesd genes with >3 fold change (P <0.05) post 1 h exposure to 10% (v/v) glycerol compared to and ESP culture control
Genes up-regulated >3FC (P <0.05) post 1 h exposure to 10% (v/v) glycerol
SL1344 identifier	Gene Name	Average fold change	Gene product	Description	LT2 ortholog	Functional Group	P-value
SL1515	ansP	6.801	L-asparagine permease	L-asparagine permease (L-asparagine transport protein) (SW:ANSP_SALTY); APC family	STM1584	Amino acid transport & metabolism	0.02485
SL3262	argG	5.727	argininosuccinate synthetase		STM3290	Amino acid transport & metabolism	0.007435
SL0915	aroA	3.6415	3-phosphoshikimate 1-carboxyvinyltransferase	catalyzes the formation of 5-O-(1-carboxyvinyl)-3-phosphoshikimate from phosphoenolpyruvate and 3-phosphoshikimate in tryptophan biosynthesis	STM0978	Amino acid transport & metabolism	0.0169645
SL1292	aroD	3.36933	3-dehydroquinate dehydratase	catalyzes the dehydration of 3-dehydroquinate to form 3-dehydroshikimate in aromatic amino acid biosynthesis	STM1358	Amino acid transport & metabolism	0.0235333
SL2049	hisD	3.457	histidinol dehydrogenase	catalyzes the oxidation of L-histidinol to L-histidinaldehyde and then to L-histidine in histidine biosynthesis; functions as a dimer	STM2072	Amino acid transport & metabolism	0.00804
SL2052	hisH	4.89767	Imidazole glycerol phosphate synthase subunit hisH	with HisF IGPS catalyzes the conversion of phosphoribulosyl-formimino-5-aminoimidazole-4-carboxamide ribonucleotide phosphate and glutamine to imidazole-glycerol phosphate, 5-aminoimidazol-4-carboxamide ribonucleotide, and glutamate in histidine biosynthesis; the HisH subunit provides the glutamine amidotransferase activity that produces the ammonia necessary to HisF for the synthesis of imidazol…	STM2075	Amino acid transport & metabolism	0.00205563
SL2055	hisI	3.97467	bifunctional histidine biosynthesis bifunctional protein (phosphoribosyl-AMP cyclohydrolase / phosphoribosyl-ATP pyrophosphohydrolase)	catalyzes the formation of 1-(5-phosphoribosyl)-AMP from 1-(5-phosphoribosyl)-ATP and the subsequent formation of 1-(5-phosphoribosyl)-5-((5- phosphoribosylamino)methylideneamino)imidazole-4- carboxamide from 1-(5-phosphoribosyl)-AMP in histidine biosynthesis	STM2078	Amino acid transport & metabolism	0.0149667
SL2323	hisJ	3.787	histidine-binding periplasmic protein	histidine-binding periplasmic protein precursor; HBP (SW:HISJ_SALTY); ABC superfamily binding protein	STM2354	Amino acid transport & metabolism	0.00230267
SL1159	potD	3.32633	spermidine/putrescine-binding periplasmic protein precursor	can transport spermidine and putrescine but affinity is higher for spermidine; forms a complex of PotA2BCD; PotD is a periplasmic component that binds the substrate	STM1222	Amino acid transport & metabolism	0.00552067
SL0395	proY	3.87367	proline-specific permease ProY	cryptic permease that may be involved in the transport of proline across the inner membrane; in Salmonella typhimurium, the proY gene is silent unless overexpressed on a multicopy plasmid or activated by a proZ mutation	STM0400	Amino acid transport & metabolism	0.01674
SL1755	sdaA	3.4525	L-serine deaminase 1		STM1826	Amino acid transport & metabolism	0.015155
SL4505	serB	3.151	hypothetical phosphoserine phosphatase	catalyzes the formation of serine from O-phosphoserine	STM4578	Amino acid transport & metabolism	0.002314
SL3062	speA	5.50767	Biosynthetic arginine decarboxylase	catalyzes the formation of agmatine from arginine in putrescine and spermidine biosynthesis	STM3086	Amino acid transport & metabolism	0.00599067
SL3054	speB	4.84767	Agmatinase	catalyzes the formation of putrescine from agmatine	STM3078	Amino acid transport & metabolism	0.00681333
SL3674	tdh	4.05867	threonine 3-dehydrogenase	converts threonine and NAD to 1,2-amino-3-oxobutanoate and NADH; functions in threonine catabolism	STM3708	Amino acid transport & metabolism	0.00942
SL2627	tyrA	3.33633	chorismate mutase/prephenate dehydrogenase	catalyzes the formation of prephenate from chorismate and the formation of 4-hydroxyphenylpyruvate from prephenate in tyrosine biosynthesis	STM2669	Amino acid transport & metabolism	0.0150967
SL2338	usg	4.277	hypothetical semialdehyde dehydrogenase	similar to E. coli PTS system enzyme II A component (AAC75379.1)	STM2369	Amino acid transport & metabolism	0.0029528
SL2045	yeeF	60.37	hypothetical amino acid transporter protein	similar to E. coli amino acid/amine transport protein (AAC75075.1); APC family	STM2068	Amino acid transport & metabolism	0.00392333
SL2300	yfbQ	4.174	hypothetical aminotransferase	broad specificity; family IV; in Corynebacterium glutamicum this protein can use glutamate, 2-aminobutyrate, and aspartate as amino donors and pyruvate as the acceptor	STM2331	Amino acid transport & metabolism	0.00673
SL4282	yjeM	8.2805	hypothetical amino acid permease	hypothetical protein in poxA-psd intergenic region (SW:YJEM_SALTY); APC family	STM4345	Amino acid transport & metabolism	0.014005
SL2510	asrA	3.9115	anaerobic sulfite reductase subunit A	anaerobic sulfite reductase subunit A (anaerobic sulfite reductaseiron-sulfur subunit) (SW:ASRA_SALTY)	STM2548	Anaerobic metabolism	0.02105
SL4238	dcuB	69.435	anaerobic C4-dicarboxylate transporter	functions in anaerobic transport of C4-dicarboxylate compounds such as fumarate; similar to DcuA; DcuA and DcuB function as independent and mutually redundant C4-dicarboxylate (aspartate, malate, fumarate and succinate) transporters	STM4301	Anaerobic metabolism	0.0002825
SL0907	pflA	3.02167	pyruvate formate-lyase 1 activating enzyme	activates pyruvate formate-lyase 1 under anaerobic conditions	STM0970	Anaerobic metabolism	0.0197467
SL0738	STM0761	31.3193	hypothetical hydro-lyase	similar to E. coli fumarase B; fumarate hydratase class I; anaerobic isozyme (AAC77083.1)	STM0761	Anaerobic metabolism	0.01685
SL0438	ampG	3.656	muropeptide MFS transporter protein	in E. coli this protein is a permease involved in peptidoglycan recycling; member of major facilitator superfamily; MFS; inner membrane protein	STM0444	Carbohydrate transport & metabolism	0.04225
SL0613	citA	27.6773	sensor kinase DpiB	similar to E. coli sensor-type protein (AAC73720.1); in two-component regulatory system with DpiA; regulation of cit operon and plasmid inheritance genes	STM0625	Carbohydrate transport & metabolism	0.01198
SL1818	eda	5.11433	KHG/KDPG aldolase	catalyzes the formation of pyruvate and glyoxylate from 4-hydroxy-2-oxoglutarate; or pyruvate and D-glyceraldehyde 3-phosphate from 2-dehydro-3-deoxy-D-glyconate 6-phosphate	STM1884	Carbohydrate transport & metabolism	0.00915
SL1819	edd	10.045	6-phosphogluconate dehydratase	catalyzes the formation of 2-dehydro-3-deoxy-6-phospho-D-gluconate from 6-phospho-D-gluconate	STM1885	Carbohydrate transport & metabolism	0.00206167
SL2931	eno	5.02533	Enolase	enolase; catalyzes the formation of phosphoenolpyruvate from 2-phospho-D-glycerate in glycolysis	STM2952	Carbohydrate transport & metabolism	0.000360333
SL2183	fruB	41.49	pts system, fructose-specific IIA/FPR component	phosphoenolpyruvate (PEP)-dependent, sugar transporting phosphotransferase system; catalyzes the phosphorylation of incoming sugar substrates concomitant with their translocation across the cell membrane; IIA is phosphorylated by phospho-HP which then transfers the phosphoryl group to the IIB componentr	STM2206	Carbohydrate transport & metabolism	0.0221533
SL2182	fruK	20.865	1-phosphofructokinase	converts fructose-1-phosphate and ATP to fructose-1,6-bisphosphate and ADP; highly specific for fructose-1-phopshate; similar to PfkB; forms homodimers	STM2205	Carbohydrate transport & metabolism	0.0202
SL1225	gapA	3.939	glyceraldehyde 3-phosphate dehydrogenase A	catalyzes the formation of 3-phospho-D-glyceroyl phosphate from D-glyceraldehyde 3-phosphate	STM1290	Carbohydrate transport & metabolism	0.01455
SL2058	gnd	4.15	6-phosphogluconate dehydrogenase, decarboxylating	catalyzes the formation of D-ribulose 5-phosphate from 6-phospho-D-gluconate	STM2081	Carbohydrate transport & metabolism	0.00947667
SL3508	gntK	45.685	hypothetical gluconokinase	thermoresistant; catalyzes the formation of 6-phospho-D-gluconate from gluconate	STM3542	Carbohydrate transport & metabolism	0.00869
SL3479	gntT	73.0333	high-affinity gluconate transporter	similar to E. coli high-affinity transport of gluconate/gluconate permease (AAC76440.1); GntP family; GNT I system	STM3512	Carbohydrate transport & metabolism	0.01865
SL3507	gntU	19.91	low-affinity gluconate transporter	similar to E. coli low-affinity gluconate transport permease protein, interrupted (AAC76461.1)	STM3541	Carbohydrate transport & metabolism	0.00378
SL0663	nagD	3.991	NagD protein		STM0681	Carbohydrate transport & metabolism	0.006397
SL4011	pfkA	4.032	6-phosphofructokinase	catalyzes the formation of D-fructose 1,6-bisphosphate from D-fructose 6-phosphate in glycolysis	STM4062	Carbohydrate transport & metabolism	0.0022095
SL1140	ptsG	3.8555	PTS system, glucose-specific IIBC component	phosphoenolpyruvate-dependent sugar phosphotransferase system; catalyzes the phosphorylation of incoming sugar substrates concomitant with their translocation across the cell membrane; IIB is phosphorylated by IIA and then transfers the phosphoryl group to the sugar; IIC forms the translocation channel	STM1203	Carbohydrate transport & metabolism	0.01745
SL2394	ptsH	3.23067	phosphocarrier protein HPr	phosphocarrier protein HPR; histidine-containing protein (SW:PTHP_ECOLI); PTS family, Hpr protein	STM2431	Carbohydrate transport & metabolism	0.005838
SL2395	ptsI	3.103	phosphoenolpyruvate-protein phosphotransferase (ec 2.7.3.9) (phosphotransferase system, enzyme i)	Phosphotransferase system, enzyme I; transfers the phosphoryl group from phosphoenolpyruvate (PEP) to the phosphoryl carrier protein; part of the phosphoenolpyruvate-dependent sugar phosphotransferase system (PTS), a major carbohydrate active-transport system	STM2432	Carbohydrate transport & metabolism	0.004175
SL1505	smvA	7.7775	methyl viologen resistance protein SmvA	methyl viologen resistance protein SmvA (SW:SMVA_SALTY)	STM1574	Carbohydrate transport & metabolism	0.011505
SL2812	srlA	11.9653	PTS system, glucitol/sorbitol-specific IIBC component	similar to E. coli PTS system; one of two glucitol/sorbitol-specific components (AAC75744.1); PTS family	STM2832	Carbohydrate transport & metabolism	0.00239757
SL1067	STM1129	5.19967	conserved hypothetical protein	Converts N-acetylmannosamine-6-phosphate to N-acetylglucosamine-6-phosphate	STM1129	Carbohydrate transport & metabolism	0.00424533
SL1866	STM1933	4.80867	Putative sugar phosphate isomerase		STM1933	Carbohydrate transport & metabolism	0.00249967
SL4030	tpiA	3.186	triosephosphate isomerase	Reversibly isomerizes the ketone sugar dihydroxyacetone phosphate to the aldehyde sugar glyceraldehyde-3-phosphate	STM4081	Carbohydrate transport & metabolism	0.006665
SL0763	ybhC	5.613	possible pectinesterase precursor	outer membrane lipoprotein that catalyzes the hydrolysis of the thioester bond in palmitoyl-CoA; YbhC localizes to the cellular poles; member of pectinesterase family	STM0786	Carbohydrate transport & metabolism	0.00219
SL0905	ycaD	11.6955	probable transport protein	similar to E. coli transport (AAC73984.1); MFS family	STM0968	Carbohydrate transport & metabolism	0.00456
SL1103	yceL	3.79667	hypothetical membrane transporter	Confers resistance to norfloxacin and enoxacin	STM1166	Carbohydrate transport & metabolism	0.00392333
SL1918	yedA	5.005	hypothetical membrane protein	similar to E. coli transmembrane subunit (AAC75025.1)	STM1990	Carbohydrate transport & metabolism	0.0258
SL3346	mreB	4.12633	rod shape-determining protein	functions in MreBCD complex in some organisms	STM3374	Cell growth & death	0.00794
SL2061	cpsB2	4.411	mannose-1-phosphate guanylyltransferase	mannose-1-phosphate guanylyltransferase GDP (SW:RFBM_SALTY); LPS side chain defect	STM2084	Cell membrane biogenesis, outer membrane & surface structure	0.00354133
SL0375	ddl,ddlA	4.548	D-alanine:D-alanine ligase A	D-alanine--D-alanine ligase; DdlA; DdlB; cytoplasmic; catalyzes the formation of D-alanyl-D-alanine from two D-alanines in peptidoglycan synthesis; there are two forms of this enzyme in E. coli	STM0380	Cell membrane biogenesis, outer membrane & surface structure	0.01745
SL4173	dgkA	4.69167	diacylglycerol kinase		STM4236	Cell membrane biogenesis, outer membrane & surface structure	0.01694
SL1735	dsbB	5.03333	Disulfide bond formation protein B	disulfide oxidoreductase; integral membrane protein; required for perioplasmic disulfide bond formation; oxidizes DsbA protein	STM1807	Cell membrane biogenesis, outer membrane & surface structure	0.00337333
SL1727	emtA	3.3335	membrane-bound lytic murein transglycosylase E		STM1799	Cell membrane biogenesis, outer membrane & surface structure	0.021685
SL3840	gidB	3.109	glucose inhibited division protein		STM3873	Cell membrane biogenesis, outer membrane & surface structure	0.00644
SL3828	glmS	3.0225	glucosamine--fructose-6-phosphate aminotransferase	Catalyzes the first step in hexosamine metabolism, converting fructose-6P into glucosamine-6P using glutamine as a nitrogen source	STM3861	Cell membrane biogenesis, outer membrane & surface structure	0.02455
SL3829	glmU	3.372	UDP-N-acetylglucosamine pyrophosphorylase	forms a homotrimer; catalyzes the acetylation of glucosamine-1-phosphate and uridylation of N-acetylglucosamine-1-phosphate to produce UDP-GlcNAc; function in cell wall synthesis	STM3862	Cell membrane biogenesis, outer membrane & surface structure	0.00159733
SL1552	mdoD	6.27	glucan biosynthesis protein D	involved in the control of the structural glucose backbone of osmoregulated periplasmic glucans	STM1622	cell membrane biogenesis, outer membrane & surface structure	0.01088
SL2968	mltA	3.642	membrane-bound lytic murein transglycosylase A precursor	membrane-bound, lytic; catalyzes the cleavage of the beta-1,4-glycosidic bond between N-acetylmuramic acid and N-acetylglucosamine residues	STM2988	Cell membrane biogenesis, outer membrane & surface structure	0.005275
SL2811	mltB	3.1265	membrane-bound lytic transglycosylase B precursor	membrane-bound lytic murein transglycosylase B; catalyzes the cleavage of the glycosidic bonds between N-acetylmuramic acid and N-acetylglucosamine in peptidoglycan	STM2831	Cell membrane biogenesis, outer membrane & surface structure	0.007657
SL3279	murA	3.25833	UDP-N-acetylglucosamine 1-carboxyvinyltransferase	adds enolpyruvyl to UDP-N-acetylglucosamine as a component of cell wall formation; gram-positive bacteria have 2 copies of MurA which are active	STM3307	Cell membrane biogenesis, outer membrane & surface structure	0.0104173
SL2208	oafA	5.1555	hypothetical lipopolysaccharide modification acyltransferase	O-antigen five; acetylation of the O-antigen (LPS)	STM2232	Cell membrane biogenesis, outer membrane & surface structure	0.014625
SL0936	ompF	16.67	outer membrane protein F precursor	outer membrane protein F precursor; porin; (SW:OMPF_SALTY)	STM0999	Cell membrane biogenesis, outer membrane & surface structure	0.02085
SL0731	pal	4.717	peptidoglycan-associated lipoprotein precursor	similar to E. coli peptidoglycan-associated lipoprotein (AAC73835.1); tol protein required for outer membrane integrity, uptake of group A colicins, and translocation of phage DNA to cytoplasm	STM0749	Cell membrane biogenesis, outer membrane & surface structure	0.00237367
SL1774	prc	3.09	tail-specific protease precursor	Involved in the cleavage of a C-terminal peptide of 11 residues from the precursor form of penicillin-binding protein 3	STM1845	Cell membrane biogenesis, outer membrane & surface structure	0.012105
SL3685	rfaB	4.96	lipopolysaccharide 1,6-galactosyltransferase	UDP-D-galactose/(glucosyl; lipopolysaccharide 1,6-galactosyltransferase (SW:RFAB_SALTY)	STM3719	Cell membrane biogenesis, outer membrane & surface structure	0.0156767
SL3688	rfaG	3.305	lipopolysaccharide core biosynthesis protein		STM3722	Cell membrane biogenesis, outer membrane & surface structure	0.003805
SL3684	rfaI	4.22167	lipopolysaccharide 1,3-galactosyltransferase	UDP-D-galactose/glucosyl; lipopolysaccharide 1,3-galactosyltransferase (SW:RFAI_SALTY)	STM3718	Cell membrane biogenesis, outer membrane & surface structure	0.00862667
SL3687	rfaP	3.6535	lipopolysaccharide core biosynthesis protein	lipopolysaccharide core biosynthetic protein RfaP (SW:RFAP_SALTY); phosphorylation of core heptose	STM3721	Cell membrane biogenesis, outer membrane & surface structure	0.0097
SL3689	rfaQ	3.12	lipopolysaccharide core biosynthesis protein	similar to E. coli lipopolysaccharide core biosynthetic protein (AAC76656.1); modification of heptose region of core	STM3723	Cell membrane biogenesis, outer membrane & surface structure	0.01031
SL2072	rfbA	9.10833	TDP-glucose pyrophosphorylase	glucose-1-phosphate thymidylyltransferase (SW:RFBA_SALTY)	STM2095	Cell membrane biogenesis, outer membrane & surface structure	0.00986667
SL2074	rfbB	3.57967	dTDP-glucose 4,6-dehydratase	NAD(P) binding; catalyzes the formation of dTDP-4-dehydro-6-deoxy-D-glucose from dTDP-glucose	STM2097	Cell membrane biogenesis, outer membrane & surface structure	0.0269667
SL2071	rfbC	7.21	dTDP-4-dehydrorhamnose 3,5-epimerase	DTDP-4-dehydrorhamnose 3,5-epimerase (SW:RFBC_SALTY)	STM2094	Cell membrane biogenesis, outer membrane & surface structure	0.00383
SL2073	rfbD	5.62633	dTDP-4-dehydrorhamnose reductase	with dTDP-4-dehydrorhamnose 3,5-epimerase forms a complex known as dTDP-L-rhamnose synthetase; catalyzes the reduction of dTDP-4-dehydro-6-deoxy-L-mannose to dTDP-L-rhamnose	STM2096	Cell membrane biogenesis, outer membrane & surface structure	0.0166
SL2069	rfbF	3.44467	glucose-1-phosphate cytidylyltransferase	glucose-1-phosphate cytidylyltransferase (SW:RFBF_SALTY); LPS side chain defect	STM2092	Cell membrane biogenesis, outer membrane & surface structure	0.00904333
SL2068	rfbG	4.50267	CDP-glucose 4,6-dehydratase	CDP-glucose 4,6-dehydratase (SW:RFBG_SALTY); LPS side chain defect	STM2091	Cell membrane biogenesis, outer membrane & surface structure	0.00584
SL2067	rfbH	4.36967	dehydratase	lipopolysaccharide biosynthesis protein RfbH (SW:RFBH_SALTY); LPS side chain defect	STM2090	Cell membrane biogenesis, outer membrane & surface structure	0.0111867
SL2066	rfbJ	6.153	CDP-abequose synthase	CDP-abequose synthase (SW:RFBJ_SALTY); LPS side chain defect	STM2089	Cell membrane biogenesis, outer membrane & surface structure	0.0337333
SL2060	rfbK	3.60033	phosphomannomutase	phosphomannomutase (SW:RFBK_SALTY); LPS side chain defect	STM2083	Cell membrane biogenesis, outer membrane & surface structure	0.00890267
SL2062	rfbN	3.933	rhamnosyltransferase	rhamnosyltransferase RfbN (SW:RFBN_SALTY); LPS side chain defect	STM2085	Cell membrane biogenesis, outer membrane & surface structure	0.00995333
SL2063	rfbU	5.55633	glycosyltransferase	RFBU protein (SW:RFBU_SALTY); LPS side chain defect	STM2086	Cell membrane biogenesis, outer membrane & surface structure	0.0149767
SL2065	rfbX	3.234	O-antigen transporter	O-antigen transporter (SW:RFBX_SALTY); LPS side chain defect	STM2088	Cell membrane biogenesis, outer membrane & surface structure	0.021
SL0729	tolA	5.888	tolA protein	inner membrane component of 7 member Tol-Pal envelope-spanning complex; involved in maintaining cell envelope integrity; utilized by colicins and filamentous phages for import; interacts with TolB, Pal, and through TolB to various outer membrane porins	STM0747	Cell membrane biogenesis, outer membrane & surface structure	0.004715
SL0730	tolB	5.69767	tolB protein precursor	forms dimers; may be involved in cell envelope integrity; interacts with outer membrane proteins and with the C-terminal domain of inner membrane protein TolA	STM0748	Cell membrane biogenesis, outer membrane & surface structure	0.00354967
SL0727	tolQ	7.807	TolQ protein	membrane spanning protein in TolA-TolQ-TolR complex; involved in the tonB-independent uptake of group A colicins	STM0745	Cell membrane biogenesis, outer membrane & surface structure	0.00200667
SL0728	tolR	8.658	tolR protein	membrane spanning protein in TolA-TolQ-TolR complex; involved in the tonB-independent uptake of group A colicins	STM0746	Cell membrane biogenesis, outer membrane & surface structure	0.00257333
SL2057	udg	6.885	UDP-glucose 6-dehydrogenase	UDP-glucose 6-dehydrogenase (SW:UDG_SALTY)	STM2080	Cell membrane biogenesis, outer membrane & surface structure	0.0212333
SL0439	yajG	9.552	hypothetical lipoprotein	similar to E. coli polymerase/proteinase (AAC73537.1)	STM0445	Cell membrane biogenesis, outer membrane & surface structure	0.00242233
SL0726	ybgC	4.77767	conserved hypothetical protein	catalyzes the hydrolysis of short chain aliphatic acyl-CoA thioesters; physiological role remains unknown; involved in phospholipid metabolism; part of the Tol/Pal system of proteins that are critical for maintaining the integrity of the cell envelope components	STM0744	Cell membrane biogenesis, outer membrane & surface structure	0.00628667
SL1262	ydiY	42.5133	hypothetical outer membrane protein	salt-inducible	STM1327	Cell membrane biogenesis, outer membrane & surface structure	0.000716
SL2482	yfgL	3.02567	hypothetical lipoprotein	with YaeT, YfiO, and NlpB forms a complex involved in outer membrane protein biogenesis	STM2520	Cell membrane biogenesis, outer membrane & surface structure	0.0188233
SL1594	ynaI	5.465	hypothetical membrane protein		STM1663	Cell membrane biogenesis, outer membrane & surface structure	0.0214267
SL0577	fepE	4.806	responsible for the production of very long (VL) modal length LPS Oag	part of the ferric enterobactin transport system; necessary for enetrobactin uptake	STM0589	Cell membrane biogenesis, outer membrane & surface structure/Transport	0.0246
SL1110	flgA	5.4065	flagellar basal body P-ring protein FlgA precursor	required for the assembly of the flagellar basal body P-ring	STM1173	Cell motility & chemotaxis	0.018025
SL1111	flgB	4.76167	hypothetical flagellar basal-body rod protein FlgB (proximal rod protein)	with FlgF and C makes up the proximal portion of the flagellar basal body rod; Vibrio parahaemolyticus protein is associated with the polar flagella	STM1174	Cell motility & chemotaxis	0.0192667
SL1112	flgC	4.69533	hypothetical flagellar basal-body rod protein FlgC (proximal rod protein)	with FlgF and B makes up the proximal portion of the flagellar basal body rod	STM1175	Cell motility & chemotaxis	0.00420667
SL1849	flhB	5.8075	flagellar biosynthetic protein FlhB	membrane protein responsible for substrate specificity switching from rod/hook-type export to filament-type export	STM1914	Cell motility & chemotaxis	0.02027
SL1898	fliF	3.0195	flagellar basal-body M-ring protein	the MS-ring anchors the flagellum to the cytoplasmic membrane; part of the flagellar basal body which consists of four rings L, P, S, and M mounted on a central rod	STM1969	Cell motility & chemotaxis	0.015595
SL1904	fliL	3.8565	flagella biosynthesis protein	interacts with cytoplasmic MS ring of the basal body and may act to stabilize the MotAB complexes which surround the MS ring	STM1975	Cell motility & chemotaxis	0.00853
SL1905	fliM	5.2665	flagellar motor switch protein FliM	with FliG and FliN makes up the switch complex which is involved in switching the direction of the flagella rotation	STM1976	Cell motility & chemotaxis	0.000228
SL1906	fliN	3.0805	flagellar motor switch protein FliN	One of three proteins involved in switching the direction of the flagellar rotation	STM1977	Cell motility & chemotaxis	0.01178
SL1907	fliO	3.7805	flagellar biosynthesis protein	with FlhA, FlhB, FliP, FliQ and FliR is one of the membrane components of the flagellar export apparatus	STM1978	Cell motility & chemotaxis	0.03425
SL3126	STM3152	3.84567	methyl-accepting chemotaxis protein	similar to E. coli methyl-accepting chemotaxis protein I; serine sensor receptor (AAC77311.1)	STM3152	Cell motility & chemotaxis	0.0245333
SL2236	apbE	4.336	thiamine biosynthesis protein	catalyzes the conversion of aminoimidazole ribotide to the 4-amino-5-hydroxymethyl-2-methyl pyrimidine moiety of thiamine; involved in the maintenance and/or assembly of sulfur clusters; periplasmic lipoporotein anchored to the inner membrane; part of the thiamine pyrophosphate biosynthesis pathway	STM2266	Cofactor metabolism	0.007535
SL4083	coaA	4.05133	pantothenate kinase	catalyzes the formation of (R)-4'-phosphopantothenate in coenzyme A biosynthesis	STM4139	Cofactor metabolism	0.00874
SL0088	folA	7.516	dihydrofolate reductase type I	catalyzes the reduction of dihydrofolate to tetrahydrofolate	STM0087	Cofactor metabolism	0.003132
SL0183	panB	6.66667	3-methyl-2-oxobutanoate hydroxymethyltransferase	catalyzes the formation of tetrahydrofolate and 2-dehydropantoate from 5,10-methylenetetrahydrofolate and 3-methyl-2-oxobutanoate	STM0182	Cofactor metabolism	0.0171233
SL0182	panC	6.56633	Pantoate--beta-alanine ligase	catalyzes the formation of (R)-pantothenate from pantoate and beta-alanine	STM0181	Cofactor metabolism	0.00427
SL0181	panD	5.0275	aspartate 1-decarboxylase	Converts L-aspartate to beta-alanine and provides the major route of beta-alanine production in bacteria. Beta-alanine is essential for the biosynthesis of pantothenate (vitamin B5)	STM0180	Cofactor metabolism	0.002964
SL1382	pdxY	4.071	pyridoxamine kinase (ec 2.7.1.35) (pm kinase)	catalyzes the formation of pyridoxal 5'-phosphate from pyridoxal	STM1450	Cofactor metabolism	0.00635467
SL2928	ptpS	5.2425	6-pyruvoyl tetrahydrobiopterin synthase	similar to E. coli 6-pyruvoyl tetrahydrobiopterin synthase (AAC75807.1)	STM2949	Cofactor metabolism	0.00913
SL2070	rfbI	6.42667	reductase	catalyzes the formation of 3,6-dideoxy-D-glycero-D-glycero-4-hexulose	STM2093	Cofactor metabolism	0.00334367
SL3168	ribB	4.4585	3,4-dihydroxy-2-butanone 4-phosphate synthase	DHBP synthase; functions during riboflavin biosynthesis	STM3195	Cofactor metabolism	0.0248
SL0914	serC	4.87667	phosphoserine aminotransferase	catalyzes the formation of 3-phosphonooxypyruvate and glutamate from O-phospho-L-serine and 2-oxoglutarate; required both in major phosphorylated pathway of serine biosynthesis and in the biosynthesis of pyridoxine	STM0977	Cofactor metabolism	0.001052
SL3704	yigC	11.1765	hypothetical membrane protein		STM3738	Cofactor metabolism	0.018835
SL1419	bioD	3.043	Dethiobiotin synthetase	DTB synthetase; dethiobiotin synthase; involved in production of dethiobiotin from ATP and 7,8-diaminononanoate and carbon dioxide; contains magnesium	STM1489	Cofactor metabolsim	0.01377
SL3179	folB	3.73367	dihydroneopterin aldolase	catalyzes the conversion of 7,8-dihydroneopterin to 6-hydroxymethyl-7,8-dihydropterin and can also catalyze the epimerization of carbon 2' of dihydroneopterin and dihydromonapterin	STM3206	Cofactor metabolsim	0.00061
SL0145	nadC	3.442	nicotinate-nucleotide pyrophosphorylase	catalyzes the formation of pyridine-2,3-dicarboxylate and 5-phospho-alpha-D-ribose 1-diphosphate from nictinate D-ribonucleotide	STM0145	Cofactor metabolsim	0.01839
SL1380	pdxH	3.34833	pyridoxamine 5'-phosphate oxidase	catalyzes the formation of pyridoxal 5'-phosphate from pyridoxamine 5'-phosphate	STM1448	Cofactor metabolsim	0.00104433
SL3178	bacA	5.152	bacitracin resistance protein (hypothetical undecaprenol kinase)	BacA; phosphatase activity in E. coli not kinase; involved in bacitracin resistance as bacitracin supposedly sequesters undecaprenyl disphosphate which reduces the pool of lipid carrier available to the cell	STM3205	Drug analog & resistance	0.01139
SL2198b	bcr	4.553	bicyclomycin resistance protein	Involved in sulfonamide (sulfathiazole) and bicyclomycin resistance	STM2221	Drug analog & resistance	0.00893667
SL2198	bcr	4.553	bicyclomycin resistance protein	Involved in sulfonamide (sulfathiazole) and bicyclomycin resistance	STM2221	Drug analog & resistance	0.02225
SL3766	emrD	4.48467	multidrug resistance protein D	multidrug efflux protein involved in adaptation to low energy shock	STM3798	Drug analog & resistance	0.00757
SL0842	mdfA	4.044	multidrug translocase MdfA		STM0866	Drug analog & resistance/Transport	0.0202
SL1680	adh	4.051	alcohol dehydrogenase	similar to E. coli CoA-linked acetaldehyde dehydrogenase and iron-dependent alcohol dehydrogenase; pyruvate-formate-lyase deactivase (AAC74323.1); multifunctional alcohol dehydrogenase AdhE	STM1749	Energy production & conversion	0.0108433
SL3837	atpE	3.07467	ATP synthase subunit C	Produces ATP from ADP in the presence of a proton gradient across the membrane. Subunit C is part of the membrane proton channel F0	STM3870	Energy production & conversion	0.0179467
SL1569	cybB	3.191	cytochrome b561 (cytochrome b-561)	B-type di-heme cytochrome with a major alpha-absorption peak at 561 nm and a minor peak at 555 nm	STM1639	Energy production & conversion	0.001595
SL0850	mdaA	3.71233	oxygen-insensitive NADPH nitroreductase (pseudogene)	NADPH-dependent; oxygen-insensitive; catalyzes the reduction of nitroaromatic compounds	STM0874	Energy production & conversion	0.0237
SL3842	mioC	3.3705	MioC protein	An electron-transfer protein; flavodoxin binds one FMN molecule, which serves as a redox-active prosthetic group	STM3875	Energy production & conversion	0.0347
SL3441	nirB	9.3065	nitrite reductase large subunit	similar to E. coli nitrite reductase-NAD(P)H subunit (AAC76390.1)	STM3474	energy production & conversion	0.02765
SL1189	STM1253	3.88033	hypothetical cytochrome	similar to E. coli cytochrome (AAC75040.1)	STM1253	Energy production & conversion	0.0159767
SL3138	yqhD	3.711	probable alcohol dehydrogenase	similar to E. coli oxidoreductase (AAC76047.1)	STM3164	Energy production & conversion	0.004585
SL0609	citF	5.7985	citrate lyase alpha chain		STM0621	Energy production and conversion	0.0163
SL0615	dcuC	19.725	C4-dicarboxylate anaerobic carrier	responsible for the transport of C4-dicarboxylates during anaerobic growth	STM0627	Energy production and conversion/Anaerobic metabolism	0.000201867
SL1633	rnb	3.3475	Exoribonuclease II	Involved in mRNA degradation. Hydrolyzes single-stranded polyribonucleotides processively in the 3' to 5' direction	STM1702	Folding, sorting & degradation	0.004252
SL0441	tig	5.15	trigger factor	Tig; RopA; peptidyl-prolyl cis/trans isomerase; promotes folding of newly synthesized proteins; binds ribosomal 50S subunit; forms a homodimer	STM0447	Folding, sorting & degradation	0.00290903
SL0606	citT	4.85	citrate carrier	similar to E. coli membrane protein (AAC73713.1); DASS family	STM0618	Inorganic ion transport & metabolism	0.0417
SL3906	corA	4.83067	magnesium and cobalt transport protein	responsible for the influx of magnesium ions	STM3952	Inorganic ion transport & metabolism	0.0190867
SL0911	focA	3.739	probable formate transporter (formate channel)	similar to E. coli probable formate transporter; formate channel 1 (AAC73990.1); FNT family	STM0974	Inorganic ion transport & metabolism	0.00551
SL3443	nirC	4.34	hypothetical nitrite transporter	member of the FNT family of formate and nitrite transporters	STM3476	Inorganic ion transport & metabolism	0.03625
SL3442	nirD	16.5675	nitrite reductase (NAD(P)H) small subunit	involved in reducing nitrite to ammonium to detoxify nitrite accumulation in anaerobic nitrate-respiring cells and regenerate NAD+; bounds to NirB, the cytoplasmic subunit, whose expression is induced at high nitrate concentrations	STM3475	Inorganic ion transport & metabolism	0.02065
SL3822	pstA	3.0315	phosphate transport system permease protein	Part of the ABC transporter complex PstABCS responsible for inorganic phosphate (Pi) uptake under Pi starvation conditions	STM3855	Inorganic ion transport & metabolism	0.03765
SL2984	ygdQ	4.479	hypothetical membrane protein	similar to E. coli transport protein (AAC75871.1); integral membrane protein	STM3006	Inorganic ion transport & metabolism	0.01415
SL3352	accB	3.13767	biotin carboxyl carrier protein	composes the biotin carboxyl carrier protein subunit of the acetyl-CoA carboxylase complex, the enzyme that catalyzes the carboxylation of acetyl-CoA to malonyl-CoA, which in turn controls the rate of fatty acid metabolism	STM3379	Lipid metabolism	0.0114197
SL3353	accC	4.14267	biotin carboxylase	an AccC homodimer forms the biotin carboxylase subunit of the acetyl CoA carboxylase, an enzyme that catalyzes the formation of malonyl-CoA, which in turn controls the rate of fatty acid metabolism	STM3380	Lipid metabolism	0.0004881
SL0221	dxr	3.191	1-deoxy-D-xylulose 5-phosphate reductoisomerase	catalyzes the NADP-dependent rearrangement and reduction of 1-deoxy-D-xylulose-5-phosphate (DXP) to 2-C-methyl-D-erythritol 4-phosphate	STM0220	Lipid metabolism	0.0132833
SL1134	fabF	4.96033	3-oxoacyl-[acyl-carrier-protein] synthase II	FabF; beta-ketoacyl-ACP synthase II, KASII; catalyzes a condensation reaction in fatty acid biosynthesis: addition of an acyl acceptor of two carbons from malonyl-ACP; required for the elongation of short-chain unsaturated acyl-ACP	STM1197	Lipid metabolism	0.00564
SL1631	fabI	4.08067	enoyl-[acyl-carrier-protein] reductase (NADH)	Catalyzes a key regulatory step in fatty acid biosynthesis	STM1700	Lipid metabolism	0.00294333
SL1875	pgsA	3.706	phosphotidylglycerophosphate synthetase	similar to E. coli phosphatidylglycerophosphate synthetase/CDP-1,2-diacyl-sn-glycero-3-phosphate phosphatidyl transferase (AAC74979.1)	STM1945	Lipid metabolism	0.003285
SL3147	plsC	3.43233	1-acyl-glycerol-3-phosphate acyltransferase	1-acyl-SN-glycerol-3-phosphate acyltransferase (SW:PLSC_SALTY)	STM3173	Lipid metabolism	0.01227
SL0841	ybjG	4.78	hypothetical permease protein		STM0865	Lipid metabolism	0.00531667
SLP1_0035	SLP1_0035	11.2253	conjugative transfer protein	conjugative transfer; DNA-binding protein	PSLT073	Mobile genetic element	0.00153067
SLP2_0047A	SLP2_0047A	5.32833	hypothetical plasmid protein			Mobile genetic element	0.00562667
SL0476	apt	3.82633	adenine phosphoribosyltransferase	catalyzes a salvage reaction resulting in the formation of AMP which is metabolically less costly than a de novo synthesis	STM0483	Nucleotide metabloism	0.0218667
SL1170	purB	3.0015	adenylosuccinate lyase	Catalyzes two discrete reactions in the de novo synthesis of purines: the cleavage of adenylosuccinate and succinylaminoimidazole carboxamide ribotide	STM1232	Nucleotide metabloism	0.007715
SL2331	purF	3.142	amidophosphoribosyltransferase	Catalyzes first step of the de novo purine nucleotide biosynthetic pathway	STM2362	Nucleotide metabloism	0.01745
SL1639	pyrF	3.93733	Orotidine 5'-phosphate decarboxylase	OMP decarboxylase; OMPDCase; OMPdecase; type 1 subfamily; involved in last step of pyrimidine biosynthesis; converts orotidine 5'-phosphate to UMP and carbon dioxide; OMP decarboxylase; OMPDCase; OMPdecase	STM1707	Nucleotide metabloism	0.008751
SL2099	udk	3.37833	Uridine kinase	functions in pyrimidine salvage; pyrimidine ribonucleoside kinase; phosphorylates nucleosides or dinucleosides to make UMP or CMP using ATP or GTP as the donor	STM2122	Nucleotide metabloism	0.00945667
SL0313	gpt	6.49967	xanthine-guanine phosphoribosyltransferase	catalyzes the conversion of guanine, xanthine and, to a lesser extent, hypoxanthine to GMP, XMP and IMP, respectively	STM0317	Nucleotide metabolism	0.003396
SL0141	guaC	8.20033	GMP reductase	catalyzes the NADPH-dependent deamination of GMP to inosine monophosphate	STM0141	Nucleotide metabolism	0.00146133
SL0171	hpt	4.29133	hypoxanthine phosphoribosyltransferase	Catalyzes the salvage synthesis of inosine-5'-monophosphate (IMP) and guanosine-5'-monophosphate (GMP) from the purine bases hypoxanthine and guanine, respectively	STM0170	Nucleotide metabolism	0.000765333
SL2377	nupC	8.777	nucleoside permease NupC	similar to E. coli permease of transport system for 3 nucleosides (AAC75452.1); NUP family	STM2409	Nucleotide metabolism	0.000356667
SL4299	purA	4.068	adenylosuccinate synthetase	catalyzes the formation of N6-(1,2,-dicarboxyethyl)-AMP from L-aspartate, inosine monophosphate and GTP in AMP biosynthesis	STM4366	Nucleotide metabolism	0.000720333
SL2932	pyrG	7.425	CTP synthase	CTP synthase; CTP synthase; cytidine triphosphate synthetase; catalyzes the ATP-dependent amination of UTP to CTP with either L-glutamine or ammonia as the source of nitrogen; in E. coli this enzyme forms a homotetramer	STM2953	Nucleotide metabolism	0.00231783
SL0219	pyrH	4.04667	Uridylate kinase	Catalyzes the phosphorylation of UMP to UDP	STM0218	Nucleotide metabolism	0.00885667
SL2461	upp	5.639	uracil phosphoribosyltransferase	Catalyzes the formation of uracil and 5-phospho-alpha-D-ribosy 1-diphosphate from UMP and diphosphate	STM2498	Nucleotide metabolism	0.00384333
SL0446	cypD	3.30633	peptidyl-prolyl cis-trans isomerase D	similar to E. coli protease maturation protein (AAC73544.1)	STM0452	Other	0.0193367
SL2369	ddg	7.15133	encodes the cold shock-induced palmitoleoyl transferase	Acylates the intermediate (KDO)2-lipid IVA to form (KDO)2-(palmitoleoyl)-lipid IVA in cells subjected to cold shock	STM2401	Other	0.0286333
SL2336	dedA	4.65233	DedA protein (dsg-1 protein)	DedA family	STM2367	Other	0.003634
SL2481	engA	7.38	GTP-binding protein engA.	EngA; essential Neisserial GTPase; synchronizes cellular events by interacting with multiple targets with tandem G-domains; overexpression in E. coli suppresses rrmJ mutation; structural analysis of the Thermotoga maritima ortholog shows different nucleotide binding affinities in the two binding domains	STM2519	Other	0.01136
SL4141	gtrA	4.92633	hypothetical phage glycosyl transferase		STM4206	Other	0.00647
SL4140	gtrB	5.231	hypothetical phage glycosyl transferase	similar to E. coli glycan biosynthesis enzyme (AAC75410.1)	STM4205	Other	0.011715
SL2915	iap	4.824	alkaline phosphatase isozyme conversion protein	catalyzes the sequential removal of 2 amino-terminal arginines from alkaline phosphatase isozyme 1 to form isozymes 2 and 3	STM2936	Other	0.0152733
SL2544	lepB	3.797	signal peptidase I	catalyzes the cleavage of the amino-terminal leader peptide from secretory proteins	STM2582	Other	0.001702
SL3870	ppiC	4.336	peptidyl-prolyl cis-trans isomerase C	similar to E. coli peptidyl-prolyl cis-trans isomerase C; rotamase C (AAC76780.1)	STM3910	Other	0.00181
SL4195	siiC	4.22833	hypothetical type-I secretion protein	similar to ABC exporter outer membrane component (gi|7467234)	STM4259	Other	0.00567333
SL1230	sppA	3.8495	protease IV	SppA; catalyzes the degradation of cleaved signal peptides; essential to maintain secretion of mature proteins across the membrane	STM1295	Other	0.00785
SL3930	tatD	4.24133	hypothetical deoxyribonuclease		STM3976	Other	0.0284333
SL0400	tgt	3.91733	queuine tRNA-ribosyltransferase; tRNA-guanine transglycosylase	Exchanges the guanine residue with 7-aminomethyl-7-deazaguanine in tRNAs with GU(N) anticodons (tRNA-Asp, -Asn, -His and -Tyr)	STM0405	Other	0.00421
SL3600	yhjW	6.7985	hypothetical membrane protein	catalyzes the addition of a phosphoethanolamine group to the outer Kdo residue of lipopolysaccharide	STM3635	Other	0.02425
SL4128	yjbC	3.239	hypothetical pseudouridine synthase	catalyzes the synthesis of pseudouridine from U-2604 in the 23S ribosomal RNA	STM4193	Other	0.00854667
SL4463	cstA	6.3415	probable carbon starvation protein	similar to E. coli carbon starvation protein (AAC77310.1)	STM4532	Regulation	0.014395
SL0840	deoR	3.884	deoxyribose operon repressor	similar to E. coli transcriptional repressor for deo operon, tsx, nupG (AAC73927.1); DeoR family	STM0864	Regulation	0.002421
SL2959	fucR	3.446	l-fucose operon activator	regulates expression of genes involved in L-fucose utilization	STM2979	Regulation	0.0267
SL0097	hepA	7.049	probable ATP-dependent helicase HepA	transcription regulator that activates transcription by stimulating RNA polymerase (RNAP) recycling in case of stress conditions such as supercoiled DNA or high salt concentrations. Probably acts by releasing the RNAP, when it is trapped or immobilized on tightly supercoiled DNA	STM0096	Regulation	0.00722
SL0466	hha	4.1	haemolysin expression modulating protein	with Hns involved in transcriptional regulation of hemolysin; non-specific DNA-binding protein which affects the production of multiple proteins	STM0473	Regulation	0.00315433
SL0245	rcsF	4.181	RcsF protein	similar to E. coli regulator in colanic acid synthesis; interacts with RcsB (AAC73307.1); overexpression confers mucoid phenotype, increases capsule synthesis	STM0244	Regulation	0.00307533
SL1201	STM1266	6.231	hypothetical transcriptional regulator	similar to E. coli transcriptional regulator (AAC74246.1)	STM1266	Regulation	0.011045
SL3760	STM3794	5.2625	hypothetical DeoR-family transcriptional regulator	similar to E. coli transcriptional repressor for deo operon, tsx, nupG (AAC73927.1); DeoR family	STM3794	Regulation	0.012985
SL2508	suhB	4.1875	extragenic suppressor protein SuhB	similar to E. coli enhances synthesis of sigma32 in mutant; extragenic suppressor, may modulate RNAse III lethal action (AAC75586.1)	STM2546	Regulation	0.03355
SL2608	yfiE	3.537	LysR-family transcriptional regulator	similar to E. coli transcriptional regulator LysR-type (AAC75630.1); LysR family	STM2644	Regulation	0.00269267
SL3859	yifE	6.05367	conserved hypothetical protein	LysR type regulator; with pssR	STM3898	Regulation	0.00527333
SL0614	citB	62.179	transcriptional regulatory protein	regulates the expression of citAB in citrate fermentation	STM0626	Regulation/Carbohydrate transport & metabolism	0.00425667
SL4082	birA	3.24233	bifunctional protein: biotin operon repressor and biotin-[acetyl-CoA carboxylase] synthetase	catalyzes the formation of biotinyl-5'-AMP, also acts as a transcriptional repressor of the biotin operon	STM4138	Regulation/Cofactor metabolsim	0.00919
SL0937	asnC	4.04233	asparaginyl-tRNA synthetase	catalyzes a two-step reaction, first charging an asparagine molecule by linking its carboxyl group to the alpha-phosphate of ATP, followed by transfer of the aminoacyl-adenylate to its tRNA	STM1000	Regulation/Transcription & translation	0.00472333
SL3358	fis	15.4667	Fis DNA-binding protein	Stimulates excision of phage lambda; affects Mu development; acts as an activator of rRNA and iRNA transcription	STM3385	Regulation/Transcription & translation	0.00319667
SL4093	rpoC	3.2	DNA-directed RNA polymerase, beta'-subunit	DNA-dependent RNA polymerase catalyzes the transcription of DNA into RNA using the four ribonucleoside triphosphates as substrates. Subunit beta' binds to sigma factor allowing it to bind to the -10 region of the promoter	STM4154	Regulation/Transcription & translation	0.03105
SL1065	STM1127	4.86533	hypothetical transcriptional regulator		STM1127	Regulation/Transcription & translation	0.0114947
SL3217	tdcA	5.156	TDC operon transcriptional activator	regulates the tdcABCDEFG operon which is involved in amino acid degradation	STM3245	Regulation/Transcription & translation	0.0235667
SL4325	priB	3.23767	primosomal replication protein N	binds single-stranded DNA at the primosome assembly site	STM4392	Replication & repair	0.0182667
SL2974	recC	3.21233	exonuclease V subunit	catalyzes ATP-dependent exonucleolytic cleavage in either 5'- to 3'- or 3'- to 5'-direction to yield 5'-phosphooligonucleotides; component of the RecBCD (Exo V) helicase/nuclease complex that is essential for recombination	STM2996	Replication & repair	0.01628
SL0479	recR	4.34733	recombination protein RecR	involved in a recombinational process of DNA repair, independent of the recBC complex	STM0486	Replication & repair	0.002147
SL3955	typA	6.872	GTP-binding protein	similar to E. coli GTP-binding factor (AAC76868.1)	STM4009	Signal transduction	0.000484
STnc1450	STnc1450	3.0925				sRNA	0.0342
STnc150	STnc150	3.5765				sRNA	0.025095
STnc620	STnc620	6.278				sRNA	0.0132
STnc630	STnc630	3.82967				sRNA	0.0221333
SL1415	asr	121.4	hypothetical secreted stress response protein	required for growth and survival under moderately acid conditions	STM1485	Stress response	9.85e-05
SL4232	adiY	5.968	hypothetical AraC family regulatory protein	similar to E. coli AraC-type regulatory protein (AAC77077.1); AraC/XylS family; activates aidA	STM4295	Transcription & translation	0.03155
SL2807	alaS	3.72967	Alanyl-tRNA synthetase	Catalyzes a two-step reaction, first charging an alanyl molecule by linking its carboxyl group to the alpha-phosphate of ATP, followed by transfer of the aminoacyl-adenylate to its tRNA	STM2827	Transcription & translation	0.00697333
SL4240	dcuR	4.2795	two-component response regulator	response regulator in two-component regulatory system with DcuS; phosphorylated DcuR activates transcription of genes involved in anaerobic fumarate respiration	STM4303	Transcription & translation	0.01372
SL4271	efp	3.89467	elongation factor P	Involved in peptide bond synthesis; alters the affinity of the ribosome for aminoacyl-tRNA	STM4334	Transcription & translation	0.00388
SL3413	fusA	4.19967	elongation factor G	EF-G; promotes GTP-dependent translocation of the ribosome during translation; many organisms have multiple copies of this gene	STM3446	Transcription & translation	0.00439667
SL0668	glnS	3.79733	glutaminyl-tRNA synthetase	catalyzes a two-step reaction, first charging a glutamine molecule by linking its carboxyl group to the alpha-phosphate of ATP, followed by transfer of the aminoacyl-adenylate to its tRNA	STM0686	Transcription & translation	0.00907617
SL2381	gltX	6.00133	Glutamyl-tRNA synthetase	Charges one glutamine molecule and pairs it to its corresponding RNA trinucleotide during protein translation	STM2415	Transcription & translation	0.00135433
SL3621	glyQ	3.2285	glycine-tRNA synthetase, alpha subunit	glycine--tRNA ligase alpha chain; GlyRS; class II aminoacyl tRNA synthetase; tetramer of alpha(2)beta(2); catalyzes a two-step reaction; first charging a glycine molecule by linking its carboxyl group to the alpha-phosphate of ATP; second by transfer of the aminoacyl-adenylate to its tRNA	STM3656	Transcription & translation	0.00406
SL3620	glyS	3.4055	glycine-tRNA synthetase, beta subunit	glycine--tRNA ligase beta chain; glyS; class II aminoacyl tRNA synthetase; tetramer of alpha(2)beta(2); catalyzes a two-step reaction; first charging a glycine molecule by linking the carboxyl group to the alpha-phosphate of ATP; second by transfer of the aminoacyl-adenylate to its tRNA	STM3655	Transcription & translation	0.005055
SL3271	greA	3.115	transcription elongation factor	necessary for efficient RNA polymerase transcription elongation past template-encoded arresting sites; arresting sites in DNA have the property of trapping a certain fraction of elongating RNA polymerases that pass through, resulting in locked ternary complexes. Cleavage of the nascent transcript by cleavage factors such as GreA or GreB allows the resumption of elongation from the new 3'terminus	STM3299	Transcription & translation	0.0320333
SL3016	lysS	4.09233	Lysyl-tRNA synthetase	class II; LysRS2; catalyzes a two-step reaction, first charging a lysine molecule by linking its carboxyl group to the alpha-phosphate of ATP, followed by transfer of the aminoacyl-adenylate to its tRNA; in Methanosarcina barkeri, LysRS2 charges both tRNA molecules for lysine that exist in this organism and in addition can charge the tRNAPyl with lysine in the presence of LysRS1	STM3040	Transcription & translation	0.00289033
SL4087	nusG	7.32067	transcription antitermination protein	Modulates Rho-dependent transcription termination	STM4148	Transcription & translation	0.0351
SL3273	obgE	4.73367	probable GTP-binding protein	essential GTPase; exhibits high exchange rate for GTP/GDP; associates with 50S ribosomal subunit; involved in regulation of chromosomal replication	STM3301	Transcription & translation	0.00198467
SL3382	pez,rpoA	5.19267	DNA-directed RNA polymerase alpha chain	catalyzes the transcription of DNA into RNA using the four ribonucleoside triphosphates as substrates. Dimerization of the alpha subunit is the first step in the sequential assembly of subunits to form the holoenzyme	STM3415	Transcription & translation	0.00792
SL1271	pheS	4.19767	phenylalanyl-tRNA synthetase alpha chain	catalyzes a two-step reaction, first charging a phenylalanine molecule by linking its carboxyl group to the alpha-phosphate of ATP, followed by transfer of the aminoacyl-adenylate to its tRNA; forms a heterotetramer of alpha(2)beta(2); binds two magnesium ions per tetramer; type 1 subfamily	STM1337	Transcription & translation	0.00245633
SL4488	prfC	5.41667	peptide chain release factor 3	stimulates the release of release factors 1 and 2 from the ribosome after hydrolysis of the ester bond in peptidyl-tRNA has occurred; GDP/GTP-binding protein	STM4560	Transcription & translation	0.014665
SL0243	proS	5.04333	prolyl-tRNA synthetase	catalyzes the formation of prolyl-tRNA(Pro) from proline and tRNA(Pro)	STM0242	Transcription & translation	0.00431333
SL2648	rimM	5.52933	16S rRNA processing protein rimM. Probable 16S rRNA processing protein rimM.	Essential for efficient processing of 16S rRNA	STM2675	Transcription & translation	0.00710667
SL3391	rl18	4.03233	L18 Ribosomal Protein	binds 5S rRNA along with protein L5 and L25	STM3424	Transcription & translation	0.0193333
SL0096	rluA	3.432	ribosomal large subunit pseudouridine synthase A	catalyzes the synthesis of pseudouridine from uracil-746 in 23S ribosomal RNA and from uracil-32 in the anticodon stem and loop of transfer RNAs	STM0095	Transcription & translation	0.0282
SL1745	rnd	6.465	ribonuclease D	similar to E. coli RNase D; processes tRNA precursor (AAC74874.1)	STM1817	Transcription & translation	0.00707
SL0604	rnk	3.02867	regulator of nucleoside diphosphate kinase	Regulates the synthesis of nucleoside triphosphates for nucleic acid synthesis, CTP for lipid synthesis, and GTP for protein elongation	STM0616	Transcription & translation	0.00564
SL2646	rpl19	6.01233	50S ribosomal protein L19. Chloroplast 50S ribosomal protein L19.	this protein is located at the 30S-50S ribosomal subunit interface and may play a role in the structure and function of the aminoacyl-tRNA binding site	STM2673	Transcription & translation	0.00943667
SL4089	rplA	5.31033	50S ribosomal subunit protein L1	in E. coli and Methanococcus, this protein autoregulates expression; the binding site in the mRNA mimics the binding site in the 23S rRNA	STM4150	Transcription & translation	0.00816667
SL3404	rplB	4.549	50S ribosomal subunit protein L2	one of the primary rRNA-binding proteins; required for association of the 30S and 50S subunits to form the 70S ribosome, for tRNA binding and peptide bond formation	STM3437	Transcription & translation	0.0320667
SL3407	rplC	3.38567	50S ribosomal subunit protein L3	binds directly near the 3' end of the 23S rRNA, where it nucleates assembly of the 50S subunit; essential for peptidyltransferase activity; mutations in this gene confer resistance to tiamulin	STM3440	Transcription & translation	0.0312667
SL3406	rplD	4.35833	50S ribosomal subunit protein L4	L4 is important during the early stages of 50S assembly; it initially binds near the 5' end of the 23S rRNA	STM3439	Transcription & translation	0.0333
SL3395	rplE	3.371	50S ribosomal subunit protein L5	part of 50S and 5S/L5/L18/L25 subcomplex; contacts 5S rRNA and P site tRNA; forms a bridge to the 30S subunit in the ribosome by binding to S13	STM3428	Transcription & translation	0.0313
SL3392	rplF	4.19333	50S ribosomal subunit protein L6	ribosomal protein L6 appears to have arisen as a result of an ancient gene duplication as based on structural comparison of the Bacillus stearothermophilus protein; RNA-binding appears to be in the C-terminal domain; mutations in the L6 gene confer resistance to aminoglycoside antibiotics such as gentamicin and these occur in truncations of the C-terminal domain; it has been localized to a region…	STM3425	Transcription & translation	0.0189
SL4327	rplI	5.79233	50s ribosomal subunit protein L9	in E. coli this protein is wrapped around the base of the L1 stalk	STM4394	Transcription & translation	0.01107
SL4090	rplJ	4.50667	50S ribosomal subunit protein L10	binds the two ribosomal protein L7/L12 dimers and anchors them to the large ribosomal subunit	STM4151	Transcription & translation	0.0246333
SL4088	rplK	4.13033	50S ribosomal subunit protein L11	binds directly to 23S ribosomal RNA	STM4149	Transcription & translation	0.0127933
SL4091	rplL	5.85033	50S ribosomal subunit protein L7/L12	present in two forms; L12 is normal, while L7 is aminoacylated at the N-terminal serine; the only multicopy ribosomal protein; 4:1 ratio of L7/L12 per ribosome; two L12 dimers bind L10; critically important for translation efficiency and fidelity; stimulates GTPase activity of translation factors	STM4152	Transcription & translation	0.01102
SL3397	rplN	3.2365	50S ribosomal subunit protein L14	binds to the 23S rRNA between the centers for peptidyl transferase and GTPase	STM3430	Transcription & translation	0.02675
SL3388	rplO	4.78533	50S ribosomal subunit protein L15	late assembly protein	STM3421	Transcription & translation	0.01113
SL3400	rplP	5.1525	50S ribosomal subunit protein L16	located in the peptidyl transferase center and may be involved in peptidyl transferase activity; similar to archaeal L10e	STM3433	Transcription & translation	0.0296
SL3381	rplQ	7.714	50S ribosomal subunit protein L17	is a component of the macrolide binding site in the peptidyl transferase center	STM3414	Transcription & translation	0.0084
SL3402	rplV	6.691	50s ribosomal protein l22	binds specifically to 23S rRNA during the early stages of 50S assembly; makes contact with all 6 domains of the 23S rRNA in the assembled 50S subunit and ribosome; mutations in this gene result in erythromycin resistance; located near peptidyl-transferase center	STM3435	Transcription & translation	0.02001
SL3405	rplW	4.107	50S ribosomal subunit protein L23	binds third domain of 23S rRNA and protein L29; part of exit tunnel	STM3438	Transcription & translation	0.0281333
SL2201	rplY	3.989	50s ribosomal protein L25	the Ctc family of proteins consists of two types, one that contains the N-terminal ribosomal protein L25 domain only which in E. coli binds the 5S rRNA while a subset of proteins contain a C-terminal extension that is involved in the stress response	STM2224	Transcription & translation	0.00911
SL3275	rpmA	3.36267	50S ribosomal subunit protein L27	involved in the peptidyltransferase reaction during translation	STM3303	Transcription & translation	0.0234533
SL3399	rpmC	4.72433	50S ribosomal subunit protein L29	one of the stabilizing components for the large ribosomal subunit	STM3432	Transcription & translation	0.0140333
SL3389	rpmD	5.395	50S ribosomal subunit protein L30	L30 binds domain II of the 23S rRNA and the 5S rRNA; similar to eukaryotic protein L7	STM3422	Transcription & translation	0.01122
SL4045	rpmE	3.003	50S ribosomal protein L31	RpmE; there appears to be two types of ribosomal proteins L31 in bacterial genomes; some contain a CxxC motif while others do not; Bacillus subtilis has both types; the proteins in this cluster have the CXXC motif; RpmE is found in exponentially growing Bacilli while YtiA was found after exponential growth; expression of ytiA is controlled by a zinc-specific transcriptional repressor; RpmE contai…	STM4096	Transcription & translation	0.0163
SL4092	rpoB	4.713	DNA-directed RNA polymerase, beta-subunit	DNA-dependent RNA polymerase catalyzes the transcription of DNA into RNA using the four ribonucleoside triphosphates as substrates; beta subunit is part of the catalytic core which binds with a sigma factor to produce the holoenzyme	STM4153	Transcription & translation	0.00633
SL3185	rpoD	3.35967	RNA polymerase sigma-70 factor		STM3211	Transcription & translation	0.00587
SL2649	rps16	3.60833	30S ribosomal protein S16. Chloroplast 30S ribosomal protein S16.	binds to lower part of 30S body where it stabilizes two domains; required for efficient assembly of 30S; in E. coli this protein has nuclease activity	STM2676	Transcription & translation	0.0357333
SL0918	rpsA	5.41567	30S ribosomal protein S1	in E. coli this protein is involved in binding to the leader sequence of mRNAs and is itself bound to the 30S subunit; autoregulates expression via a C-terminal domain; in most gram negative organisms this protein is composed of 6 repeats of the S1 domain while in gram positive there are 4 repeats; the S1 nucleic acid-binding domain is found associated with other proteins	STM0981	Transcription & translation	0.0121
SL3401	rpsC	4.60533	30S ribosomal subunit protein S3	forms a complex with S10 and S14; binds the lower part of the 30S subunit head and the mRNA in the complete ribosome to position it for translation	STM3434	Transcription & translation	0.0317667
SL3383	rpsD	4.393	30S ribosomal subunit protein S4	primary rRNA binding protein; nucleates 30S assembly; involved in translational accuracy with proteins S5 and S12; interacts with protein S5; involved in autogeneously regulating ribosomal proteins by binding to pseudoknot structures in the polycistronic mRNA; interacts with transcription complex and functions similar to protein NusA in antitermination	STM3416	Transcription & translation	0.013
SL3390	rpsE	5.46933	30S ribosomal subunit protein S5	located at the back of the 30S subunit body where it stabilizes the conformation of the head with respect to the body; contacts S4 and S8; with S4 and S12 plays a role in translational accuracy; mutations in this gene result in spectinomycin resistance	STM3423	Transcription & translation	0.0120667
SL3414	rpsG	4.68533	30S ribosomal subunit protein S7	binds directly to 16S rRNA where it nucleates assembly of the head domain of the 30S subunit	STM3447	Transcription & translation	0.00534
SL3393	rpsH	4.09367	30S ribosomal subunit protein S8	binds directly to 16S rRNA central domain where it helps coordinate assembly of the platform of the 30S subunit	STM3426	Transcription & translation	0.0187667
SL3316	rpsI	4.48967	30S ribosomal subunit protein S9	forms a direct contact with the tRNA during translation	STM3344	Transcription & translation	0.00653333
SL3384	rpsK	3.59533	30S ribosomal subunit protein S11	located on the platform of the 30S subunit, it bridges several disparate RNA helices of the 16S rRNA; forms part of the Shine-Dalgarno cleft in the 70S ribosome; interacts with S7 and S18 and IF-3	STM3417	Transcription & translation	0.0325333
SL3415	rpsL	4.05033	30S ribosomal subunit protein S12	interacts with and stabilizes bases of the 16S rRNA that are involved in tRNA selection in the A site and with the mRNA backbone; located at the interface of the 30S and 50S subunits, it traverses the body of the 30S subunit contacting proteins on the other side; mutations in the S12 gene confer streptomycin resistance	STM3448	Transcription & translation	0.01498
SL3394	rpsN	3.37	30S ribosomal subunit protein S14		STM3427	Transcription & translation	0.0375
SL3398	rpsQ	4.883	30S ribosomal subunit protein S17	primary binding protein; helps mediate assembly; involved in translation fidelity	STM3431	Transcription & translation	0.0160967
SL4326	rpsR	4.37867	30s ribosomal subunit protein S18	binds as a heterodimer with protein S6 to the central domain of the 16S rRNA; helps stabilize the platform of the 30S subunit	STM4393	Transcription & translation	0.0173333
SL3403	rpsS	3.54267	30S ribosomal subunit protein S19	protein S19 forms a complex with S13 that binds strongly to the 16S ribosomal RNA	STM3436	Transcription & translation	0.0297333
SL1764	rrmA	5.0225	rRNA guanine-N1-methyltransferase	methylates the guanosine in position 745 of 23S rRNA; required for translation and cell growth	STM1835	Transcription & translation	0.012015
SL2647	trmD	6.25233	tRNA (guanine-N1) methyltransferase	methylates guanosine-37 in various tRNAs; uses S-adenosyl-L-methionine to transfer methyl group to tRNA	STM2674	Transcription & translation	0.0100167
SL2337	truA	3.1175	tRNA pseudouridine synthase A	mediates pseudouridylation (positions 38, 39, 40) at the tRNA anticodon region which contributes to the structural stability	STM2368	Transcription & translation	0.00434
SL0218	tsf	4.429	Elongation factor Ts	EF-Ts; functions during elongation stage of protein translation; forms a dimer; associates with EF-Tu-GDP complex and promotes exchange of GDP to GTP resulting in regeneration of the active form of EF-Tu	STM0217	Transcription & translation	0.01527
SL1381	tyrS	4.555	tyrosyl-tRNA synthetase	catalyzes the formation of tyrosyl-tRNA(Tyr) from tyrosine and tRNA(Tyr)	STM1449	Transcription & translation	0.00546667
SL1712	ychF	3.181	hypothetical ATP/GTP-binding protein	translation-associated GTPase; the crystal structure of the Haemophilus influenzae YchF protein showed similarity to the yeast structure (PDB: 1NI3); fluorescence spectroscopy revealed nucleic acid binding; the yeast protein YBR025c interacts with the translation elongation factor eEF1	STM1784	Transcription & translation	0.01201
SL1638	yciH	6.742	hypothetical translation initiaiton factor	involved in start site selection during the initiation of translation	STM1706	Transcription & translation	0.004177
SL2188	yeiP	12.92	elongation factor p-like protein		STM2211	Transcription & translation	0.00171167
SL2354	yfcB	4.39433	conserved hypothetical protein	involved in methylation of ribosomal protein L3	STM2385	Transcription & translation	0.00441967
SL2487	yfgB	9.27333	conserved hypothetical protein	23S rRNA m2A2503 methyltransferase; methylates the C2 position of the A2530 nucleotide in 23S rRNA; may be involved in antibiotic resistance	STM2525	Transcription & translation	0.00207
SL2612	yfiF	3.355	hypothetical RNA methyltransferase		STM2648	Transcription & translation	0.00711333
SL3270	yhbY	5.58367	conserved hypothetical protein		STM3298	Transcription & translation	0.00406467
SL3554	pitA	5.58	hypothetical low-affinity inorganic phosphate transporter	similar to E. coli low-affinity phosphate transport (AAC76518.1); PiT family	STM3589	Transport	0.0007485
SL3387	prlA	5.41567	preprotein translocase subunit	forms heterotrimeric complex in the membrane; in bacteria the complex consists of SecY which forms the channel pore and SecE and SecG; the SecG subunit is not essential; in bacteria translocation is driven via the SecA ATPase	STM3420	Transport	0.00889667
SL3913	rhtC	3.61467	threonine efflux protein	RhtB family	STM3959	Transport	0.0172733
SL0402	secD	3.155	protein-export membrane protein SecD	part of the preprotein secretory system; when complexed with proteins SecF and YajC, SecDFyajC stimulates the proton motive force-driven protein translocation, and appears to be required for the release of mature proteins from the extracytoplasmic side of the membrane	STM0407	Transport	0.001785
SL4086	secE	3.1365	preprotein translocase SecE subunit	forms a complex with SecY and SecG; SecYEG forms a protein-conducting channel to which secA binds and translocates targeted polypeptides across the cytoplasmic membrane, a process driven by ATP and a proton-motive force	STM4147	Transport	0.0408
SL0403	secF	4.174	protein-export membrane protein SecF	forms a complex with SecD and YajC; SecDFyajC stimulates the proton motive force-driven protein translocation; seems to modulate the cycling of SecA by stabilizing its membrane-inserted state and appears to be required for the release of mature proteins from the extracytoplasmic side of the membrane; in some organisms, such as Bacillus subtilis, SecD is fused to SecF	STM0408	Transport	0.000969
SL1452	sotB	11.318	Probable sugar efflux transporter.	similar to E. coli resistance/regulatory protein (AAC74601.1); contributes to control of arabinose regulon; MFS family	STM1522	Transport	0.01768
SL0620	tatE	6.043	sec-independent protein translocase protein TatE	TatE; similar to TatA and found in some proteobacteria; part of system that translocates proteins with a conserved twin arginine motif across the inner membrane; capable of translocating folded substrates typically those with bound cofactors; similar to a protein import system in thylakoid membranes	STM0632	Transport	0.013778
SL0174	yadH	3.2395	ABC transporter integral membrane protein	ABC superfamily membrane protein	STM0173	Transport	0.010815
SL0401	yajC	3.289	hypothetical membrane protein	member of preprotein translocase; forms a heterotrimer with SecD and SecF; links the SecD/SecF/YajC/YidC complex with the SecY/SecE/SecG complex	STM0406	Transport	0.00482667
SL4508	yjjK	3.5945	conserved hypothetical ABC transporter	ChvD; in Agrobacterium tumefaciens, mutations in both Walker boxes were found to affect virulence	STM4581	Transport	0.000403
SL0471	aefA	3.328	integral membrane protein AefA	small mechanosensitive ion channel (MscS) that opens in response to stretch forces in the membrane lipid bilayer; maintains cell turgor through accumulation and release of potassium; large protein class of MscS	STM0478	Transport/Cell membrane biogenesis, outer membrane & surface structure	0.01524
SL2460	uraA	5.71767	uracil permease (uracil transporter)	similar to E. coli uracil transport (AAC75550.1); NCS2 family	STM2497	Transport/Nucleotide metabolism	0.0245667
SL2265	ais	4.483	hypothetical protein (protein induced by aluminum)		STM2296	Unknown	0.00654333
SL2162	b2145	3.948	hypothetical membrane protein		STM2185	Unknown	0.01263
SL2708	cI	3.06733	bacteriophage repressor protein cI	similar to 21.9 kDa protein from E. coli retron Ec67	STM2738	Unknown	0.0101267
SL0451	cof	3.215	conserved hypothetical protein		STM0457	Unknown	0.02825
SL2281	elaA	3.007	conserved hypothetical protein		STM2312	Unknown	0.0103
SL1181	envE	5.514	hypothetical lipoprotein	probable lipoprotein EnvE precursor (SW:ENVE_SALTY)	STM1242	Unknown	0.00902
SL4330	fklB	3.93367	probable FkbP-type peptidyl-prolyl cis-trans isomerase	FKBP-type; rotamase; catalyzes the cis-trans isomerization of proline imidic peptide bonds in oligopeptides	STM4397	Unknown	0.000464067
SL1492	hdeB	11.1023	hypothetical secreted protein		STM1562	Unknown	0.00752
IsrP	IsrP	3.024				Unknown	0.0282
SL1008	lonH	3.017	conserved hypothetical protein	similar to E. coli ATP-dependent protease (AAC74041.1)	STM1068	Unknown	0.0181433
MicC	MicC	5.82				Unknown	0.0156
SL1003	pqiA	4.041	hypothetical inner membrane protein		STM1063	Unknown	0.01556
SL1775	proP	4.39267	ProP effector	affects solute and DNA transport through an unknown mechanism	STM1846	Unknown	0.011316
SL3909	rarD	3.93933	chloramphenicol-sensitive protein RarD		STM3955	Unknown	0.0239333
SL4194	siiB	7.42067	hypothetical integral membrane protein		STM4258	Unknown	0.00178
SL4196	siiD	3.14067	hypothetical type-I secretion protein	membrane permease; HlyD secretion protein (gi|7467244)	STM4260	Unknown	0.0419333
SL0286A	SL0286A	17.0433	conserved hypothetical protein (SPI-6 associated)			Unknown	0.00905667
SL1958	SL1958	3.1785	predicted bacteriophage protein			Unknown	0.00734
SL0033	STM0032	3.239	possible sulfatase		STM0032	Unknown	0.018
SL0490	STM0497	3.4175	probable secreted protein		STM0497	Unknown	0.0019055
SL0846	STM0870	3.36833	hypothetical membrane protein	similar to E. coli transport protein (AAC73934.1)	STM0870	Unknown	0.0143833
SL0962	STM1023	3.63333	Putative Probacteriophage Protein		STM1023	Unknown	0.0198767
SL0964	STM1025	5.85633	hypothetical bacteriophage lipoprotein		STM1025	Unknown	0.00286763
SL1484	STM1554	4.01	conserved hypothetical protein		STM1554	Unknown	0.02178
SL1606	STM1676	6.372	hypothetical oxidoreductase		STM1676	Unknown	0.00141897
SL1785	STM1856	12.639	conserved hypothetical protein		STM1856	Unknown	0.017265
SL1867	STM1934	11.481	hypothetical lipoprotein		STM1934	Unknown	0.006065
SL2999	STM3021	9.63433	conserved hypothetical protein		STM3021	Unknown	0.0009479
SL3061	STM3085	3.1255	hypothetical outer membrane lipoprotein		STM3085	Unknown	0.008775
SL3101	STM3127	4.31367	conserved hypothetical protein		STM3127	Unknown	0.0186233
SL3812	STM3845	3.846	hypothetical protein		STM3845	Unknown	0.0122567
SL4139	STM4204	8.574	hypothetical membrane protein		STM4204	Unknown	0.005865
SL4239	STM4302	209.3	hypothetical protein		STM4302	Unknown	0.00605067
SL4523	STM4596	4.808	hypothetical transcriptional regulator protein		STM4596	Unknown	0.0232
SL0009	yaaH	5.894	conserved hypothetical protein		STM0009	Unknown	0.005785
SL0244	yaeB	4.819	conserved hypothetical protein		STM0243	Unknown	0.01718
SL0308	yafK	7.716	hypothetical exported protein		STM0312	Unknown	0.00670167
SL0429	yajQ	3.00467	conserved hypothetical protein	nucleotide binding property based on structural studies of Haemophilus influenzae crystallized protein in PDB Accession Number 1IN0 and NMR studies of E. coli YajQ; the YajQ protein from Pseudomonas synringae appears to play a role in activation of bateriophage phi6 segment L transcription	STM0435	Unknown	0.00214633
SL0478	ybaB	4.058	conserved hypothetical protein		STM0485	Unknown	0.0014785
SL0467	ybaJ	3.39867	conserved hypothetical protein		STM0474	Unknown	0.00784
SL0847	ybjM	4.86833	hypothetical membrane protein		STM0871	Unknown	0.00413367
SL0853	ybjN	5.231	conserved hypothetical protein	similar to E. coli sensory transduction regulator (AAC73940.1)	STM0876	Unknown	0.002425
SL0912	ycaO	15.4313	conserved hypothetical protein		STM0975	Unknown	0.0177333
SL1739	ycgN	3.3945	hypothetical protein		STM1811	Unknown	0.007495
SL1534	ydcP	4.9325	hypothetical peptidase	similar to E. coli collagenase (AAC74517.1)	STM1604	Unknown	0.0363
SL1439	ydfZ	4.67233	conserved hypothetical protein		STM1509	Unknown	0.0266333
SL1365	ydhD	3.126	conserved hypothetical protein		STM1433	Unknown	0.023885
SL1763	yebN	10.7775	hypothetical membrane protein	membrane protein YebN	STM1834	Unknown	0.003365
SL1878	yecF	3.58767	conserved hypothetical protein		STM1949	Unknown	0.0149533
SL1843	yecM	6.082	conserved hypothetical protein		STM1908	Unknown	0.00468
SL2133	yehR	3.52233	hypothetical lipoprotein		STM2156	Unknown	0.00344
SL2263	yfaZ	4.92467	conserved hypothetical protein		STM2294	Unknown	0.00158133
SL2349	yfcL	4.3405	conserved hypothetical protein		STM2380	Unknown	7.12e-05
SL2480	yfgJ	6.9675	conserved hypothetical protein		STM2518	Unknown	0.00917
SL2630	yfiN	3.365	hypothetical membrane protein		STM2672	Unknown	0.01599
SL3274	yhbE	3.458	hypothetical membrane protein	pseudogene; frameshift relative to E. coli b3184; yhhE	STM3302	Unknown	0.009195
SL3613	yiaF	3.03733	conserved hypothetical protein		STM3647	Unknown	0.0144167
SL3686	yibR	3.90633	conserved hypothetical protein	hypothetical 9.0 kDa protein in rfaB-rfaP intergenic region (SW:YIBR_SALTY)	STM3720	Unknown	0.00169
SL3950	yihI	3.84933	conserved hypothetical protein	hypothetical 19.2 kDa protein in polA-hemN intergenic region (SW:YIHI_SALTY)	STM4003	Unknown	0.00040845
SL4068	yijP	3.1685	hypothetical membrane protein		STM4118	Unknown	0.019095
SL4230	yjdB	6.04567	hypothetical membrane protein	with ZipA and an unidentified 24 kDa protein forms a complex involved in cell division	STM4293	Unknown	0.00830667
SL4367	yjgA	3.18567	conserved hypothetical protein	similar to E. coli alpha helix protein (AAC77191.1)	STM4437	Unknown	0.00381667
SL1757	yoaE	3.5115	hypothetical membrane protein	similar to E. coli transport protein (AAC74886.1)	STM1828	Unknown	0.0221
SL1330A	yqeF	8.49	conserved hypothetical protein		STM1331	Unknown	0.006985
SL3063	yqgB	13.16	conserved hypothetical protein		STM3087	Unknown	0.003695
SL3366	yrdA	3.042	hypothetical transferase	similar to E. coli transferase (AAC76304.1)	STM3399	Unknown	0.0399
SL4193	siiA	5.34	type I secretion-related protein	inner membrane or exported protein spi4_A (gi|7467268)	STM4257	Virulence	0.00266367
SL4096	STM4157	3.03033	Type III secretion system effector protein		STM4157	Virulence	0.0144933
Genes down-regulated >3FC (P <0.05) post 1 h exposure to 10% (v/v) glycerol
SL1344 identifier	Gene Name	Average fold change	Gene product	Description	LT2 ortholog	Functional Group	P-value
SL1730	alr,dadX	0.265	Alanine racemase	catabolic enzyme, converts L-alanine to D-alanine which is then oxidized to pyruvate by dadA	STM1802	Amino acid transport & metabolism	0.00291
SL3081	ansB	0.1635	L-asparaginase	catalyzes the formation of aspartate from asparagine, periplasmic; regulated by cyclic AMP receptor protein (CRP) and also induced by anaerobiosis	STM3106	Amino acid transport & metabolism	0.0296
SL2925	cysH	0.016645	Phosphoadenosine phosphosulfate reductase	catalyzes the reduction of 3'-phosphoadenylyl sulfate into sulfite	STM2946	Amino acid transport & metabolism	0.02097
SL1731	dadA	0.169733	D-amino acid dehydrogenase small subunit	catalyzes the oxidative deamination of D-amino acids	STM1803	Amino acid transport & metabolism	0.0137967
SL2421	eutB	0.0538333	ethanolamine ammonia-lyase heavy chain	ethanolamine ammonia-lyase heavy chain (SW:EUTB_SALTY)	STM2458	Amino acid transport & metabolism	0.00325567
SL2420	eutC	0.0318	Ethanolamine ammonia-lyase light chain	catalyzes the formation of acetaldehyde from ethanolamine	STM2457	Amino acid transport & metabolism	0.00191989
SL2429	eutD	0.03565	hypothetical phosphate acyltransferase	in Salmonella this enzyme is required for ethanolamine catabolism; has higher affinity for CoA than Pta	STM2466	Amino acid transport & metabolism	0.009274
SL2426	eutE	0.03675	hypothetical aldehyde dehydrogenase	invovled in ethanolamine utilization protein EutE (SW:EUTE_SALTY)	STM2463	Amino acid transport & metabolism	0.000547
SL2424	eutG	0.0933	hypothetical alchohol dehydrogenase	ethanolamine utilization protein EutG (SW:EUTG_SALTY)	STM2461	Amino acid transport & metabolism	0.0012825
SL2423	eutH	0.0418	hypothetical membrane protein	ethanolamine utilization protein EutH (SW:EUTH_SALTY)	STM2460	Amino acid transport & metabolism	0.000881333
SL2425	eutJ	0.029	hypothetical ethanolamine utilization protein EutJ	EutJ (SW:EUTJ_SALTY); heatshock protein 70	STM2462	Amino acid transport & metabolism	0.0021445
SL2418	eutK	0.0790333	ethanolamine utilization protein EutK	ethanolamine utilization protein EutK precursor (SW:EUTK_SALTY)	STM2455	Amino acid transport & metabolism	0.0115667
SL2419	eutL	0.033	ethanolamine utilization protein EutL	ethanolamine utilization protein EutL (SW:EUTL_SALTY)	STM2456	Amino acid transport & metabolism	0.0114522
SL2428	eutM	0.0541333	ethanolamine utilization protein	involved in ethanolamine utilization protein EutM precursor (SW:EUTM_SALTY)	STM2465	Amino acid transport & metabolism	5.98e-05
SL2427	eutN	0.0756667	ethanolamine utilization protein	involved in ethanolamine utilization protein EutN (SW:EUTN_SALTY)	STM2464	Amino acid transport & metabolism	0.0129567
SL2432	eutP	0.0652333	hypothetical ethanolamine utilization protein EutP	ethanolamine utilization protein EutP (SW:EUTP_SALTY)	STM2469	Amino acid transport & metabolism	0.00784667
SL2431	eutQ	0.0819	hypothetical ethanolamine utilization protein EutQ	ethanolamine utilization protein EutQ (SW:EUTQ_SALTY)	STM2468	Amino acid transport & metabolism	0.0184433
SL2433	eutS	0.137667	hypothetical ethanolamine utilization protein EutS	ethanolamine utilization protein EutS (SW:EUTS_SALTY)	STM2470	Amino acid transport & metabolism	0.00711667
SL2430	eutT	0.0918667	hypothetical cobalamin adenosyltransferase	ethanolamine utilization cobalamin adenosyltransferase (SW:EUTT_SALTY)	STM2467	Amino acid transport & metabolism	0.00684
SL3030	gcvH	0.291667	Glycine cleavage system H protein. Probable glycine cleavage system H protein.	part of multienzyme complex composed of H, L, P, and T proteins which catalyzes oxidation of glycine to yield carbon dioxide, ammonia, 5,10-CH2-H4folate and a reduced pyridine nucleotide; protein H is involved in transfer of methylamine group from the P to T protein; covalently bound to a lipoyl cofactor	STM3054	amino acid transport & metabolism	0.0311
SL3029	gcvP	0.2385	Glycine dehydrogenase [decarboxylating]	acts in conjunction with GvcH to form H-protein-S-aminomethyldihydrolipoyllysine from glycine	STM3053	Amino acid transport & metabolism	0.0363
SL1723	gdhA	0.266	hypothetical glutamate dehydrogenase		STM1795	amino acid transport & metabolism	0.011835
SL0765	hutG	0.235	formiminoglutamase	catalyzes the formation of glutamate and formamide from N-formimidoyl-L-glutamate	STM0788	Amino acid transport & metabolism	0.0179367
SL0764	hutI	0.2545	imidazolonepropionase	catalyzing the hydrolysis of 4-imidazolone-5-propionate to N-formimidoyl-L-glutamate, the third step in the histidine degradation pathway	STM0787	Amino acid transport & metabolism	0.01018
SL3762	ilvB	0.1775	acetohydroxy acid synthase I, small subunit	catalyzes the formation of 2-acetolactate from pyruvate	STM3796	Amino acid transport & metabolism	0.00879
SL2991	lysA	0.1194	diaminopimelate decarboxylase	catalyzes the decarboxylation of diaminopimelate into lysine; pyridoxal phosphate(PLP)-binding	STM3013	Amino acid transport & metabolism	0.02205
SL3191	oat	0.01038	probable aminotransferase	catalyzes the formation of 4-aminobutyraldehyde from putrescine and 2-oxoglutarate	STM3218	Amino acid transport & metabolism	0.000201735
SL0682	potE	0.1015	putrescine-ornithine antiporter	catalyzes the uptake of putrescine via a proton symport mechanism, as well as the efflux of putrescine by a putrescine/ornithine antiport system	STM0700	Amino acid transport & metabolism	0.00631667
SL0874	poxB	0.0820667	pyruvate dehydrogenase	catalyzes the formation of acetate from pyruvate	STM0935	Amino acid transport & metabolism	0.0406333
SL4227	proP	0.137	hypothetical amino acid permease	similar to E. coli low-affinity transport system; proline permease II (AAC77072.1); MFS family	STM4290	Amino acid transport & metabolism	0.0377
SL1062	putA	0.01361	proline dehydrogenase (proline oxidase)		STM1124	Amino acid transport & metabolism	0.00638
SL0683	speF	0.110667	ornithine decarboxylase, inducible (ec 4.1.1.17)	similar to E. coli ornithine decarboxylase isozyme; inducible (AAC73787.1)	STM0701	Amino acid transport & metabolism	0.00528333
SL0002	thrA	0.2655	aspartokinase I/homoserine dehydrogenase I	multifunctional homotetrameric enzyme that catalyzes the phosphorylation of aspartate to form aspartyl-4-phosphate as well as conversion of aspartate semialdehyde to homoserine; functions in a number of amino acid biosynthetic pathways	STM0002	Amino acid transport & metabolism	0.00687175
SL0003	thrB	0.219333	Homoserine kinase	catalyzes the formation of O-phospho-L-homoserine from L-homoserine in threonine biosynthesis from asparate	STM0003	Amino acid transport & metabolism	0.01362
SL0004	thrC	0.317	threonine synthase	catalyzes the formation of L-threonine from O-phospho-L-homoserine	STM0004	Amino acid transport & metabolism	0.01284
SL0006	yaaJ	0.182233	hypothetical amino-acid transport protein	similar to E. coli inner membrane transport protein (AAC73118.1); AGCS family	STM0006	Amino acid transport & metabolism	0.01933
SL2142	yehY	0.2765	hypothetical permease transmembrane component	similar to E. coli transport system permease protein (AAC75191.1)	STM2164	Amino acid transport & metabolism	0.0194
SL2143	yehZ	0.1105	hypothetical periplasmic protein	similar to E. coli transport system permease protein (AAC75192.1); ABC superfamily binding protein; possibly glycine betaine choline transport for osmoprotection	STM2165	Amino acid transport & metabolism	0.00619
SL1308	ynhA	0.28	conserved hypothetical protein	Acts with SufS to catalyze the formation of L-alanine from L-cysteine	STM1374	Amino acid transport & metabolism	0.013425
SL3564	dcuB	0.0634667	hypothetical anaerobic C4 dicarboxylate membrane transport protein	functions in anaerobic transport of C4-dicarboxylate compounds such as fumarate; similar to dcuB	STM3599	Anaerobic metabolism	0.0152827
SL1429	dmsA1	0.14	hypothetical dimethyl sulphoxide reductase subunit	similar to E. coli oxidoreductase; major subunit (AAC74659.1)	STM1499	Anaerobic metabolism	0.001725
SL4243	dmsB	0.1615	hypothetical anaerobic dimethyl sulfoxide reductase chain A		STM4306	Anaerobic metabolism	0.00539
SL0904	dmsC	0.3155	anaerobic dimethyl sulfoxide reductase chain C		STM0966	Anaerobic metabolism	0.0397
SL4244	dmsC	0.324333	hypothetical dimethyl sulfoxide reductase subunit C	similar to E. coli DMSO reductase anchor subunit (AAC74662.1)	STM4307	Anaerobic metabolism	0.0327333
SL4395	STM4465	0.03384	ornithine carbamoyltransferase	catalyzes the formation of ornithine and carbamylphosphate from citrulline in the arginine catabolic pathway	STM4465	Anaerobic metabolism	0.00204
SL4396	STM4466	0.14095	carbamate kinase	reversible synthesis of carbamate and ATP from carbamoyl phosphate and ADP	STM4466	Anaerobic metabolism	0.00559
SL4397	STM4467	0.0623	arginine deiminase	catalyzes the degradation of arginine to citruline and ammonia	STM4467	Anaerobic metabolism	0.0133
SL3584	bcsA	0.3305	hypothetical polysaccharide biosynthesis protein catalytic subunit	polymerizes uridine 5'-diphosphate glucose to cellulose; acts with BcsB, BcsZ and BcsC in cellulose biosynthesis	STM3619	Carbohydrate transport & metabolism	0.01007
SL1247	celA	0.1505	PTS system, cellobiose-specific IIB component	catalyzes the phosphorylation of incoming sugar substrates concomitant with their translocation across the cell membrane; involved in N,N'-diacetylchitobiose transport; protein IIA transfers a phosphoryl group to IIB which then transfers the phosphoryl group to the sugar; IIC forms the translocation channel for the sugar uptake	STM1312	Carbohydrate transport & metabolism	0.01144
SL1251	celF	0.0564667	phospho-beta-glucosidase B		STM1316	Carbohydrate transport & metabolism	0.00230967
SL3094	citE	0.09885	possible citrate lyase	similar to E. coli citrate lyase beta chain; acyl lyase subunit (AAC73717.1); LysR family	STM3120	Carbohydrate transport & metabolism	0.005155
SL0939	dpaL	0.017955	diaminopropionate ammonia-lyase (ec 4.3.1.15) (diaminopropionatase) (alpha,beta-diaminopropionate ammonia-lyase)	catalyzes the formation of pyruvate from 2,3-diaminopropionate	STM1002	Carbohydrate transport & metabolism	0.0152
SL4023	ego	0.01545	hypothetical ABC transporter ATP-binding protein	similar to E. coli ATP-binding component of a transport system (AAC74586.1)	STM4074	Carbohydrate transport & metabolism	0.005185
SL0170	gcd	0.181667	glucose dehydrogenase		STM0169	Carbohydrate transport & metabolism	0.0252367
SL3505	glgB	0.158	1,4-alpha-glucan branching enzyme	catalyzes the transfer of a segment of a 1,4-alpha-D-glucan chain to a primary hydroxy group in a similar glucan chain	STM3538	Carbohydrate transport & metabolism	0.00693
SL3503	glgC	0.1169	glucose-1-phosphate adenylyltransferase	catalyzes the formation of ADP-glucose and diphosphate from ATP and alpha-D-glucose 1-phosphate	STM3536	Carbohydrate transport & metabolism	0.00335667
SL3504	glgX	0.148	glycogen operon protein	catalyzes the hydrolysis of the alpha-1,6-glucosidic linkages in partially depolymerized glycogen	STM3537	Carbohydrate transport & metabolism	0.0128465
SL0749	gpmA	0.278667	phosphoglycerate mutase 1	2,3-bisphosphoglycerate-dependent; catalyzes the interconversion of 2-phosphoglycerate to 3-phosphoglycerate	STM0772	Carbohydrate transport & metabolism	0.0101433
SL1760	manY	0.183	phosphotransferase enzyme II, C component	similar to E. coli PTS enzyme IIC; mannose-specific (AAC74888.1)	STM1831	Carbohydrate transport & metabolism	0.0332333
SL1761	manZ	0.213	phosphotransferase enzyme II, D component	hosphoenolpyruvate-dependent sugar phosphotransferase system catalyzes the phosphorylation of incoming sugar substrates concomitant with their translocation across the cell membrane; IID with IIC forms the translocation channel	STM1832	Carbohydrate transport & metabolism	0.02805
SL4236	melB	0.0222	melibiose carrier protein	melibiose carrier protein; thiomethylgalactoside permease; melibiose permease; Na+/Li+ melibiose symporter; melibiosetransporter (SW:MELB_SALTY); GPH family	STM4299	Carbohydrate transport & metabolism	0.02125
SL3309	nanE	0.139333	hypothetical N-acetylmannosamine-6-phosphate 2-epimerase 2 (ec 5.1.3.9) (mannac-6-p epimerase 2)	Converts N-acetylmannosamine-6-phosphate to N-acetylglucosamine-6-phosphate	STM3337	Carbohydrate transport & metabolism	0.00931
SL3308	nanK	0.1945	possible kinase	catalyzes the phosphorylation of the N-acetylmannosamine (ManNAc) liberated from N-acetyl-neuraminic acid by the nanA protein	STM3336	Carbohydrate transport & metabolism	0.006575
SL3310	nanT	0.247667	hypothetical sialic acid transporter	similar to E. coli sialic acid transporter (AAC76256.1); MFS family	STM3338	Carbohydrate transport & metabolism	0.02332
SL1863	otsB	0.0842333	trehalose phosphatase	biosynthetic; catalyzes the formation of trehalose and phosphate from trehalose-6-phosphate; expression is increased under osmotic stress and induced during the transition to stationary phase and by decreased temperature	STM1929	Carbohydrate transport & metabolism	0.01435
SL3851	rbsB	0.2995	D-ribose-binding periplasmic protein	periplasmic substrate-binding component of the ATP-dependent ribose transport system	STM3884	Carbohydrate transport & metabolism	0.0328
SL0637	STM0649	0.0623	hypothetical hydrolase N-terminus		STM0649	Carbohydrate transport & metabolism	0.00641333
SL0638	STM0650	0.0884	hypothetical hydrolase C-terminus	similar to E. coli hydrolase C-terminus (AAC76162.1)	STM0650	Carbohydrate transport & metabolism	0.00814
SL0830	STM0854	0.010885	conserved hypothetical protein		STM0854	Carbohydrate transport & metabolism	0.012265
SL3229	STM3256	0.0102967	PTS-transport family phosphoryl transfer protein	similar to E. coli PTS system; fructose-specific IIA/fpr component (AAC75230.1)	STM3256	Carbohydrate transport & metabolism	0.000715667
SL3565	STM3600	0.0724333	hypothetical carbohydrate kinase	similar to E. coli kinase (AAC76399.1); ribokinase family	STM3600	Carbohydrate transport & metabolism	0.00622
SL2437	tktB	0.1825	transketolase 2	catalyzes the formation of ribose 5-phosphate and xylulose 5-phosphate from sedoheptulose 7-phosphate and glyceraldehyde 3-phosphate; can transfer ketol groups between several groups; in E. coli there are two tkt genes, tktA expressed during exponential growth and the tktB during stationary phase	STM2474	Carbohydrate transport & metabolism	0.006275
SL1724	treA	0.124067	Periplasmic trehalase precursor	periplasmic; catalyzes the hydrolysis of trehalose to glucose which can then be imported into the cell	STM1796	Carbohydrate transport & metabolism	0.011341
SL3523	ugpB	0.237667	glycerol-3-phosphate-binding periplasmic protein	with UgpACE is involved in the uptake of glycerol-3-phosphate	STM3557	Carbohydrate transport & metabolism	0.0157
SL3110	uxuB	0.1306	D-mannonate oxidoreductase		STM3136	Carbohydrate transport & metabolism	0.0278
SL3307	yhcH	0.0626667	conserved hypothetical protein		STM3335	Carbohydrate transport & metabolism	0.0158973
SL4026	yneA	0.0297	hypothetical ABC transport protein, solute-binding component	similar to E. coli LacI-type transcriptional regulator (AAC74589.1); ABC superfamily periplasmic protein	STM4077	Carbohydrate transport & metabolism	0.020259
SL4027	yneB	0.0373667	hypothetical aldolase		STM4078	Carbohydrate transport & metabolism	0.0098944
SL4276	blc	0.3095	hypothetical lipoprotein	lipocalin; globomycin-sensitive outer membrane lipoprotein	STM4339	Cell membrane biogenesis, outer membrane & surface structure	0.01817
SL1080	csgB	0.15175	nucleation component of curlin monomers	CsgB; functions as a nucleator in the assembly of curli (coiled surface structures) on the cell surface	STM1143	Cell membrane biogenesis, outer membrane & surface structure	0.02105
SL1079	csgD	0.012385	csg operon transcriptional regulator protein	activates the csgBA and csgDEFG operons involved in biofilm formation	STM1142	Cell membrane biogenesis, outer membrane & surface structure	0.007465
SL3167	dsbB	0.09515	disulfide oxidoreductase		STM3194	Cell membrane biogenesis, outer membrane & surface structure	0.02569
SL4223	lpxO	0.075565	hypothetical membrane-bound beta-hydroxylase	dioxygenase for lipid synthesis; LpxO (gi|9454389)	STM4286	Cell membrane biogenesis, outer membrane & surface structure	0.004015
SL1663	ompW	0.276333	hypothetical outer membrane protein	receptor for colicin S4	STM1732	Cell membrane biogenesis, outer membrane & surface structure	0.0112333
SL1873	STM1940	0.114667	hypothetical exported protein		STM1940	Cell membrane biogenesis, outer membrane & surface structure	0.001668
SL3566	STM3601	0.0307667	hypothetical phosphosugar-binding protein	similar to E. coli transport protein (AAC76396.1)	STM3601	Cell membrane biogenesis, outer membrane & surface structure	0.00379333
SL4441	STM4510	0.286333	probable aspartate racemase	similar to E. coli resistance proteins (AAC75879.1)	STM4510	Cell membrane biogenesis, outer membrane & surface structure	0.0166567
SL4471	STM4540	0.0911667	hypothetical sugar isomerase		STM4540	Cell membrane biogenesis, outer membrane & surface structure	0.019
SL3552	yhiI	0.21	hypothetical HlyD family secretion protein	similar to E. coli membrane protein (AAC76512.1)	STM3587	Cell membrane biogenesis, outer membrane & surface structure	0.0132333
SL3189	cheM	0.242333	methyl-accepting chemotaxis protein II	similar to E. coli methyl-accepting chemotaxis protein I; serine sensor receptor (AAC77311.1)	STM3216	Cell motility & chemotaxis	0.00597867
SL2129	stcA	0.11835	hypothetical fimbrial subunit protein	similar to E. coli fimbrial-like protein (AAC75172.1)	STM2152	Cell motility & chemotaxis	0.0002685
SL4522	sthA	0.008075	hypothetical fimbrial protein		STM4595	Cell motility & chemotaxis	0.00492
SL3112	STM3138	0.278	hypothetical protein	similar to E. coli methyl-accepting chemotaxis protein I; serine sensor receptor (AAC77311.1)	STM3138	Cell motility & chemotaxis	0.001086
SL3542	tcp	0.201667	methyl-accepting chemotaxis citrate transducer	methyl-accepting chemotaxis citrate transducer (citrate chemoreceptorprotein) (SW:MCPC_SALTY)	STM3577	Cell motility & chemotaxis	0.0222567
SL1556	trg	0.231667	methyl-accepting chemotaxis protein III (mcp-iii) (ribose and galactose chemoreceptor protein)	similar to E. coli methyl-accepting chemotaxis protein III; ribose and galactose sensor receptor (AAC74503.1)	STM1626	Cell motility & chemotaxis	0.0144367
SL2398	pdxK	0.2435	pyridoxine kinase	catalyzes the formation of pyridoxal 5'-phosphate from pyridoxal	STM2435	Cofactor metabolism	0.0033
SL0433	cyoE	0.188	cytochrome o ubiquinol oxidase C subunit	converts protoheme IX and farnesyl diphosphate to heme O	STM0439	Cofactor metabolism/Energy production & conversion	0.00748
SL2273	pmrD	0.0627333	polymyxin B resistance protein	polymyxin b resistance protein PmrD (SW:PMRD_SALTY)	STM2304	Drug analog & resistance	0.00575667
SL0681	STM0699	0.0817667	possible 5-nitroimidazole antibiotic resistance		STM0699	Drug analog & resistance	0.00499667
SL0153	aceF	0.292667	dihydrolipoamide acetyltransferase component (E2) of pyruvate dehydrogenase	E2 component of pyruvate dehydrogenase multienzyme complex; in E. coli AceF contains three N-terminal lipoyl domains	STM0153	Energy production & conversion	0.0150167
SL1644	acnA	0.2511	aconitate hydratase 1 (citrate hydro-lyase 1)	Catalyzes the conversion of citrate to isocitrate	STM1712	Energy production & conversion	0.0171
SL0159	acnB	0.163667	aconitate hydratase 2 (citrate hydro-lyase 2)	catalyzes the conversion of citrate to isocitrate and the conversion of 2-methylaconitate to 2-methylisocitrate	STM0158	Energy production & conversion	0.01821
SL1056	agp	0.101433	glucose-1-phosphatase precursor (G1Pase), secreted	glucose-1-phosphatase precursor (SW:AGP_SALTY)	STM1117	Energy production & conversion	0.00347333
SL3645	aldB	0.09305	aldehyde dehydrogenase B	similar to E. coli aldehyde dehydrogenase B; lactaldehyde dehydrogenase (AAC76612.1)	STM3680	Energy production & conversion	0.0014725
SL2223F	ccmB	0.207	protoheme transport protein B2	similar to E. coli heme exporter protein B; cytochrome c-type biogenesis protein (AAC75260.1); ABC superfamily membrane protein; cytochrome c-type biogenesis protein	STM2253	Energy production & conversion	0.009425
SL2223A	ccmG	0.3305	cytochrome C-type biogenesis protein	similar to E. coli disulfide oxidoreductase; biogenesis of cytochrome c (AAC75255.1)	STM2248	Energy production & conversion	0.025215
SL3779	ccmH	0.194	cytochrome c-type biogenesis protein H1	similar to E. coli possible subunit of heme lyase (AAC75254.1); involved in cytochrome c-type biogenesis	STM3812	Energy production & conversion	0.00648
SL2223	ccmH	0.3285	cytochrome C-type biogenesis protein H2	similar to E. coli possible subunit of heme lyase (AAC75254.1); involved in cytochrome c-type biogenesis	STM2247	Energy production & conversion	0.01881
SL0437	cyoA	0.133667	cytochrome o ubiquinol oxidase subunit II		STM0443	Energy production & conversion	0.0101033
SL0436	cyoB	0.1139	cytochrome o ubiquinol oxidase subunit I		STM0442	Energy production & conversion	0.00453667
SL0435	cyoC	0.118967	cytochrome o ubiquinol oxidase subunit III		STM0441	Energy production & conversion	0.01599
SL0434	cyoD	0.1575	cytochrome o ubiquinol oxidase C subunit		STM0440	Energy production & conversion	0.02125
SL3984	fdoG	0.0473333	hypothetical 1 formate dehydrogenase-O, major subunit	similar to E. coli formate dehydrogenase-O major subunit (AAD13456.1)	STM4037	Energy production & conversion	0.00814967
SL3983	fdoH	0.0716667	formate dehydrogenase-O beta subunit	similar to E. coli formate dehydrogenase-O iron-sulfur subunit (AAD13455.1); Fe-S subunit	STM4036	Energy production & conversion	0.00205033
SL3982	fdoI	0.0917667	formate dehydrogenase-O gamma subunit	cytochrome b556(FDO) component; heme containing	STM4035	Energy production & conversion	0.000838667
SL1398	fumA	0.0918333	Fumarate hydratase class I, aerobic	fumarate hydratase class I aerobic isozyme (SW:FUMA_SALTY)	STM1468	Energy production & conversion	0.011088
SL1400	fumC	0.0811667	Fumarate hydratase class II	class II family (does not require metal); tetrameric enzyme; fumarase C; reversibly converts (S)-malate to fumarate and water; functions in the TCA cycle	STM1469	Energy production & conversion	0.0123867
SL0712	gltA	0.1078	citrate synthase	type II enzyme; in E. coli this enzyme forms a trimer of dimers which is allosterically inhibited by NADH and competitively inhibited by alpha-ketoglutarate; allosteric inhibition is lost when Cys206 is chemically modified which also affects hexamer formation; forms oxaloacetate and acetyl-CoA and water from citrate and coenzyme A; functions in TCA cycle, glyoxylate cycle and respiration; enzyme …	STM0730	Energy production & conversion	0.00639467
SL2825	hycI	0.332	hydrogenase 3 maturation protease	involved in the C-terminal processing of the large subunit of hydrogenase 3 HycE	STM2845	Energy production & conversion	0.03355
SL1176	icdA	0.189	isocitrate dehydrogenase	Converts isocitrate to alpha ketoglutarate	STM1238	Energy production & conversion	0.00359
SL0154	lpdA	0.269333	dihydrolipoamide dehydrogenase	E3 component of pyruvate and 2-oxoglutarate dehydrogenase complex; catalyzes the oxidation of dihydrolipoamide to lipoamide	STM0154	Energy production & conversion	0.00406333
SL2435	maeB	0.234333	NADP-dependent malate dehydrogenase (decarboxylating)	NADP-dependent; catalyzes the oxidative decarboxylation of malate to form pyruvate; decarboxylates oxaloacetate	STM2472	Energy production & conversion	0.0194967
SL3331	mdh	0.233667	malate dehydrogenase	oxidizes malate to oxaloacetate	STM3359	Energy production & conversion	0.01189
SL4215	nrfC	0.249667	4Fe-4S subunit, subunit of nitrite reductase complex	similar to E. coli formate-dependent nitrite reductase; FeS centers (AAC77042.1)	STM4279	Energy production & conversion	0.0208667
SL3467	pckA	0.164333	phosphoenolpyruvate carboxykinase	PEP carboxykinase; PEP carboxylase; PEPCK; catalyzes the phosphorylation and decarboxylation of oxaloacetate to form phosphoenolpyruvate using ATP	STM3500	Energy production & conversion	0.00747667
SL2041	phsA	0.0611667	thiosulfate reductase precursor	membrane-anchoring protein (SW:PHSA_SALTY); hydrogen sulfide production	STM2065	Energy production & conversion	0.00751
SL2040	phsB	0.0752667	thiosulfate reductase electron transport protein PhsB	PhsB (SW:PHSB_SALTY); hydrogen sulfide production; iron-sulfur subunit; electron transfer	STM2064	Energy production & conversion	0.00408067
SL2039	phsC	0.0287	thiosulfate reductase cytochrome b subunit	membrane-anchoring protein (SW:PHSC_SALTY); hydrogen sulfide production	STM2063	Energy production & conversion	0.00243467
SL0716	sdhA	0.0502	succinate dehydrogenase flavoprotein subunit	part of four member succinate dehydrogenase enzyme complex that forms a trimeric complex (trimer of tetramers); SdhA/B are the catalytic subcomplex and can exhibit succinate dehydrogenase activity in the absence of SdhC/D which are the membrane components and form cytochrome b556; SdhC binds ubiquinone; oxidizes succinate to fumarate while reducing ubiquinone to ubiquinol	STM0734	Energy production & conversion	0.00784333
SL0717	sdhB	0.137467	succinate dehydrogenase iron-sulfur protein	part of four member succinate dehydrogenase enzyme complex that forms a trimeric complex (trimer of tetramers); SdhA/B are the catalytic subcomplex and can exhibit succinate dehydrogenase activity in the absence of SdhC/D which are the membrane components and form cytochrome b556; SdhC binds ubiquinone; oxidizes succinate to fumarate while reducing ubiquinone to ubiquinol; the catalytic subunits …	STM0735	Energy production & conversion	0.00291067
SL0714	sdhC	0.107733	succinate dehydrogenase cytochrome b-556 subunit	similar to E. coli succinate dehydrogenase; cytochrome b556 (AAC73815.1)	STM0732	Energy production & conversion	0.0152333
SL0715	sdhD	0.112567	succinate dehydrogenase hydrophobic membrane anchor protein	similar to E. coli succinate dehydrogenase; hydrophobic subunit (AAC73816.1)	STM0733	Energy production & conversion	0.00457
SL0355	STM0360	0.0412333	probable terminal oxidase subunit I	similar to E. coli probable third cytochrome oxidase, subunit I (AAC74063.1)	STM0360	Energy production & conversion	0.0268733
SL0356	STM0361	0.2349	probable terminal oxidase subunit II		STM0361	Energy production & conversion	0.0114355
SL3993	STM4044	0.0578	alcohol dehydrogenase	similar to E. coli oxidoreductase (AAC76613.1); iron-containing	STM4044	Energy production & conversion	0.0102133
SL4242	STM4305	0.2603	hypothetical anaerobic dimethyl sulfoxide reductase chain		STM4305	Energy production & conversion	0.024865
SL0718	sucA	0.1203	2-oxoglutarate dehydrogenase E1 component	SucA; E1 component of the oxoglutarate dehydrogenase complex which catalyzes the formation of succinyl-CoA from 2-oxoglutarate; SucA catalyzes the reaction of 2-oxoglutarate with dihydrolipoamide succinyltransferase-lipoate to form dihydrolipoamide succinyltransferase-succinyldihydrolipoate and carbon dioxide	STM0736	Energy production & conversion	0.003
SL0719	sucB	0.162	dihydrolipoamide succinyltransferase component (E2)	component of 2-oxoglutarate dehydrogenase complex; catalyzes the transfer of succinyl coenzyme A to form succinyl CoA as part of the conversion of 2-oxoglutarate to succinyl-CoA	STM0737	Energy production & conversion	0.00278667
SL0720	sucC	0.0902667	succinyl-CoA synthetase beta chain	catalyzes the interconversion of succinyl-CoA and succinate	STM0738	Energy production & conversion	0.002549
SL0721	sucD	0.0983333	succinyl-CoA synthetase alpha chain	Catalyzes the only substrate-level phosphorylation in the TCA cycle	STM0739	Energy production & conversion	0.000643
SL4075	udhA	0.167633	possible pyridine nucleotide-disulphide oxidoreductase	catalyzes the conversion of NADPH to NADH	STM4126	Energy production & conversion	0.01199
SL0415	yajO	0.177667	hypothetical oxidoreductase	similar to E. coli NAD(P)H-dependent xylose reductase (AAC73522.1); K+ channel protein	STM0421	Energy production & conversion	0.0107367
SL1528	ydcW	0.232	hypothetical aldehyde dehydrogenase	catalyzes the formation of 4-aminobutanoate from 4-aminobutanal; involved in putrescine degradation	STM1597	Energy production & conversion	0.0202
SL1071	STM1133	0.185	hypothetical oxidoreductase	similar to E. coli dehydrogenase (AAC77236.1)	STM1133	Energy production and conversion	0.00409
SL3786	yhjA	0.0893333	probable cytochrome c peroxidase	similar to E. coli cytochrome C peroxidase (AAC76543.1)	STM3820	Energy production and conversion	0.0146367
SL1865	ftnB	0.2145	ferritin-like protein		STM1932	Inorganic ion transport & metabolism	0.00521
SL1253	katE	0.0227567	catalase HPII	Catalase HPII; monofunctional catalase that decomposes hydrogen peroxide into water and oxygen; serves to protect cells from the toxic effects of hydrogen peroxide	STM1318	Inorganic ion transport & metabolism	0.00332
SL4056	katG	0.1366	catalase (hydroperoxidase I)	peroxidase/catalase HPI (SW:CATA_SALTY)	STM4106	Inorganic ion transport & metabolism	0.00504767
SL4224	phnO	0.203	hypothetical acetyltransferase		STM4287	Inorganic ion transport & metabolism	0.00726667
SL1372	sodC	0.261333	copper-zinc superoxide dismutase	SodC; copper and zinc binding; converts superoxide radicals to hydrogen peroxide and water	STM1440	Inorganic ion transport & metabolism	0.00495467
SL0983	sodC	0.285333	bacteriophage encoded superoxide dismutase [cu-zn] 1 precursor (ec 1.15.1.1) (sodCI)	superoxide dismutase CuZn precursor (SW:SODC_SALTY); important virulence function; implicated in defence against macrophage killing	STM1044	Inorganic ion transport & metabolism	0.00427667
SL1808	STM1874	0.316	hypothetical cation transporter	similar to E. coli resistance protein (AAC74910.1)	STM1874	Inorganic ion transport & metabolism	0.007345
SL1305	sufC	0.01273	hypothetical ABC transport ATP-binding subunit	part of SUF system involved in inserting iron-sulfur clusters into proteins; in E. coli this protein forms a complex with SufBD; the SufBCD complex stimulates the cysteine desulfurase SufS in conjunction with SufE	STM1371	Inorganic ion transport & metabolism	0.002346
SL1412	ydgF	0.169667	hypothetical conserved membrane protein	with MdtI is involved in resistance to deoxycholate , nalidixic acid, fosfomycin, and SDS	STM1482	Inorganic ion transport & metabolism	0.00519167
SL1518	yncD	0.22475	probable TonB-dependent receptor YncD precursor	similar to E. coli outer membrane receptor for iron transport (AAC74533.1)	STM1587	Inorganic ion transport & metabolism	0.0127995
SL0558	apeE	0.329	outer membrane esterase	outer membrane esterase (gi|2896133); N-acetyl phenylalanine beta-naphthyl esterase	STM0570	Lipid metabolism	0.029485
SL3936	fadB	0.159	large (alpha) subunit of the fatty acid-oxidizing multienzyme complex	includes enoyl-CoA hydratase, delta(3)-cis-delta(2)-trans-enoyl-CoA isomerase, 3-hydroxyacyl-CoA dehydrogenase, and 3-hydroxybutyryl-CoA epimerase; catalyzes the formation of an hydroxyacyl-CoA by addition of water on enoyl-CoA; also exhibits 3-hydroxyacyl-CoA epimerase and 3-hydroxyacyl-CoA dehydrogenase activities; forms a heterotetramer with FadA; similar to FadI2J2 complex; functions in beta-…	STM3983	Lipid metabolism	0.02745
SL0305	fadE	0.209	possible acyl-CoA dehydrogenase	functions in fatty acid oxidation; converts acyl-CoA and FAD to FADH2 and delta2-enoyl-CoA	STM0309	Lipid metabolism	0.0387
SL2358	fadI	0.2605	hypothetical 3-ketoacyl-CoA thiolase	FadI; fatty acid oxidation complex component beta; functions in a heterotetramer with FadJ; similar to FadA2B2 complex; functions in beta-oxidation of fatty acids during anaerobic growth	STM2389	Lipid metabolism	0.01789
SL0512	garR	0.00849	2-hydroxy-3-oxopropionate reductase	similar to E. coli oxidoreductase (AAC73611.1)	STM0519	Lipid metabolism	0.0047945
SL4058	gldA	0.151	glycerol dehydrogenase	forms dimers and octamers; involved in conversion of glycerol to dihydroxy-acetone	STM4108	Lipid metabolism	0.01221
SL3502	glgA	0.105367	glycogen synthase	catalyzes the formation of alpha-1,4-glucan chains from ADP-glucose	STM3535	Lipid metabolism	0.0135233
SL4035	glpK	0.08285	glycerol kinase	Converts glycerol and ADP to glycerol-3-phosphate and ADP	STM4086	Lipid metabolism	0.02166
SL4255	phoN	0.0115	nonspecific acid phosphatase precursor	nonspecific acid phosphatase precursor (SW:PHON_SALTY)	STM4319	Lipid metabolism	0.0013505
SLP1_0026	SLP1_0026	0.0774	conjugative transfer protein		PSLT083	Mobile genetic element	0.0113933
SLP1_0061	SLP1_0061	0.255	hypothetical carbonic anhydrase		PSLT046	Mobile genetic element	0.00115
SLP1_0062	SLP1_0062	0.318667	hypothetical resolvase (fragment)		PSLT045	Mobile genetic element	0.00496667
SLP1_0063	SLP1_0063	0.132533	hypothetical integrase protein		PSLT044	Mobile genetic element	0.00903067
SLP1_0075	SLP1_0075	0.3245	hypothetical diguanylate cyclase/phosphodiesterase		PSLT032	Mobile genetic element	0.03805
SLP1_0081	SLP1_0081	0.205667	exported protein		PSLT026	Mobile genetic element	0.00305667
SLP2_0078	SLP2_0078	0.0104	conjugal transfer protein			Mobile genetic element	0.00202
SL1986	amn	0.2675	AMP nucleosidase	Catalyzes the hydrolysis of AMP to form adenine and ribose 5-phosphate using water as the nucleophile	STM2009	Nucleotide metabloism	0.01127
SL4336	cpdB	0.271667	2',3'-cyclic-nucleotide 2'-phosphodiesterase	periplasmic enzyme; functions during ribonucleic acid degradation; 2',3'-cyclic nucleotides are first converted to 3'-nucleotide and then cleaved to yield a ribonucleotide and a phosphate	STM4403	Nucleotide metabloism	0.0216567
SL2400	yfeJ	0.228	hypothetical amidotransferase	Catalyzes the transfer of the ammonia group from glutamine to a new carbon-nitrogen group	STM2437	Nucleotide metabolism	0.01405
SL4013	cdh,ushB	0.329	CDP-diglyceride hydrolase	CDP-diacylglycerol pyrophosphatase (SW:CDH_SALTY)	STM4064	Other	0.03895
SL1467	hyaB2	0.0652	uptake hydrogenase-1 large subunit		STM1538	Other	0.0226633
SL2836	hypC	0.3165	hydrogenase isoenzymes formation protein HypC	HypC; accessory protein necessary for maturation of the hydrogenase isoforms 1, 2 and 3; forms a complex with HypD, HypE, and HypF proteins, which is the site of ligand biosynthesis and attachment to the iron atom of the NiFe site in the hydrogenase	STM2856	Other	0.03465
SL4443	iadA	0.0847	probable isoaspartyl dipeptidase		STM4512	Other	0.00730667
SL4341	msrA	0.314	peptide methionine sulfoxide reductase	this stereospecific enzymes reduces the S isomer of methionine sulfoxide while MsrB reduces the R form; provides protection against oxidative stress	STM4408	Other	0.004349
SL2028	pduQ	0.02457	hypothetical propanol dehydrogenase	similar to E. coli CoA-linked acetaldehyde dehydrogenase and iron-dependent alcohol dehydrogenase; pyruvate-formate-lyase deactivase (AAC74323.1); propanediol utilization protein	STM2052	Other	0.0143
SL2031	pduU	0.02524	hypothetical propanediol utilization protein PduU	propanediol utilization protein PduU (SW:PDUU_SALTY); propanediol utilization protein	STM2055	Other	0.01405
SL1058	wraB	0.181	trp repressor binding protein	stationary phase protein that binds TrpR repressor	STM1119	Other	0.00154267
SL3425	yheR	0.0312	hypothetical oxidoreductase	required for KefB activity	STM3458	Other	0.00807
SL0829	bssR	0.261	conserved hypothetical protein	BssS; regulator of biofilm through signal secretion; disruption of this gene in E. coli led to effects on biofilm formation, alteration in expression of a number of genes and mutations in bssS led to defects in indole transport and autoinducer-2 uptake and processing	STM0853	Regulation	0.00131733
SL0588	cstA	0.05535	carbon starvation protein A		STM0600	Regulation	0.00832
SL2417	eutR	0.0409333	ethanolamine operon transcriptional regulator	activates the transcription of the ethanolamine utilization operon	STM2454	Regulation	0.013812
SL3235	gatR	0.309	galactitol utilization operon repressor	similar to E. coli split galactitol utilization operon repressor (AAC75148.1)	STM3262	Regulation	0.015055
SL0456	glnK	0.00978	nitrogen regulatory protein P-II	indirectly regulates nitrogen metabolism; at high nitrogen levels P-II 2 prevents the phosphorylation of NR-I, the transcriptional activator of the glutamine synthetase gene (glnA); at low nitrogen levels P-II 2 is uridylylated to form PII-UMP and interacts with an adenylyltransferase (GlnE) that activates GlnA; functionally it is equivalent to protein P-II (GlnB), but itsexpression is driven by …	STM0462	Regulation	0.000999
SL1246	osmE	0.281667	osmotically inducible lipoprotein E precursor	osmotically-inducible lipoprotein E; activator of ntr-like gene protein	STM1311	Regulation	0.0207
SL1169	phoP	0.114367	transcriptional regulatory protein PhoP, regulator of virulence determinants	response regulator in two-component regulatory system with PhoQ; involved in magnesium starvation and stress	STM1231	Regulation	0.00290767
SL1168	phoQ	0.147	sensor protein PhoQ, regulator of virulence determinants	virulence sensor protein PhoQ (SW:PHOQ_SALTY); in two-component regulatory system with PhoP; ligand is Mg+	STM1230	Regulation	0.00469
SL0362	prpR	0.01385	propionate catabolism operon regulatory protein	propionate catabolism operon regulatory protein (SW:PRPR_SALTY); EBP family	STM0367	Regulation	0.010395
SL2846	sprB	0.1595	AraC-family transcriptional regulator		STM2866	Regulation	0.03395
SL0014	STM0014	0.00772	hypothetical regulatory protein	similar to E. coli transcriptional regulator LysR-type (AAC73704.1); LysR family	STM0014	Regulation	0.00322
SL2244	STM2275	0.2035	hypothetical transcriptional regulator	GntR family	STM2275	Regulation	0.02265
SL4250	STM4314	0.0149333	Regulator of flhDC	LuxR family	STM4314	Regulation	0.01139
SL4251	STM4315	0.0911333	Regulator of SPI-1	HilD (gi|4455108); AraC-type; contains DNA-binding domain	STM4315	Regulation	0.00829
SL1555	ydcI	0.1859	hypothetical LysR-family transcriptional regulatory protein	similar to E. coli transcriptional regulator LysR-type (AAC74504.1); LysR family	STM1625	Regulation	0.0041329
SL4022	ydeW	0.2435	hypothetical regulatory protein	similar to E. coli transcriptional regulator, sorC family (AAC74585.1)	STM4073	Regulation	0.0233
SL1215	yeaM	0.160875	hypothetical transcriptional regulator	similar to E. coli AraC-type regulatory protein (AAC74860.1); AraC/XylS family	STM1279	Regulation	0.0255
SL2178	yeiE	0.260333	hypothetical transcriptional regulator	similar to E. coli transcriptional regulator LysR-type (AAC75218.1); LysR family	STM2201	Regulation	0.00366967
SL2436	tal	0.07425	Transaldolase	Maintains the balance of metabolites in the pentose-phosphate pathway	STM2473	Regulation/Carbohydrate transport & metabolism	0.00801
SL1879	sdiA	0.188667	cell-division regulatory protein	regulates genes involved in cell division	STM1950	Regulation/Cell division	0.00274
SL1620	pspA	0.180333	bacteriophage shock protein A	involved in maintaining membrane potential under membrane stress conditions; also acts as a negative transcriptional regulator of the phage shock protein (psp) operon(pspABCDE) by regulating the transcriptional activator PspF	STM1690	Regulation/Stress response	0.00553333
SL2903	rpoS	0.205667	RNA polymerase sigma subunit RpoS (sigma-38)	sigma factors are initiation factors that promote the attachment of RNA polymerase to specific initiation sites and are then released; this sigma factor controls a regulon of genes required for protection against external stresses	STM2924	Regulation/Transcription & translation	0.01417
SL1476	STM1547	0.275	hypothetical regulatory protein	marR-family	STM1547	Regulation/Transcription & translation	0.0123
SL2157	STM2180	0.08291	hypothetical transcriptional regulator	similar to E. coli transcriptional regulator LysR-type (AAC74504.1); LysR family	STM2180	Regulation/Transcription & translation	0.00258
SL3858	yifA	0.2975	possible LysR-family transcriptional regulatory protein	Negatively regulates the transcription of the flagellar master operon flhDC by binding to the upstream region of the operon	STM3897	Regulation/Transcription & translation	0.0045705
SL1325	ssrB	0.009615	two-component response regulator	SsrB (gi|2765824); type III secretion system regulator; similar to DegU/UvrY/BvgA; regulated by OmpR-EnvZ; controls regulation of SPI-2 expression	STM1391	Regulation/Virulence	0.00256
SL1064	phoH	0.124667	PhoH protein (phosphate starvation-inducible protein PsiH)		STM1126	Signal transduction	0.00641
SL0800	ybiI	0.229	hypothetical Zinc-finger containing protein	DnaK suppressor protein	STM0825	Signal transduction	0.006605
SL1592	ydaA	0.325	conserved hypothetical protein	with UspC and UspD is involved in resistance to UV irradiation	STM1661	Signal transduction	0.01227
SL1220	yeaG	0.0658333	conserved hypothetical protein		STM1285	Signal transduction	0.00411333
SL3190	aer	0.126133	aerotaxis receptor protein	similar to E. coli aerotaxis sensor receptor; flavoprotein (AAC76107.1); senses cellular redox state or proton motive force	STM3217	Signal transduction/Anaerobic metabolism	0.01793
sRNA13	sRNA13	0.1895				sRNA	0.0038955
sRNA31	sRNA31	0.24				sRNA	0.015175
sRNA33	sRNA33	0.137				sRNA	0.01955
STnc1050	STnc1050	0.0754				sRNA	0.0244
STnc1070	STnc1070	0.152				sRNA	6.285e-05
STnc1190	STnc1190	0.1415				sRNA	0.02965
STnc1330	STnc1330	0.122				sRNA	0.0185333
STnc1440	STnc1440	0.08655				sRNA	0.00643
STnc1480	STnc1480	0.185667				sRNA	0.0108807
STnc1670	STnc1670	0.261				sRNA	0.0015125
STnc1810	STnc1810	0.304				sRNA	0.0233
STnc1870	STnc1870	0.324				sRNA	0.0077365
STnc510	STnc510	0.0125667				sRNA	0.00145067
SL1493	osmC	0.0564667	osmotically inducible protein C	similar to E. coli osmotically inducible protein (AAC74555.1); resistance protein; osmotically inducible	STM1563	Stress response	0.01255
SL4489	osmY	0.0622667	Putative periplasmic protein	similar to E. coli hyperosmotically inducible periplasmic protein (AAC77329.1); RpoS-dependent stationary phase gene	STM4561	Stress response	0.00451
SL1619	pspB	0.318	bacteriophage shock protein B	acts together with PspC to induce psp operon during infection with phage, exposure to ethanol or osmotic shock; forms a complex with PspA and C; PspC is required for PspAB binding	STM1689	Stress response	0.000798
SL3556	uspA	0.291	universal stress protein A	similar to E. coli universal stress protein; broad regulatory function (AAC76520.1)	STM3591	Stress response	0.00884333
SL3555	uspB	0.209333	universal stress protein B	ppGpp-dependent, membrane associated, stress protein produced under conditions of nutrient deprivation, osmotic shock and oxidative stress	STM3590	Stress response	0.00327433
SL0766	hutC	0.1225	histidine utilization repressor		STM0789	Transcription & translation	0.0201195
SL1175	rluB	0.297	hypothetical ribosomal large subunit pseudouridine synthase B		STM1237	Transcription & translation	0.01962
SL0342	STM0347	0.01072	possible transcriptionl regulator		STM0347	Transcription & translation	0.002
SL1477	STM1548	0.01225	hypothetical isomerase		STM1548	Transcription & translation	0.003145
SL4442	yjiE	0.2313	probable transcriptional activator	similar to E. coli transcriptional regulator LysR-type (AAC77283.1); LysR family	STM4511	Transcription & translation	0.00923
SL0654	gltI	0.0963667	ABC transporter periplasmic binding protein (glutamate/aspartate?)	similar to E. coli periplasmic binding transport protein (AAC73756.1); ABC superfamily binding protein	STM0665	Transport	0.00637667
SL0653	gltJ	0.232333	glutamate/aspartate transport system permease protein GltJ	similar to E. coli glutamate/aspartate transport system permease (AAC73755.1); ABC superfamily membrane protein	STM0664	Transport	0.02399
SL0652	gltK	0.1275	glutamate/aspartate transport system permease protein GltK	similar to E. coli glutamate/aspartate transport system permease (AAC73754.1); ABC superfamily membrane protein	STM0663	Transport	0.027115
SL2794	proV	0.01475	glycine betaine/l-proline transport ATP-binding protein	with ProWX is involved in the high-affinity uptake of glycine betaine	STM2809	Transport/Amino acid transport & metabolism	0.00733
SL2795	proW	0.1378	glycine betaine/L-proline transport system permease protein P	with ProVX is involved in the high-affinity uptake of glycine betaine	STM2810	Transport/Amino acid transport & metabolism	0.02165
SL2796	proX	0.0593333	glycine betaine-binding periplasmic protein precursor	with ProVW, part of the high-affinity transport system for the osmoprotectant glycine betaine	STM2811	Transport/Amino acid transport & metabolism	0.00684345
SL1421	STM1491	0.05885	hypothetical ABC transporter ATP/GTP-binding protein	similar to E. coli ATP-binding component of a transport system (AAC75190.1); ABC-type ATPase component	STM1491	Transport/Amino acid transport & metabolism	0.03125
SL1422	STM1492	0.0528	hypothetical ABC transporter membrane protein	similar to E. coli transport system permease protein (AAC75189.1); binding-protein-dependent	STM1492	Transport/Amino acid transport & metabolism	0.00839
SL1423	STM1493	0.014	hypothetical ABC transporter periplasmic binding protein	similar to E. coli transport system permease protein (AAC75192.1)	STM1493	Transport/Amino acid transport & metabolism	0.03245
SL3628	bax	0.0772	hypothetical exported amidase	similar to E. coli ATP-binding protein (AAC76594.1)	STM3663	Unknown	0.00243333
SL3921	dlhH	0.3045	hypothetical hydrolase	similar to E. coli enzyme (AAC76833.1)	STM3967	Unknown	0.005625
SL1179	envF	0.15465	lipoprotein		STM1240	Unknown	0.02205
SL2765	mig-14	0.07777	hypothetical transcriptional regulator		STM2782	Unknown	0.00734267
SL0302	pagN	0.0239333	possible outer membrane adhesin		STM0306	Unknown	0.0126747
SL0274	sciK1	0.0117	conserved hypothetical protein (SPI-6 associated)		STM0279	Unknown	0.0025225
SL1786	SL1786	0.3285	hypothetical protein			Unknown	0.007625
SL3726	slsA	0.01255	conserved hypothetical protein	SlsA (gi|4324613); similar to STM0950	STM3761	Unknown	0.0018585
SL0343	STM0348	0.0129333	probable secreted protein		STM0348	Unknown	0.0158733
SL0354	STM0359	0.09985	hypothetical protein		STM0359	Unknown	0.0217
SL0431	STM0437	0.00868	hypothetical exported protein		STM0437	Unknown	0.00385
SL0963	STM1024	0.01019	predicted bacteriophage protein		STM1024	Unknown	0.01025
SL1202	STM1267	0.279	hypothetical protein		STM1267	Unknown	0.02545
SL1469	STM1540	0.232	hypothetical secreted hydrolase		STM1540	Unknown	0.0165
SL1596	STM1665	0.0660333	conserved hypothetical protein		STM1665	Unknown	0.005675
SL1602	STM1672	0.01322	hypothetical protein		STM1672	Unknown	0.00811967
SL1662	STM1731	0.209	catalase		STM1731	Unknown	0.00878333
SL1811	STM1877	0.1154	conserved hypothetical protein		STM1877	Unknown	0.0262667
SL2215	STM2239	0.0126	predicted bacteriophage protein		STM2239	Unknown	0.0022005
SL2919	STM2940	0.18335	hypothetical protein		STM2940	Unknown	0.00664
SL3013	STM3036	0.05475	conserved hypothetical protein		STM3036	Unknown	0.024885
SL3105	STM3131	0.156667	conserved hypothetical protein		STM3131	Unknown	0.00465333
SL3107	STM3133	0.0129867	possible hydrolase		STM3133	Unknown	0.011572
SL3569	STM3604	0.2085	hypothetical membrane protein		STM3604	Unknown	0.02985
SL3656	STM3691	0.01542	autotransporter	similar to E. coli membrane protein (AAC74454.1)	STM3691	Unknown	0.025185
SL3711	STM3745	0.303	conserved hypothetical protein (pseudogene)		STM3745	Unknown	0.0301
SL3896	STM3941	0.0724	hypothetical inner membrane protein		STM3941	Unknown	0.01575
SL3991	STM4042A	0.284667	hypothetical DNA-binding protein		STM4042A	Unknown	0.0127577
SL4020	STM4071	0.0232	conserved hypothetical protein		STM4071	Unknown	0.00608
SL4094	STM4155	0.01055	hypothetical inner membrane protein		STM4155	Unknown	0.0003575
SL4212	STM4276	0.293	hypothetical protein		STM4276	Unknown	0.0176
SL4245	STM4308	0.0449	conserved hypothetical protein	similar to E. coli oxidoreductase component (AAC74663.1)	STM4308	Unknown	0.0027715
SL4249	STM4313	0.0360667	conserved hypothetical protein		STM4313	Unknown	0.014027
SL4394	STM4464	0.236	hypothetical membrane protein	similar to E. coli S-transferase (AAC75358.1)	STM4464	Unknown	0.00477
SL4433	STM4503	0.316	hypothetical inner membrane protein		STM4503	Unknown	0.02585
SL4434	STM4504	0.0206667	hypothetical protein		STM4504	Unknown	0.0163667
SL2408	ucpA	0.1031	hypothetical oxidoreductase	similar to E. coli oxidoreductase (AAC75479.1)	STM2445	Unknown	0.0181667
SL1792	umuC	0.1236	conserved hypothetical protein			Unknown	0.020505
SL0459	ybaY	0.0489	conserved hypothetical lipoprotein		STM0465	Unknown	0.00113733
SL0641	ybeL	0.2705	conserved hypothetical protein	similar to E. coli alpha helical protein (AAC73744.1)	STM0653	Unknown	0.01027
SL0736	ybgS	0.0917	hypothetical exported protein	similar to E. coli homeobox protein (AAC73840.1)	STM0759	Unknown	0.0246667
SL0793	ybhF	0.135	hypothetical ABC transporter ATP-binding protein	similar to E. coli ATP-binding component of a transport system (AAC73881.1)	STM0817	Unknown	0.0254
SL0792	ybhS	0.223	hypothetical inner membrane protein	ABC superfamily membrane protein	STM0816	Unknown	0.0359
SL0879	ybjX	0.0972667	hypothetical virK protein	similar to E. coli enzyme (AAC73964.1)	STM0940	Unknown	0.000936
SL1057	yccJ	0.198	conserved hypothetical protein		STM1118	Unknown	0.004999
SL1732	ycgB	0.261667	conserved hypothetical protein		STM1804	Unknown	0.0248533
SL1710	ychH	0.308667	hypothetical exported protein	YchH; transcription activated by CRP (cyclic AMP receptor protein), a global transcription factor involved in regulation of metabolism in enteric bacteria; ychH presents a class II promoter to bind CRP; unknown function	STM1782	Unknown	0.0252
SL1661	yciE	0.00931	conserved hypothetical protein		STM1730	Unknown	0.002445
SL1660	yciF	0.0328067	conserved hypothetical protein	similar to E. coli structural proteins (AAC74340.1)	STM1729	Unknown	0.0204067
SL1659	yciG	0.138967	conserved hypothetical protein		STM1728	Unknown	0.02322
SL1227	yeaC	0.326	conserved hypothetical protein		STM1292	Unknown	0.00738467
SL1219	yeaH	0.218	conserved hypothetical protein		STM1284	Unknown	0.004745
SL2197	yejG	0.21	conserved hypothetical protein		STM2220	Unknown	0.01223
SL2786	ygaM	0.183	conserved hypothetical protein		STM2802	Unknown	0.0126
SL2779	ygaU	0.1059	conserved hypothetical protein	LysM domain	STM2795	Unknown	0.002368
SL2916	ygbF	0.277333	conserved hypothetical protein		STM2937	Unknown	0.00861
SL2963	ygdI	0.0438333	possible lipoprotein		STM2983	Unknown	0.00992
SL3042	yggA	0.213667	possible membrane transport protein	Involved in the export of arginine	STM3066	Unknown	0.0216
SL2920	yghJ	0.229	hypothetical protein		STM2941	Unknown	0.007135
SL3209	yhaL	0.22	conserved hypothetical protein		STM3237	Unknown	0.03305
SL3335	yhcO	0.1135	conserved hypothetical protein		STM3363	Unknown	0.02615
SL3438	yhfG	0.2485	conserved hypothetical protein	hypothetical 6.8 kDa protein in fic-ppiA intergenic region (SW:YHFG_SALTY)	STM3471	Unknown	0.02145
SL3518	yhhA	0.239333	hypothetical protein		STM3552	Unknown	0.00015331
SL3550	yhhJ	0.0735	hypothetical ABC-2 type superfamily transport protein	similar to E. coli transporter (AAC76510.1); ABC superfamily; ATP-binding/membrane transport protein	STM3585	Unknown	0.008715
SL3551	yhiH	0.16115	hypothetical ABC transporter ATP-binding protein		STM3586	Unknown	0.01975
SL3557	yhiP	0.270333	hypothetical PTR2 family transport protein	member of the POT family of peptide transporters; probable proton-dependent peptide transporter function	STM3592	Unknown	0.0228
SL3575	yhjG	0.176333	hypothetical membrane protein		STM3610	Unknown	0.00525333
SL3907	yigF	0.0158	conserved hypothetical protein	hypothetical 14.6 kDa protein in corA-rarD intergenic region (SW:YIGF_SALTY)	STM3953	Unknown	0.02607
SL3908	yigG	0.0138	conserved hypothetical protein		STM3954	Unknown	0.00937
SL3992	yiiL	0.258	conserved hypothetical protein		STM4043	Unknown	0.0133567
SL4200	yjcC	0.009225	hypothetical exported protein		STM4264	Unknown	0.0024381
SL2522	yjdL	0.319667	hypothetical transmembrane transport protein	similar to E. coli peptide transporter (AAC77091.1); POT family	STM2560	Unknown	0.0265333
SL4311	yjfN	0.26	hypothetical protein		STM4378	Unknown	0.02606
SL4312	yjfO	0.281	hypothetical exported protein	in E. coli, mutation of this gene affects biofilm maturation, stress response, and motility	STM4379	Unknown	0.0371667
SL4444	yjiG	0.0657333	hypothetical membrane protein		STM4513	Unknown	0.00716667
SL4445	yjiH	0.0577	hypothetical membrane protein		STM4514	Unknown	0.00351433
SL1059	ymdF	0.2075	conserved hypothetical protein		STM1121	Unknown	0.012635
SL1582	ynaF	0.175333	conserved hypothetical protein	similar to E. coli filament protein (AAC74458.1)	STM1652	Unknown	0.00219233
SL1593	ynaJ	0.150667	hypothetical membrane protein		STM1662	Unknown	0.0106767
SL4028	yneC	0.189333	conserved hypothetical protein		STM4079	Unknown	0.01779
SL1809	yobA	0.266667	hypothetical cation resistance protein	similar to CopC	STM1875	Unknown	0.00565433
SL1913	yodD	0.181	conserved hypothetical protein		STM1984	Unknown	0.0198733
SL3201	yqjC	0.301667	hypothetical exported protein		STM3228	Unknown	0.00273167
SL3202	yqjE	0.2805	hypothetical membrane protein		STM3230	Unknown	0.014
SL3188	yqjI	0.317333	conserved hypothetical protein		STM3215	Unknown	0.00435533
SL3203	yqjK	0.286	conserved hypothetical protein		STM3231	Unknown	0.0215
SL2855	hilD	0.190333	AraC-family transcriptional regulator	HilD (gi|4455108); helix-turn-helix proteins; AraC family; activator for invasion genes; derepresses hilA expression	STM2875	Virulence	0.00208767
SL2857	iagB	0.1051	cell invasion protein	invasion associated gene protein IagB precursor (SW:IAGB_SALTY)	STM2877	Virulence	0.0296
SL2871	invJ	0.167667	surface presentation of antigens protein (associated with type III secretion and virulence)	surface presentation of antigens protein SpaN (SW:SPAN_SALTY); surface presentation of antigens; secretory proteins	STM2892	Virulence	0.0316
SL1184	pagC	0.0985	outer membrane invasion protein (PagC)	(SW:PAGC_SALTY); PhoP regulated; reduced macrophage survival	STM1246	Virulence	0.00188967
SL1183	pagD	0.010275	hypothetical outer membrane virulence protein (PagD)	(SW:PAGD_SALTY); PhoP regulated protein	STM1244	Virulence	0.0004798
SL1797	pagM	0.3235	virulence factor		STM1866	Virulence	0.00932
SL1033	pipD	0.175533	hypothetical secreted peptidase	similar to dipeptidase A	STM1094	Virulence	0.01547
SL2868	spaQ	0.1605	type III secretion system secretory apparatus	surface presentation of antigens protein SpaQ (SW:SPAQ_SALTY); inner membrane secretory protein; type III secretion apparatus	STM2889	Virulence	0.01261
SL1514	STM1583	0.228667	Type III secretion system effector protein		STM1583	Virulence	0.000960667
SL1559	STM1629	0.1515	Type III secretion system effector protein		STM1629	Virulence	0.012585
SL2764	virK	0.00942667	virulence protein	similar to E. coli enzyme (AAC73964.1); similar to virK in Shigella	STM2781	Virulence	0.000692667

## Sheet: Glycerol 6 h 
DATASET S3 SHEET 2 of 3
Full list of differentially expressesd genes with >3 fold change (P <0.05) post 6 h exposure to 10% (v/v) glycerol compared to an ESP culture control
Genes up-regulated >3FC (P <0.05) post 6 h exposure to 10% (v/v) glycerol
SL1344 identifier	Gene Name	Average fold change	Gene product	Description	LT2 ortholog	Functional Group	P-value
SL4071	argC	4.836	N-acetyl-gamma-glutamyl-phosphate reductase	catalyzes the reduction of N-acetyl-5-glutamyl phosphate to N-acetyl-L-glutamate 5-semialdehyde in arginine biosynthesis and the reduction of N-acetyl-gamma-aminoadipyl-phosphate to N-acetyl-L-aminoadipate-semialdehyde in lysine biosynthesis; involved in both the arginine and lysine biosynthetic pathways; lysine is produced via the AAA pathway, lysine from alpha-aminoadipate	STM4121	Amino acid transport & metabolism	0.0209833
SL3262	argG	5.262	argininosuccinate synthetase		STM3290	Amino acid transport & metabolism	0.006655
SL0737	aroG	3.429	phospho-2-dehydro-3-deoxyheptonate aldolase (DAHP synthetase) phenylalanine repressible	catalyzes the formation of 3-deoxy-D-arabino-hept-2-ulosonate 7 phosphate from phosphoenolpyruvate and D-erythrose 4-phosphate, phenylalanine sensitive	STM0760	Amino acid transport & metabolism	0.012355
SL0863	artJ	3.743	arginine-binding periplasmic protein 2 precursor	similar to E. coli arginine 3rd transport system periplasmic binding protein (AAC73947.1); ABC superfamily binding protein	STM0887	Amino acid transport & metabolism	0.03055
SL2393	cysK	3.23667	cysteine synthase A	CysK; forms a complex with serine acetyltransferase CysE; functions in cysteine biosynthesis	STM2430	Amino acid transport & metabolism	0.00775
SL3596	dppA	11.7257	periplasmic dipeptide transport protein precursor	similar to E. coli dipeptide transport protein (AAC76569.1); ABC superfamily periplasmic protein	STM3630	Amino acid transport & metabolism	8.73e-05
SL3595	dppB	9.0015	dipeptide transport system permease protein DppB	transports peptides consisting of two or three amino acids	STM3629	Amino acid transport & metabolism	0.01195
SL3593	dppD	4.5355	dipeptide transport ATP-binding protein DppD	DppD and DppF are the ATP-binding components of the ABC dipeptide transport system DppABCDF	STM3627	Amino acid transport & metabolism	0.0182
SL2048	hisG	5.18033	ATP phosphoribosyltransferase	long form of enzyme; catalyzes the formation of N'-5'-phosphoribosyl-ATP from phosphoribosyl pyrophosphate; crucial role in histidine biosynthesis; forms active dimers and inactive hexamers which is dependent on concentration of substrates and inhibitors	STM2071	Amino acid transport & metabolism	0.0304333
SL2055	hisI	3.277	bifunctional histidine biosynthesis bifunctional protein (phosphoribosyl-AMP cyclohydrolase / phosphoribosyl-ATP pyrophosphohydrolase)	catalyzes the formation of 1-(5-phosphoribosyl)-AMP from 1-(5-phosphoribosyl)-ATP and the subsequent formation of 1-(5-phosphoribosyl)-5-((5- phosphoribosylamino)methylideneamino)imidazole-4- carboxamide from 1-(5-phosphoribosyl)-AMP in histidine biosynthesis	STM2078	Amino acid transport & metabolism	0.0017265
SL1677	oppA	5.733	periplasmic oligopeptide-binding protein precursor (OppA)		STM1746	Amino acid transport & metabolism	0.0101143
SL1676	oppB	5.34767	oligopeptide transport system permease protein (OppB)	oligopeptide transport system permease protein OppB (SW:OPPB_SALTY); ABC superfamily membrane protein	STM1745	Amino acid transport & metabolism	0.0188
SL2300	yfbQ	4.866	hypothetical aminotransferase	broad specificity; family IV; in Corynebacterium glutamicum this protein can use glutamate, 2-aminobutyrate, and aspartate as amino donors and pyruvate as the acceptor	STM2331	Amino acid transport & metabolism	0.008325
SL2510	asrA	5.80067	anaerobic sulfite reductase subunit A	anaerobic sulfite reductase subunit A (anaerobic sulfite reductaseiron-sulfur subunit) (SW:ASRA_SALTY)	STM2548	Anaerobic metabolism	0.0179867
SL2512	asrC	3.919	anaerobic sulfite reductase subunit C	anaerobic sulfite reductase subunit C (SW:ASRC_SALTY)	STM2550	Anaerobic metabolism	0.013765
SL4238	dcuB	7.9115	anaerobic C4-dicarboxylate transporter	functions in anaerobic transport of C4-dicarboxylate compounds such as fumarate; similar to DcuA; DcuA and DcuB function as independent and mutually redundant C4-dicarboxylate (aspartate, malate, fumarate and succinate) transporters	STM4301	Anaerobic metabolism	0.013045
SL2229	napA	4.31567	probable nitrate reductase	periplasmic; catalytic subunit; with NapBC catalyzes the reduction of nitrate to nitrite; NapAB receives electrons from NapC	STM2259	Anaerobic metabolism	0.0113467
SL0907	pflA	3.12533	pyruvate formate-lyase 1 activating enzyme	activates pyruvate formate-lyase 1 under anaerobic conditions	STM0970	Anaerobic metabolism	0.0150833
SL1818	eda	3.784	KHG/KDPG aldolase	catalyzes the formation of pyruvate and glyoxylate from 4-hydroxy-2-oxoglutarate; or pyruvate and D-glyceraldehyde 3-phosphate from 2-dehydro-3-deoxy-D-glyconate 6-phosphate	STM1884	Carbohydrate transport & metabolism	0.00772
SL1819	edd	13.2887	6-phosphogluconate dehydratase	catalyzes the formation of 2-dehydro-3-deoxy-6-phospho-D-gluconate from 6-phospho-D-gluconate	STM1885	Carbohydrate transport & metabolism	0.000944667
SL3222	garL	3.99133	5-keto-4-deoxy-D-glucarate aldolase	cleaves 5-dehydro-4-deoxy-glucarate and 2-dehydro-3-deoxy-D-glucarate	STM3249	Carbohydrate transport & metabolism	0.0382333
SL3170	glgS	3.48233	glycogen synthesis protein GlgS	Involved in glycogen synthesis. May be involved in glycogen priming	STM3197	Carbohydrate transport & metabolism	0.00480333
SL3508	gntK	35.515	hypothetical gluconokinase	thermoresistant; catalyzes the formation of 6-phospho-D-gluconate from gluconate	STM3542	Carbohydrate transport & metabolism	0.00654
SL3479	gntT	151.007	high-affinity gluconate transporter	similar to E. coli high-affinity transport of gluconate/gluconate permease (AAC76440.1); GntP family; GNT I system	STM3512	Carbohydrate transport & metabolism	0.0132987
SL3507	gntU	29.335	low-affinity gluconate transporter	similar to E. coli low-affinity gluconate transport permease protein, interrupted (AAC76461.1)	STM3541	Carbohydrate transport & metabolism	0.007585
SL2014	pduA	13.485	hypothetical propanediol utilization protein	propanediol utilization protein PduA (SW:PDUA_SALTY); propanediol utilization protein	STM2038	Carbohydrate transport & metabolism	0.03285
SL2013	pduF	30.7333	hypothetical propanediol diffusion facilitator	propanediol diffusion facilitator (SW:PDUF_SALTY); propanediol utilization protein	STM2037	Carbohydrate transport & metabolism	0.0316333
SL2019	pduG	3.232	propanediol utilization protein	propanediol utilization protein	STM2043	Carbohydrate transport & metabolism	0.01709
SL1866	STM1933	8.491	Putative sugar phosphate isomerase		STM1933	Carbohydrate transport & metabolism	0.000918333
SL3745	STM3779	3.2425	hypothetical phosphocarrier protein of PTS system		STM3779	Carbohydrate transport & metabolism	0.00374855
SL3750	STM3784	4.73267	hypothetical phosphoenolpyruvate-dependent sugar phosphotransferase system, eiia 2		STM3784	Carbohydrate transport & metabolism	0.0127883
SL3759	STM3793	3.36667	hypothetical carbohydrate kinase	similar to E. coli ribokinase (AAC76775.1); ribokinase family	STM3793	Carbohydrate transport & metabolism	0.004724
SL0179	yadI	4.61433	hypothetical PTS system IIA component	similar to E. coli PTS enzyme II B component (AAC73240.1)	STM0178	Carbohydrate transport & metabolism	0.00204333
SL0905	ycaD	5.494	probable transport protein	similar to E. coli transport (AAC73984.1); MFS family	STM0968	Carbohydrate transport & metabolism	0.006305
SL1091	yceE	8.817	hypothetical membrane transport protein	Confers resistance to fosfomycin and deoxycholate	STM1154	Carbohydrate transport & metabolism	0.007385
SL1103	yceL	4.051	hypothetical membrane transporter	Confers resistance to norfloxacin and enoxacin	STM1166	Carbohydrate transport & metabolism	0.00654667
SL1086	mdoC	5.847	Glucans biosynthesis protein C	required for the transfer of succinyl residues to the glucan backbone	STM1149	cell membrane biogenesis, outer membrane & surface structure	0.009705
SL1277	nlpC	4.9285	hypothetical lipoprotein		STM1343	Cell membrane biogenesis, outer membrane & surface structure	0.010055
SL1266	rfc	13.4107	O-antigen polymerase		STM1332	Cell membrane biogenesis, outer membrane & surface structure	0.01964
SL0982	STM1043	3.55	predicted bacteriophage protein	similar to OmpX (gi|2232362)	STM1043	Cell membrane biogenesis, outer membrane & surface structure	0.0209667
SL0727	tolQ	3.418	TolQ protein	membrane spanning protein in TolA-TolQ-TolR complex; involved in the tonB-independent uptake of group A colicins	STM0745	Cell membrane biogenesis, outer membrane & surface structure	0.0200033
SL0728	tolR	3.21	tolR protein	membrane spanning protein in TolA-TolQ-TolR complex; involved in the tonB-independent uptake of group A colicins	STM0746	Cell membrane biogenesis, outer membrane & surface structure	0.00683
SL0726	ybgC	4.151	conserved hypothetical protein	catalyzes the hydrolysis of short chain aliphatic acyl-CoA thioesters; physiological role remains unknown; involved in phospholipid metabolism; part of the Tol/Pal system of proteins that are critical for maintaining the integrity of the cell envelope components	STM0744	Cell membrane biogenesis, outer membrane & surface structure	0.011825
SL3673	yibD	3.346	hypothetical glycosyltransferase	similar to E. coli regulator (AAC76639.1)	STM3707	Cell membrane biogenesis, outer membrane & surface structure	0.0276
SL2159	yohK	4.3785	puatative membrane protein	similar to E. coli seritonin transporter (AAC75203.1)	STM2182	Cell membrane biogenesis, outer membrane & surface structure	0.00944
SL0577	fepE	5.322	responsible for the production of very long (VL) modal length LPS Oag	part of the ferric enterobactin transport system; necessary for enetrobactin uptake	STM0589	Cell membrane biogenesis, outer membrane & surface structure/Transport	0.0216
SL3037	ygfA	5.84367	conserved hypothetical protein	ygfA expression increases five to eight fold in E. coli cells growing as biofilms; unknown function	STM3061	Cofactor metabolism	0.01085
SL3168	ribB	3.274	3,4-dihydroxy-2-butanone 4-phosphate synthase	DHBP synthase; functions during riboflavin biosynthesis	STM3195	Cofactor metabolsim	0.01001
SL2198b	bcr	4.76	bicyclomycin resistance protein	Involved in sulfonamide (sulfathiazole) and bicyclomycin resistance	STM2221	Drug analog & resistance	0.0162633
SL1990	yeeO	9.057	hypothetical inner membrane protein	MATE family	STM2013	Drug analog & resistance	0.025415
SL2198	bcr	3.62933	bicyclomycin resistance protein	Involved in sulfonamide (sulfathiazole) and bicyclomycin resistance	STM2221	Drug analogue & resistance	0.0208667
SL0496	ybbM	3.47567	hypothetical membrane protein	similar to E. coli metal resistance protein (AAC73593.1); YbbM family	STM0503	Drug analogue & resistance	0.0167333
SL1368	nemA	3.91867	N-ethylmaleimide reductase	FMN-linked; catalyzes the formation of N-ethylsuccinimide from N-ethylmaleimide	STM1436	energy production & conversion	0.01034
SL1319	ttrB	3.68467	tetrathionate reductase subunit B	tetrathionate reductase subunit B; TtrB (gi|4456871)	STM1385	Energy production & conversion	0.00934667
SL3138	yqhD	4.29367	probable alcohol dehydrogenase	similar to E. coli oxidoreductase (AAC76047.1)	STM3164	Energy production & conversion	0.0151833
SL3442	nirD	13.3585	nitrite reductase (NAD(P)H) small subunit	involved in reducing nitrite to ammonium to detoxify nitrite accumulation in anaerobic nitrate-respiring cells and regenerate NAD+; bounds to NirB, the cytoplasmic subunit, whose expression is induced at high nitrate concentrations	STM3475	Inorganic ion transport & metabolism	0.0218
SL0503	sfbA	5.60667	lipoprotein	similar to E. coli lipoprotein (AAC73308.1); cell division protein	STM0510	Inorganic ion transport & metabolism	0.0111833
SL0504	sfbB	5.483	ABC transporter ATP-binding protein	similar to E. coli ATP-binding component of a transporter (AAC73310.1); cell division protein	STM0511	Inorganic ion transport & metabolism	0.0102733
SL1875	pgsA	3.9335	phosphotidylglycerophosphate synthetase	similar to E. coli phosphatidylglycerophosphate synthetase/CDP-1,2-diacyl-sn-glycero-3-phosphate phosphatidyl transferase (AAC74979.1)	STM1945	Lipid metabolism	0.02515
SLP2_0007	SLP2_0007	8.555	hypothetical membrane protein			Mobile genetic element	0.00145
SLP2_0008	SLP2_0008	3.4505	hypothetical plasmid protein			Mobile genetic element	0.025465
SLP2_0047A	SLP2_0047A	4.38967	hypothetical plasmid protein			Mobile genetic element	0.01227
SLP2_0055	SLP2_0055	5.39933	surface exclusion protein			Mobile genetic element	0.00238
SL0242	cutF	3.624	copper homeostasis protein CutF precursor (lipoprotein nlpE)		STM0241	Other	0.012474
SL2369	ddg	7.3645	encodes the cold shock-induced palmitoleoyl transferase	Acylates the intermediate (KDO)2-lipid IVA to form (KDO)2-(palmitoleoyl)-lipid IVA in cells subjected to cold shock	STM2401	Other	0.012885
SL2915	iap	6.90633	alkaline phosphatase isozyme conversion protein	catalyzes the sequential removal of 2 amino-terminal arginines from alkaline phosphatase isozyme 1 to form isozymes 2 and 3	STM2936	Other	0.01367
SL0465	maa	4.23767	maltose O-acetyltransferase	similar to E. coli transferase (AAC73561.1)	STM0472	Other	0.00686667
SL0936	ompF	5.983	outer membrane protein F precursor	outer membrane protein F precursor; porin; (SW:OMPF_SALTY)	STM0999	Other	0.002285
SL3600	yhjW	5.9725	hypothetical membrane protein	catalyzes the addition of a phosphoethanolamine group to the outer Kdo residue of lipopolysaccharide	STM3635	Other	0.023295
SL1912	dsrB	3.29667	DsrB protein	downstream region B; regulated by DsrA and HNS, under control of RpoS	STM1983	Regulation	0.0192
SL0466	hha	8.32567	haemolysin expression modulating protein	with Hns involved in transcriptional regulation of hemolysin; non-specific DNA-binding protein which affects the production of multiple proteins	STM0473	Regulation	0.00548587
SL4507	nadR	3.348	conserved hypothetical transcriptional regulator		STM4580	Regulation	0.018255
SL2012	pocR	3.75333	pdu/cob regulatory protein PocR	regulatory protein PocR (SW:POCR_SALTY); propanediol utilization protein; AraC family	STM2036	Regulation	0.0102367
SL1200	STM1265	4.172	hypothetical regulatory protein	contains CheY-like receiver domain and HTH DNA-binding domain	STM1265	Regulation	0.017915
SL3751	STM3785	6.61167	hypothetical GntR-family transcriptional regulator	similar to E. coli transcriptional regulator of succinylCoA synthetase operon (AAC73824.1); GntR family	STM3785	Regulation	0.0127067
SL3760	STM3794	7.89	hypothetical DeoR-family transcriptional regulator	similar to E. coli transcriptional repressor for deo operon, tsx, nupG (AAC73927.1); DeoR family	STM3794	Regulation	0.00320667
SL2608	yfiE	3.4605	LysR-family transcriptional regulator	similar to E. coli transcriptional regulator LysR-type (AAC75630.1); LysR family	STM2644	Regulation	0.027425
SL4300	yjeB	3.25567	nitric oxide sensitive transcriptional repressor	negatively regulates the transcription of genes upregulated by nitrosative stress	STM4367	Regulation	0.00759333
SL4082	birA	4.7035	bifunctional protein: biotin operon repressor and biotin-[acetyl-CoA carboxylase] synthetase	catalyzes the formation of biotinyl-5'-AMP, also acts as a transcriptional repressor of the biotin operon	STM4138	Regulation/Cofactor metabolism	0.015135
SL1278	ydiV	7.442	conserved hypothetical protein	diguanylate cyclase/phosphodiesterase domain 1	STM1344	Signal transduction	0.001855
SL4240	dcuR	3.423	two-component response regulator	response regulator in two-component regulatory system with DcuS; phosphorylated DcuR activates transcription of genes involved in anaerobic fumarate respiration	STM4303	Signal transduction/Anaerobic metabolism	0.023055
STnc1150	STnc1150	6.37533				sRNA	0.000865333
STnc150	STnc150	7.787				sRNA	0.000794333
STnc1650	STnc1650	4.1755				sRNA	0.00633
STnc180	STnc180	4.66				sRNA	0.01474
STnc1980	STnc1980	3.72933				sRNA	0.0100667
STnc770	STnc770	3.09167				sRNA	0.0222933
STnc780	STnc780	4.208				sRNA	0.00230667
STncP1_100	STncP1_100	3.434				sRNA	0.0021945
STncP2_100	STncP2_100	3.934				sRNA	0.01749
STncP2_130	STncP2_130	3.1425				sRNA	0.01381
STncP2_140	STncP2_140	5.515				sRNA	0.02342
SL1415	asr	22.2	hypothetical secreted stress response protein	required for growth and survival under moderately acid conditions	STM1485	Stress response	0.0001625
SL1773	htpX	3.415	heat shock protein	metalloprotease	STM1844	Stress response	0.02521
SL0379	psiF	3.63267	phosphate starvation-inducible protein PsiF	similar to E. coli protein induced by phosphate starvation (AAC73487.1)	STM0384	Stress response	0.00724733
SL1187	STM1251	12.4037	hypothetical heat shock protein	similar to E. coli small heat shock protein (AAC76710.1)	STM1251	Stress response	0.0003812
SL1924	cspB	4.14267	cold shock protein		STM1996	Transcription & translation	0.00254667
SL3060	STM3084	3.183	hypothetical GntR-family regulatory protein		STM3084	Transcription & translation	0.00811
SL1369	ydhM	8.02067	hypothetical TetR-family transcriptional regulator	TetR/AcrR family	STM1437	Transcription & translation	0.00347433
SL1519	yncC	4.35967	hypothetical regulatory protein	GntR family	STM1588	Transcription & translation	0.032
SL3369	yrdC	3.262	conserved hypothetical protein	RimN; YrdC; required for maturation of 16s RNA; binds preferentially double stranded RNA	STM3402	Transcription & translation	0.036
SL1452	sotB	6.457	Probable sugar efflux transporter.	similar to E. coli resistance/regulatory protein (AAC74601.1); contributes to control of arabinose regulon; MFS family	STM1522	Transport	0.0013025
SL2162	b2145	5.8385	hypothetical membrane protein		STM2185	Unknown	0.005305
SL0451	cof	10.903	conserved hypothetical protein		STM0457	Unknown	0.01395
SL0995	gtgE	3.342	bacteriophage encoded virulence factor		STM1055	Unknown	0.0210733
IsrP	IsrP	3.8735				Unknown	0.007915
MicC	MicC	3.3055				Unknown	0.014175
SL0288	sciX	4.5435	conserved hypothetical protein (SPI-6 associated)		STM0293	Unknown	0.008055
SL0286A	SL0286A	5.85567	conserved hypothetical protein (SPI-6 associated)			Unknown	0.0155037
SL1928	SL1928	7.65	hypothetical bacteriophage protein			Unknown	0.0155
SL1953	SL1953	4.6975	predicted bacteriophage protein			Unknown	0.0018215
SL1988	SL1988	4.916	conserved hypothetical protein			Unknown	0.00698
SL2935	SL2935	5.3885	hypothetical DNA stabilisation protein			Unknown	0.028775
SL3371	smg	4.0005	conserved hypothetical protein		STM3404	Unknown	0.02945
Spf	Spf	4.44				Unknown	0.00528
SL0033	STM0032	4.051	possible sulfatase		STM0032	Unknown	0.0117
SL0100	STM0100	5.035	hypothetical protein		STM0100	Unknown	0.02435
SL0490	STM0497	7.9025	probable secreted protein		STM0497	Unknown	0.00687
SL0846	STM0870	5.604	hypothetical membrane protein	similar to E. coli transport protein (AAC73934.1)	STM0870	Unknown	0.001949
SL1606	STM1676	4.385	hypothetical oxidoreductase		STM1676	Unknown	0.0130667
SL1738	STM1810	3.6025	hypothetical protein		STM1810	Unknown	0.00597
SL1785	STM1856	16.1	conserved hypothetical protein		STM1856	Unknown	0.017505
SL2163	STM2186	3.4235	hypothetical oxidoreductase	function undetermined; similar to glutamate synthase beta subunit and related oxidoreductases which transfer electrons from NADPH to an acceptor protein or protein domain	STM2186	Unknown	0.03535
SL2257	STM2288	5.00967	conserved hypothetical protein		STM2288	Unknown	0.0105567
SL2368	STM2400	3.644	conserved hypothetical protein		STM2400	Unknown	0.01294
SL2784	STM2800	3.09333	hypothetical membrane protein		STM2800	Unknown	0.0168467
SL2966	STM2986	11.8223	hypothetical membrane protein		STM2986	Unknown	0.015081
SL2999	STM3021	3.798	conserved hypothetical protein		STM3021	Unknown	0.02305
SL3812	STM3845	3.289	hypothetical protein		STM3845	Unknown	0.02483
SL3830	STM3863	3.912	hypothetical membrane protein		STM3863	Unknown	0.0192033
SL4239	STM4302	22.1167	hypothetical protein		STM4302	Unknown	0.01334
SL0180	yadE	6.7075	conserved hypothetical protein		STM0179	Unknown	0.00169
SL0308	yafK	3.7715	hypothetical exported protein		STM0312	Unknown	0.0028207
SL0467	ybaJ	6.49233	conserved hypothetical protein		STM0474	Unknown	0.00104333
SL0757	ybhT	3.20533	hypothetical membrane protein; conserved sORF		STM0780	Unknown	0.00450667
SL1017	yccT	4.9795	hypothetical secreted protein		STM1077	Unknown	0.003305
SL1149	ycfJ	4.939	hypothetical secreted protein		STM1212	Unknown	0.002795
SL1151	ycfR	3.284	hypothetical secreted protein		STM1214	Unknown	0.0305
SL1763	yebN	8.034	hypothetical membrane protein	membrane protein YebN	STM1834	Unknown	0.001775
SL1777	yebS	3.03033	hypothetical membrane protein		STM1848	Unknown	0.0193667
SL1781	yebW	3.24067	hypothetical secreted protein		STM1852	Unknown	0.0310333
SL2035	yeeX	3.89167	conserved hypothetical protein	similar to E. coli alpha helix protein (AAC75068.1)	STM2059	Unknown	0.00210333
SL2096	yegH	3.91367	hypothetical membrane protein	similar to E. coli transport protein (AAC75124.1)	STM2119	Unknown	0.0161367
SL2133	yehR	3.29333	hypothetical lipoprotein		STM2156	Unknown	0.00335333
SL3304	yhcG	4.0085	conserved hypothetical protein		STM3332	Unknown	0.036
SL3360	yhdU	6.17867	hypothetical exported protein		STM3387	Unknown	0.0147167
SL3607	yhjY	5.37267	hypothetical lipoprotein	similar to E. coli lipase (AAC76572.1)	STM3641	Unknown	0.0243
SL3946	yihG	3.7825	hypothetical acyltransferase	similar to E. coli endonuclease (AAC76860.1)	STM3998	Unknown	0.021255
SL1533	yncJ	3.0625	conserved hypothetical protein		STM1603	Unknown	0.0244
SL1207	yoaG	8.17767	conserved hypothetical protein		STM1272	Unknown	0.000535333
SL2158	yohJ	4.41433	hypothetical membrane protein		STM2181	Unknown	0.00175667
SL2375	ypeC	3.489	conserved hypothetical protein		STM2407	Unknown	0.004895
SL3025	yqfA	3.2285	hypothetical membrane protein	similar to E. coli oxidoreductase (AAC75937.1)	STM3049	Unknown	0.01545
SL3090	yqgA	5.68133	hypothetical membrane protein	similar to E. coli transport protein (AAC76003.1)	STM3115	Unknown	0.0146333
SL4111	zraP	9.06467	possible exported protein		STM4172	Unknown	0.00290667
SL3724	fidL	4.5115	hypothetical exported protein		STM3758	Virulence	0.00427
SL0909	sopD2	4.05733	type III secretion system effector protein		STM0972	Virulence	0.0111193
SL0991	sseI	3.6815	Type III secretion system effector protein, contributes to host-cell dissemination	secreted effector I (gi|8927434); secreted by SPI-2; colocalizes with host polymerizing actin cytoskeleton	STM1051	Virulence	0.010895
SL4096	STM4157	3.573	Type III secretion system effector protein		STM4157	Virulence	0.01312
SL1330A	yqeF	3.0615	type III secretion system protein		STM1396	Virulence	0.0436
Genes down-regulated >3FC (P <0.05) post 6 h exposure to 10% (v/v) glycerol
SL1344 identifier	Gene Name	Average fold change	Gene product	Description	LT2 ortholog	Functional Group	P-value
SL3081	ansB	0.263	L-asparaginase	catalyzes the formation of aspartate from asparagine, periplasmic; regulated by cyclic AMP receptor protein (CRP) and also induced by anaerobiosis	STM3106	Amino acid transport & metabolism	0.00888
SL1204	aroQ	0.0597667	chorismate mutase	catalyzes the interconversion of chorismate to prephenate	STM1269	Amino acid transport & metabolism	0.0111267
SL2925	cysH	0.009795	Phosphoadenosine phosphosulfate reductase	catalyzes the reduction of 3'-phosphoadenylyl sulfate into sulfite	STM2946	Amino acid transport & metabolism	0.0010545
SL2421	eutB	0.189333	ethanolamine ammonia-lyase heavy chain	ethanolamine ammonia-lyase heavy chain (SW:EUTB_SALTY)	STM2458	Amino acid transport & metabolism	0.00760667
SL2420	eutC	0.175333	Ethanolamine ammonia-lyase light chain	catalyzes the formation of acetaldehyde from ethanolamine	STM2457	Amino acid transport & metabolism	0.00402433
SL2429	eutD	0.0867	hypothetical phosphate acyltransferase	in Salmonella this enzyme is required for ethanolamine catabolism; has higher affinity for CoA than Pta	STM2466	Amino acid transport & metabolism	0.00325
SL2426	eutE	0.135733	hypothetical aldehyde dehydrogenase	invovled in ethanolamine utilization protein EutE (SW:EUTE_SALTY)	STM2463	Amino acid transport & metabolism	0.00135967
SL2424	eutG	0.213	hypothetical alchohol dehydrogenase	ethanolamine utilization protein EutG (SW:EUTG_SALTY)	STM2461	Amino acid transport & metabolism	0.0078035
SL2423	eutH	0.273333	hypothetical membrane protein	ethanolamine utilization protein EutH (SW:EUTH_SALTY)	STM2460	amino acid transport & metabolism	0.00931667
SL2425	eutJ	0.112	hypothetical ethanolamine utilization protein EutJ	EutJ (SW:EUTJ_SALTY); heatshock protein 70	STM2462	Amino acid transport & metabolism	0.00177
SL2419	eutL	0.178	ethanolamine utilization protein EutL	ethanolamine utilization protein EutL (SW:EUTL_SALTY)	STM2456	Amino acid transport & metabolism	0.000931
SL2428	eutM	0.288	ethanolamine utilization protein	involved in ethanolamine utilization protein EutM precursor (SW:EUTM_SALTY)	STM2465	amino acid transport & metabolism	0.00247667
SL2427	eutN	0.193533	ethanolamine utilization protein	involved in ethanolamine utilization protein EutN (SW:EUTN_SALTY)	STM2464	Amino acid transport & metabolism	0.01174
SL2432	eutP	0.100367	hypothetical ethanolamine utilization protein EutP	ethanolamine utilization protein EutP (SW:EUTP_SALTY)	STM2469	Amino acid transport & metabolism	0.005477
SL2431	eutQ	0.128733	hypothetical ethanolamine utilization protein EutQ	ethanolamine utilization protein EutQ (SW:EUTQ_SALTY)	STM2468	Amino acid transport & metabolism	0.004997
SL2417	eutR	0.2655	ethanolamine operon transcriptional regulator	activates the transcription of the ethanolamine utilization operon	STM2454	amino acid transport & metabolism	0.02745
SL2433	eutS	0.209867	hypothetical ethanolamine utilization protein EutS	ethanolamine utilization protein EutS (SW:EUTS_SALTY)	STM2470	Amino acid transport & metabolism	0.014811
SL2430	eutT	0.120633	hypothetical cobalamin adenosyltransferase	ethanolamine utilization cobalamin adenosyltransferase (SW:EUTT_SALTY)	STM2467	Amino acid transport & metabolism	0.00120467
SL3762	ilvB	0.1525	acetohydroxy acid synthase I, small subunit	catalyzes the formation of 2-acetolactate from pyruvate	STM3796	Amino acid transport & metabolism	0.006115
SL0112	leuB	0.087	3-isopropylmalate dehydrogenase	catalyzes the oxidation of 3-isopropylmalate to 3-carboxy-4-methyl-2-oxopentanoate in leucine biosynthesis	STM0112	Amino acid transport & metabolism	0.02508
SL0111	leuC	0.10736	3-isopropylmalate dehydratase large subunit	dehydratase component, catalyzes the isomerization between 2-isopropylmalate and 3-isopropylmalate	STM0111	Amino acid transport & metabolism	0.008995
SL0110	leuD	0.01105	3-isopropylmalate dehydratase small subunit	catalyzes the isomerization between 2-isopropylmalate and 3-isopropylmalate in leucine biosynthesis; forms a heterodimer of LeuC/D	STM0110	Amino acid transport & metabolism	0.004155
SL1163	potA	0.261667	spermidine/putrescine transport ATP-binding protein PotA (ABC superfamily)	functions together with PotBCD (A2BCD) in ATP-dependent polyamine transport; PotA is the membrane-associated ATPase	STM1226	Amino acid transport & metabolism	0.0136652
SL0682	potE	0.192667	putrescine-ornithine antiporter	catalyzes the uptake of putrescine via a proton symport mechanism, as well as the efflux of putrescine by a putrescine/ornithine antiport system	STM0700	Amino acid transport & metabolism	0.0324
SL0874	poxB	0.1565	pyruvate dehydrogenase	catalyzes the formation of acetate from pyruvate	STM0935	Amino acid transport & metabolism	0.005605
SL0381	proC	0.323	pyrroline-5-carboxylate reductase	catalyzes the formation of L-proline from pyrroline-5-carboxylate	STM0386	Amino acid transport & metabolism	0.01142
SL1062	putA	0.09296	proline dehydrogenase (proline oxidase)		STM1124	Amino acid transport & metabolism	0.00687
SL0683	speF	0.173667	ornithine decarboxylase, inducible (ec 4.1.1.17)	similar to E. coli ornithine decarboxylase isozyme; inducible (AAC73787.1)	STM0701	Amino acid transport & metabolism	0.00896667
SL2174	STM2197	0.0134	hypothetical hydrolase		STM2197	Amino acid transport & metabolism	0.02535
SL3563	STM3598	0.17065	L-asparginase		STM3598	Amino acid transport & metabolism	0.0293
SL0002	thrA	0.10205	aspartokinase I/homoserine dehydrogenase I	multifunctional homotetrameric enzyme that catalyzes the phosphorylation of aspartate to form aspartyl-4-phosphate as well as conversion of aspartate semialdehyde to homoserine; functions in a number of amino acid biosynthetic pathways	STM0002	Amino acid transport & metabolism	0.000967
SL0003	thrB	0.285667	Homoserine kinase	catalyzes the formation of O-phospho-L-homoserine from L-homoserine in threonine biosynthesis from asparate	STM0003	Amino acid transport & metabolism	0.0158333
SL2141	yehX	0.07935	ABC transporter ATP-binding protein	similar to E. coli ATP-binding component of a transport system (AAC75190.1)	STM2163	Amino acid transport & metabolism	0.010055
SL0825	yliB	0.325	hypothetical ABC transporter periplasmic binding protein	similar to E. coli transport protein (AAC73917.1)	STM0849	Amino acid transport & metabolism	0.00721
SL3564	dcuB	0.05105	hypothetical anaerobic C4 dicarboxylate membrane transport protein	functions in anaerobic transport of C4-dicarboxylate compounds such as fumarate; similar to dcuB	STM3599	Anaerobic metabolism	0.02501
SL1429	dmsA1	0.315	hypothetical dimethyl sulphoxide reductase subunit	similar to E. coli oxidoreductase; major subunit (AAC74659.1)	STM1499	Anaerobic metabolism	0.01125
SL1428	dmsA2	0.269	hypothetical dimethyl sulphoxide reductase subunit	similar to E. coli oxidoreductase; major subunit (AAC74660.1)	STM1498	Anaerobic metabolism	0.00445
SL4395	STM4465	0.0668	ornithine carbamoyltransferase	catalyzes the formation of ornithine and carbamylphosphate from citrulline in the arginine catabolic pathway	STM4465	Anaerobic metabolism	0.011865
SL4396	STM4466	0.0439	carbamate kinase	reversible synthesis of carbamate and ATP from carbamoyl phosphate and ADP	STM4466	Anaerobic metabolism	0.00555
SL4397	STM4467	0.193	arginine deiminase	catalyzes the degradation of arginine to citruline and ammonia	STM4467	Anaerobic metabolism	0.0227667
SL1247	celA	0.0819667	PTS system, cellobiose-specific IIB component	catalyzes the phosphorylation of incoming sugar substrates concomitant with their translocation across the cell membrane; involved in N,N'-diacetylchitobiose transport; protein IIA transfers a phosphoryl group to IIB which then transfers the phosphoryl group to the sugar; IIC forms the translocation channel for the sugar uptake	STM1312	Carbohydrate transport & metabolism	0.00542667
SL1248	celB	0.2985	PTS system, cellobiose-specific IIC component	catalyzes the phosphorylation of incoming sugar substrates concomitant with their translocation across the cell membrane; involved in N,N'-diacetylchitobiose transport; protein IIA transfers a phosphoryl group to IIB which then transfers the phosphoryl group to the sugar; IIC forms the translocation channel for the sugar uptake	STM1313	Carbohydrate transport & metabolism	0.017428
SL1251	celF	0.09035	phospho-beta-glucosidase B		STM1316	Carbohydrate transport & metabolism	0.0072865
SL4023	ego	0.0128	hypothetical ABC transporter ATP-binding protein	similar to E. coli ATP-binding component of a transport system (AAC74586.1)	STM4074	Carbohydrate transport & metabolism	0.007535
SL3066	galP	0.3	galactose-proton symport (galactose transporter)	similar to E. coli galactose-proton symport of transport system (AAC75980.1); MFS family	STM3091	Carbohydrate transport & metabolism	0.005135
SL0170	gcd	0.233	glucose dehydrogenase		STM0169	Carbohydrate transport & metabolism	0.00959
SL4356	iolE	0.0126567	inosose dehydratase		STM4424	Carbohydrate transport & metabolism	0.0162733
SL1760	manY	0.271667	phosphotransferase enzyme II, C component	similar to E. coli PTS enzyme IIC; mannose-specific (AAC74888.1)	STM1831	Carbohydrate transport & metabolism	0.0324667
SL4236	melB	0.03689	melibiose carrier protein	melibiose carrier protein; thiomethylgalactoside permease; melibiose permease; Na+/Li+ melibiose symporter; melibiosetransporter (SW:MELB_SALTY); GPH family	STM4299	Carbohydrate transport & metabolism	0.0209
SL2166	mglA	0.1263	galactoside transport atp-binding protein mgla	with MglBC transports galactose or methyl galactoside into the cell; contains 2 ATP binding domains	STM2189	Carbohydrate transport & metabolism	0.01266
SL2167	mglB	0.283	D-galactose-binding periplasmic protein precursor	D-galactose-binding periplasmic protein precursor; GDP; D-galactose/D-glucose binding protein; GGBP (SW:DGAL_SALTY); ABC superfamily periplasmic protein	STM2190	Carbohydrate transport & metabolism	0.0337667
SL1863	otsB	0.282	trehalose phosphatase	biosynthetic; catalyzes the formation of trehalose and phosphate from trehalose-6-phosphate; expression is increased under osmotic stress and induced during the transition to stationary phase and by decreased temperature	STM1929	Carbohydrate transport & metabolism	0.0135
SL0637	STM0649	0.0974667	hypothetical hydrolase N-terminus		STM0649	Carbohydrate transport & metabolism	0.00476
SL0638	STM0650	0.114167	hypothetical hydrolase C-terminus	similar to E. coli hydrolase C-terminus (AAC76162.1)	STM0650	Carbohydrate transport & metabolism	0.0271667
SL0830	STM0854	0.010885	conserved hypothetical protein		STM0854	Carbohydrate transport & metabolism	0.012265
SL3229	STM3256	0.0159667	PTS-transport family phosphoryl transfer protein	similar to E. coli PTS system; fructose-specific IIA/fpr component (AAC75230.1)	STM3256	Carbohydrate transport & metabolism	0.01482
SL3565	STM3600	0.02395	hypothetical carbohydrate kinase	similar to E. coli kinase (AAC76399.1); ribokinase family	STM3600	Carbohydrate transport & metabolism	0.0040565
SL4469	STM4538	0.14755	PTS transport system, IID component	similar to E. coli PTS enzyme IID; mannose-specific (AAC74889.1)	STM4538	Carbohydrate transport & metabolism	0.002905
SL2437	tktB	0.276	transketolase 2	catalyzes the formation of ribose 5-phosphate and xylulose 5-phosphate from sedoheptulose 7-phosphate and glyceraldehyde 3-phosphate; can transfer ketol groups between several groups; in E. coli there are two tkt genes, tktA expressed during exponential growth and the tktB during stationary phase	STM2474	Carbohydrate transport & metabolism	0.0152433
SL1724	treA	0.185667	Periplasmic trehalase precursor	periplasmic; catalyzes the hydrolysis of trehalose to glucose which can then be imported into the cell	STM1796	Carbohydrate transport & metabolism	0.00540667
SL4025	ydeZ	0.11249	hypothetical ABC transporter, membrane component	similar to E. coli transport system permease protein (AAC74588.1); ABC superfamily membrane protein	STM4076	Carbohydrate transport & metabolism	0.0231223
SL4026	yneA	0.01373	hypothetical ABC transport protein, solute-binding component	similar to E. coli LacI-type transcriptional regulator (AAC74589.1); ABC superfamily periplasmic protein	STM4077	Carbohydrate transport & metabolism	0.00365433
SL4027	yneB	0.0233667	hypothetical aldolase		STM4078	Carbohydrate transport & metabolism	0.0095043
SL1416	ynfM	0.2965	hypothetical membrane transport protein	similar to E. coli transport protein (AAC74668.1); MFS family	STM1486	Carbohydrate transport & metabolism	0.008105
SL1079	csgD	0.008665	csg operon transcriptional regulator protein	activates the csgBA and csgDEFG operons involved in biofilm formation	STM1142	Cell membrane biogenesis, outer membrane & surface structure	0.00444
SL1078	csgE	0.08155	assembly/transport component in curli production	chaperone-like protein that participates in the polymerization of curlin (CsgA) subunits into curli (extracellular fibers from E. and Salmonella spp. that are involved in the colonization of inert surfaces and biofilm formation); part of the curli secretion and assembly protein complex	STM1141	Cell membrane biogenesis, outer membrane & surface structure	0.007005
SL2904	nlpD	0.242	lipoprotein NlpD precursor	outer membrane lipoprotein involved in stationary-phase cell survival; similar to LppB virulence determinant from Haemophilus somnus	STM2925	Cell membrane biogenesis, outer membrane & surface structure	0.002629
SL1663	ompW	0.217333	hypothetical outer membrane protein	receptor for colicin S4	STM1732	Cell membrane biogenesis, outer membrane & surface structure	0.00602
SL2267	pmrF	0.289667	hypothetical lipopolysaccharide modification protein	catalyzes the transfer of 4-deoxy-4-formamido-L-arabinose from UDP to undecaprenyl phosphate	STM2298	Cell membrane biogenesis, outer membrane & surface structure	0.01765
SL2191	spr	0.280667	hypothetical lipoprotein	by similarity, Spr seems to have peptidase activity; involved in thermoresistance	STM2214	Cell membrane biogenesis, outer membrane & surface structure	0.00636333
SL3566	STM3601	0.1031	hypothetical phosphosugar-binding protein	similar to E. coli transport protein (AAC76396.1)	STM3601	Cell membrane biogenesis, outer membrane & surface structure	0.00531
SL4470	STM4539	0.0322	hypothetical sugar isomerase		STM4539	Cell membrane biogenesis, outer membrane & surface structure	0.0352
SL4471	STM4540	0.0269	hypothetical sugar isomerase		STM4540	Cell membrane biogenesis, outer membrane & surface structure	0.00125867
SL2143	yehZ	0.25	hypothetical periplasmic protein	similar to E. coli transport system permease protein (AAC75192.1); ABC superfamily binding protein; possibly glycine betaine choline transport for osmoprotection	STM2165	Cell membrane biogenesis, outer membrane & surface structure	0.00569733
SL2266	yfbE	0.300333	hypothetical lipopolysaccharide biosynthesis protein	catalyzes the conversion of UDP-4-keto-arabinose to UDP-4-amino-4-deoxy-L-arabinose	STM2297	Cell membrane biogenesis, outer membrane & surface structure	0.0118333
SL2268	yfbG	0.223333	hypothetical lipopolysaccharide modification protein	Bifunctional polymyxin resistance arnA protein; catalyzes the decarboxylation of UDP-glucuronic acid to UDP-4-keto-arabinose and the addition of a formyl group to UDP-4-amino-4-deoxy-L-arabinose to form UDP-L-4-formamido-arabinose; active in certain mutant strains	STM2299	Cell membrane biogenesis, outer membrane & surface structure	0.0207333
SL1856	cheA	0.1505	chemotaxis protein CheA	chemotactic sensory histidine kinase in two-component regulatory system with CheB and CheY; sensory histidine kinase/signal sensing protein; CheA is the histidine kinase component	STM1921	Cell motility & chemotaxis	0.00565
SL3189	cheM	0.113667	methyl-accepting chemotaxis protein II	similar to E. coli methyl-accepting chemotaxis protein I; serine sensor receptor (AAC77311.1)	STM3216	Cell motility & chemotaxis	0.00215877
SL1854	cheM,tar	0.246333	methyl-accepting chemotaxis protein II	methyl-accepting chemotaxis protein II; MCP-II (SW:MCP2_SALTY); aspartate sensor-receptor	STM1919	Cell motility & chemotaxis	0.00675667
SL1853	cheR	0.3045	chemotaxis protein methyltransferase	methylates the MCP	STM1918	Cell motility & chemotaxis	0.0284
SL1855	cheW	0.211667	purine binding chemotaxis protein	chemotaxis protein CheW (SW:CHEW_SALTY); regulation; couples CheA histidine kinase to transducers	STM1920	Cell motility & chemotaxis	0.00526433
SL2756	flaG	0.316667	flagellin	structural flagella protein; individual Salmonella serotypes usually alternate between the production of 2 antigenic forms of flagella, termed phase 1 and phase 2, each specified by separate structural genes	STM2771	Cell motility & chemotaxis	0.00349
SL1120	flgK	0.3075	flagellar hook-associated protein 1	with FlgL acts as a hook filament junction protein to join the flagellar filament to the hook	STM1183	Cell motility & chemotaxis	0.02411
SL1121	flgL	0.187333	flagellar hook-associated protein 3	with FlgK acts as a hook filament junction protein to join the flagellar filament to the hook; Yersinia, Vibrio parahaemolyticus, Bradyrhizobium and other organisms have 2 copies of this and other flagellar genes	STM1184	Cell motility & chemotaxis	0.00451333
SL1109	flgM	0.2095	negative regulator of flagellin synthesis (anti-sigma factor)	regulates the flagellar specific sigma28 transcription factor	STM1172	Cell motility & chemotaxis	0.0234
SL1108	flgN	0.2275	flagella synthesis protein FlgN	flagella synthesis protein FlgN (SW:FLGN_SALTY)	STM1171	Cell motility & chemotaxis	0.014175
SL1885	fliA	0.312333	RNA polymerase sigma transcription factor for flagellar operon	sigma factors are initiation factors that promote the attachment of RNA polymerase to specific initiation sites and are then released; this sigma factor directs late flagellar biosynthesis genes	STM1956	Cell motility & chemotaxis	0.0179933
SL1887	fliB	0.276	lysine-N-methylase (ec 2.1.1.-) (lysine N-methyltransferase)	N-methylation of lysine residues in flagellin (SW:FLIB_SALTY)	STM1958	Cell motility & chemotaxis	0.004465
SL1888	fliC	0.241333	flagellin	structural flagella protein; individual Salmonella serotypes usually alternate between the production of 2 antigenic forms of flagella, termed phase 1 and phase 2, each specified by separate structural genes	STM1959	Cell motility & chemotaxis	0.00625333
SL1889	fliD	0.127333	flagellar hook associated protein (FliD)	involved in flagellin assembly	STM1960	Cell motility & chemotaxis	0.00238833
SL1890	fliS	0.198667	flagellar protein FliS	flagellin specific chaperone	STM1961	Cell motility & chemotaxis	0.0288667
SL1891	fliT	0.210667	flagellar protein FliT	binds flagellar cap subunits (FliD) and seems to prevents their oligomerization prior to its translocation through the flagellum-specific type III export pathway; acts as a repressor of flagellar class 2 operons by preventing FlhD2C2 to bind the promoter and inhibiting the FlhD2C2-dependent transcription; member of the type III cytoplasmic chaperone family	STM1962	Cell motility & chemotaxis	0.0189
SL1884	fliZ	0.326	FliZ protein	expression activator of the class 2 type of flagellar operons, essential to achieve maximal cell motility; activator of type 1 fimbrial gene expression; cell density-responsive regulator; FliZ in Salmonella typhimurium induces HilA, an activator of invasion genes necessary to achieve full virulence	STM1955	Cell motility & chemotaxis	0.0177767
SL1858	motA	0.220667	motility protein A	With MotB forms the ion channels that couple flagellar rotation to proton/sodium motive force across the membrane and forms the stator elements of the rotary flagellar machine	STM1923	Cell motility & chemotaxis	0.003028
SL1857	motB	0.189333	motility protein B	with MotA forms the ion channels that couple flagellar rotation to proton/sodium motive force across the membrane and forms the stator elements of the rotary flagellar machine	STM1922	Cell motility & chemotaxis	0.00590667
SL2129	stcA	0.238	hypothetical fimbrial subunit protein	similar to E. coli fimbrial-like protein (AAC75172.1)	STM2152	Cell motility & chemotaxis	0.006795
SL3112	STM3138	0.259	hypothetical protein	similar to E. coli methyl-accepting chemotaxis protein I; serine sensor receptor (AAC77311.1)	STM3138	Cell motility & chemotaxis	0.003271
SL3542	tcp	0.188	methyl-accepting chemotaxis citrate transducer	methyl-accepting chemotaxis citrate transducer (citrate chemoreceptorprotein) (SW:MCPC_SALTY)	STM3577	Cell motility & chemotaxis	0.00885
SL1556	trg	0.1123	methyl-accepting chemotaxis protein III (mcp-iii) (ribose and galactose chemoreceptor protein)	similar to E. coli methyl-accepting chemotaxis protein III; ribose and galactose sensor receptor (AAC74503.1)	STM1626	Cell motility & chemotaxis	0.0167667
SL3065	metK	0.2555	S-adenosylmethionine synthetase	methionine adenosyltransferase; catalyzes the formation of S-adenosylmethionine from methionine and ATP; methionine adenosyltransferase	STM3090	Cofactor metabolsim	0.000326
SL0616	pagP	0.270567	antimicrobial peptide resistance and lipid A acylation protein	catalyzes the transfer of palmitate to lipid A	STM0628	Drug analog & resistance	0.0242667
SL2273	pmrD	0.0979667	polymyxin B resistance protein	polymyxin b resistance protein PmrD (SW:PMRD_SALTY)	STM2304	Drug analog & resistance	0.000154633
SL0681	STM0699	0.136667	possible 5-nitroimidazole antibiotic resistance		STM0699	Drug analog & resistance	0.0124
SL0153	aceF	0.278333	dihydrolipoamide acetyltransferase component (E2) of pyruvate dehydrogenase	E2 component of pyruvate dehydrogenase multienzyme complex; in E. coli AceF contains three N-terminal lipoyl domains	STM0153	Energy production & conversion	0.0102667
SL1056	agp	0.251	glucose-1-phosphatase precursor (G1Pase), secreted	glucose-1-phosphatase precursor (SW:AGP_SALTY)	STM1117	Energy production & conversion	0.0182167
SL3645	aldB	0.275	aldehyde dehydrogenase B	similar to E. coli aldehyde dehydrogenase B; lactaldehyde dehydrogenase (AAC76612.1)	STM3680	Energy production & conversion	0.0201933
SL3832	atpD	0.2965	ATP synthase beta subunit	Produces ATP from ADP in the presence of a proton gradient across the membrane. The beta chain is a regulatory subunit	STM3865	Energy production & conversion	0.0212
SL3833	atpG	0.312667	ATP synthase gamma subunit	Produces ATP from ADP in the presence of a proton gradient across the membrane. The gamma chain is a regulatory subunit	STM3866	Energy production & conversion	0.0246333
SL2223F	ccmB	0.192	protoheme transport protein B2	similar to E. coli heme exporter protein B; cytochrome c-type biogenesis protein (AAC75260.1); ABC superfamily membrane protein; cytochrome c-type biogenesis protein	STM2253	Energy production & conversion	0.0122
SL2223E	ccmC	0.249667	protoheme transport protein	similar to E. coli heme exporter protein C (AAC75259.1); ABC superfamily membrane protein; cytochrome c-type biogenesis protein	STM3817	Energy production & conversion	0.0308333
SL2223C	ccmE	0.2635	protoheme transport protein	CycJ; periplasmic heme chaperone that binds heme transiently via a histidine residue and delivers it to newly synthesized and exported c-type cytochromes; requires the ATP hydrolysis activity of the CcmA protein in order to transfer the heme to the apocytochrome; part of the cytochrome c maturation system; periplasmic protein anchored to the inner membrane	STM2250	Energy production & conversion	0.01255
SL2223B	ccmF	0.1065	cytochrome C-type biogenesis protein		STM2249	Energy production & conversion	0.01199
SL0722	cydA	0.277	cytochrome d ubiquinol oxidase subunit I	similar to E. coli cytochrome d terminal oxidase; polypeptide subunit I (AAC73827.1)	STM0740	Energy production & conversion	0.0157
SL0723	cydB	0.281	cytochrome d ubiquinol oxidase subunit II		STM0741	Energy production & conversion	0.0117967
SL0436	cyoB	0.2125	cytochrome o ubiquinol oxidase subunit I		STM0442	Energy production & conversion	0.01179
SL0435	cyoC	0.252	cytochrome o ubiquinol oxidase subunit III		STM0441	Energy production & conversion	0.02755
SL3983	fdoH	0.308667	formate dehydrogenase-O beta subunit	similar to E. coli formate dehydrogenase-O iron-sulfur subunit (AAD13455.1); Fe-S subunit	STM4036	Energy production & conversion	0.00933
SL3982	fdoI	0.326	formate dehydrogenase-O gamma subunit	cytochrome b556(FDO) component; heme containing	STM4035	Energy production & conversion	0.0012705
SL2826	hycH	0.3275	formate hydrogenlyase maturation protein	similar to E. coli processing of large subunit HycE of hydrogenase 3; part of the FHL complex (AAC75760.1)	STM2846	Energy production & conversion	0.00996
SL2825	hycI	0.27	hydrogenase 3 maturation protease	involved in the C-terminal processing of the large subunit of hydrogenase 3 HycE	STM2845	Energy production & conversion	0.00586
SL0154	lpdA	0.247333	dihydrolipoamide dehydrogenase	E3 component of pyruvate and 2-oxoglutarate dehydrogenase complex; catalyzes the oxidation of dihydrolipoamide to lipoamide	STM0154	Energy production & conversion	0.003956
SL3467	pckA	0.263	phosphoenolpyruvate carboxykinase	PEP carboxykinase; PEP carboxylase; PEPCK; catalyzes the phosphorylation and decarboxylation of oxaloacetate to form phosphoenolpyruvate using ATP	STM3500	Energy production & conversion	0.00979
SL2041	phsA	0.0685667	thiosulfate reductase precursor	membrane-anchoring protein (SW:PHSA_SALTY); hydrogen sulfide production	STM2065	Energy production & conversion	0.000258567
SL2040	phsB	0.148367	thiosulfate reductase electron transport protein PhsB	PhsB (SW:PHSB_SALTY); hydrogen sulfide production; iron-sulfur subunit; electron transfer	STM2064	Energy production & conversion	0.00984133
SL2039	phsC	0.153	thiosulfate reductase cytochrome b subunit	membrane-anchoring protein (SW:PHSC_SALTY); hydrogen sulfide production	STM2063	Energy production & conversion	0.0135
SL0355	STM0360	0.106767	probable terminal oxidase subunit I	similar to E. coli probable third cytochrome oxidase, subunit I (AAC74063.1)	STM0360	Energy production & conversion	0.00462233
SL0356	STM0361	0.292	probable terminal oxidase subunit II		STM0361	Energy production & conversion	0.008777
SL0720	sucC	0.283	succinyl-CoA synthetase beta chain	catalyzes the interconversion of succinyl-CoA and succinate	STM0738	Energy production & conversion	0.00759667
SL0721	sucD	0.293667	succinyl-CoA synthetase alpha chain	Catalyzes the only substrate-level phosphorylation in the TCA cycle	STM0739	Energy production & conversion	0.00461667
SL1071	STM1133	0.0882	hypothetical oxidoreductase	similar to E. coli dehydrogenase (AAC77236.1)	STM1133	Energy production and conversion	0.00597333
SL3786	yhjA	0.167333	probable cytochrome c peroxidase	similar to E. coli cytochrome C peroxidase (AAC76543.1)	STM3820	Energy production and conversion	0.0338333
SL1699	chaA	0.0242	hypothetical calcium/proton antiporter	similar to E. coli sodium-calcium/proton antiporter (AAC74300.1); CaCA family	STM1771	Inorganic ion transport & metabolism	0.02095
SL1253	katE	0.199	catalase HPII	Catalase HPII; monofunctional catalase that decomposes hydrogen peroxide into water and oxygen; serves to protect cells from the toxic effects of hydrogen peroxide	STM1318	Inorganic ion transport & metabolism	0.01515
SL4056	katG	0.2485	catalase (hydroperoxidase I)	peroxidase/catalase HPI (SW:CATA_SALTY)	STM4106	Inorganic ion transport & metabolism	0.028
SL4226	phnA	0.229667	conserved hypothetical protein	involved in phosphonate metabolism	STM4289	Inorganic ion transport & metabolism	0.00803333
SL0983	sodC	0.193667	bacteriophage encoded superoxide dismutase [cu-zn] 1 precursor (ec 1.15.1.1) (sodCI)	superoxide dismutase CuZn precursor (SW:SODC_SALTY); important virulence function; implicated in defence against macrophage killing	STM1044	Inorganic ion transport & metabolism	0.00532067
SL0485	ybaL	0.2325	hypothetical transport protein	YbaL; member of the CPA-2 family of antiporters; uncharacterized protein	STM0492	Inorganic ion transport & metabolism	0.011135
SL3192	fadH	0.3315	2,4-dienoyl-CoA reductase [NADPH] (ec 1.3.1.34) (2,4-dienoyl coenzyme A reductase)	similar to E. coli NADPH dehydrogenase (AAC76116.1)	STM3219	Lipid metabolism	0.027315
SL2358	fadI	0.251	hypothetical 3-ketoacyl-CoA thiolase	FadI; fatty acid oxidation complex component beta; functions in a heterotetramer with FadJ; similar to FadA2B2 complex; functions in beta-oxidation of fatty acids during anaerobic growth	STM2389	Lipid metabolism	0.021
SL2860	iacP	0.0175	probable acyl carrier protein	carries the fatty acid chain in fatty acid biosynthesis	STM2881	Lipid metabolism	0.01595
SL4255	phoN	0.0115	nonspecific acid phosphatase precursor	nonspecific acid phosphatase precursor (SW:PHON_SALTY)	STM4319	Lipid metabolism	0.0013505
SL0458	tesB	0.2865	acyl-CoA thioesterase II		STM0464	Lipid metabolism	0.013935
SLP1_0026	SLP1_0026	0.10165	conjugative transfer protein		PSLT083	Mobile genetic element	0.03325
SLP1_0081	SLP1_0081	0.251	exported protein		PSLT026	Mobile genetic element	0.01398
SLP2_0078	SLP2_0078	0.0104	conjugal transfer protein			Mobile genetic element	0.00202
SL4336	cpdB	0.278333	2',3'-cyclic-nucleotide 2'-phosphodiesterase	periplasmic enzyme; functions during ribonucleic acid degradation; 2',3'-cyclic nucleotides are first converted to 3'-nucleotide and then cleaved to yield a ribonucleotide and a phosphate	STM4403	Nucleotide metabloism	0.00417533
SL2400	yfeJ	0.0915667	hypothetical amidotransferase	Catalyzes the transfer of the ammonia group from glutamine to a new carbon-nitrogen group	STM2437	Nucleotide metabolism	0.01685
SL2270	arnT	0.311667	melittin resistance protein PqaB	catalyzes the addition of 4-amino-4-deoxy-L-arabinose to lipid A	STM2301	Other	0.0156367
SL4013	cdh,ushB	0.1083	CDP-diglyceride hydrolase	CDP-diacylglycerol pyrophosphatase (SW:CDH_SALTY)	STM4064	Other	0.0265
SL4443	iadA	0.164	probable isoaspartyl dipeptidase		STM4512	Other	0.00575667
SL3525	phd,yhhV	0.292	prevent host death protein	hypothetical protein in livF 5'region (SW:YHHV_SALTY)	STM3559	Other	0.00454
SL1833	ruvC	0.317	Crossover junction endodeoxyribonuclease ruvC	endonuclease; resolves Holliday structures; forms a complex of RuvABC; the junction binding protein RuvA forms a hexameric ring along with the RuvB helicase and catalyzes branch migration; RuvC then interacts with RuvAB to resolve the Holliday junction by nicking DNA strands of like polarity	STM1898	Other	0.015355
SL1169	phoP	0.161667	transcriptional regulatory protein PhoP, regulator of virulence determinants	response regulator in two-component regulatory system with PhoQ; involved in magnesium starvation and stress	STM1231	Regulation	0.00151767
SL1168	phoQ	0.211333	sensor protein PhoQ, regulator of virulence determinants	virulence sensor protein PhoQ (SW:PHOQ_SALTY); in two-component regulatory system with PhoP; ligand is Mg+	STM1230	Regulation	0.0129567
SL0362	prpR	0.02375	propionate catabolism operon regulatory protein	propionate catabolism operon regulatory protein (SW:PRPR_SALTY); EBP family	STM0367	Regulation	0.015795
SL2846	sprB	0.0178667	AraC-family transcriptional regulator		STM2866	Regulation	0.00726573
SL0845	STM0869	0.299	hypothetical tetR-family transcriptional regulator	similar to E. coli DeoR-type transcriptional regulator (AAC73933.1); TetR/Acr family	STM0869	Regulation	0.02344
SL2283	STM2314	0.229	hypothetical receptor/regulator protein		STM2314	Regulation	0.003698
SL4250	STM4314	0.0149333	Regulator of flhDC	LuxR family	STM4314	Regulation	0.01139
SL4251	STM4315	0.0604667	Regulator of SPI-1	HilD (gi|4455108); AraC-type; contains DNA-binding domain	STM4315	Regulation	0.00785867
SL4022	ydeW	0.173	hypothetical regulatory protein	similar to E. coli transcriptional regulator, sorC family (AAC74585.1)	STM4073	Regulation	0.0201933
SL2178	yeiE	0.314667	hypothetical transcriptional regulator	similar to E. coli transcriptional regulator LysR-type (AAC75218.1); LysR family	STM2201	Regulation	0.0118569
SL1698	chaB	0.281	cation transport regulator ChaB	in E. coli this protein hypothetically regulates the sodium/proton (also pH-independent calcium/proton) antiporter chaA; has weak affinity for calcium and magnesium ions	STM1770	Regulation/Inorganic ion transport & metabolism	0.0184
SL2903	rpoS	0.302	RNA polymerase sigma subunit RpoS (sigma-38)	sigma factors are initiation factors that promote the attachment of RNA polymerase to specific initiation sites and are then released; this sigma factor controls a regulon of genes required for protection against external stresses	STM2924	Regulation/Transcription & translation	0.0173667
SL2157	STM2180	0.1985	hypothetical transcriptional regulator	similar to E. coli transcriptional regulator LysR-type (AAC74504.1); LysR family	STM2180	Regulation/Transcription & translation	0.00137
SL4485	holD	0.307667	DNA polymerase III, psi subunit	with the chi subunit binds to single-strand binding (SSB) protein and acts as a bridge between the DnaX clamp loader complex and the SSB	STM4557	Replication & repair	0.00690533
SL4325	priB	0.281	primosomal replication protein N	binds single-stranded DNA at the primosome assembly site	STM4392	Replication & repair	0.015095
SL3803	recF	0.316	recF protein	Required for DNA replication; binds preferentially to single-stranded, linear DNA	STM3836	Replication & repair	0.0066
SL2107	baeS	0.255	hypothetical two-component system sensor kinase	similar to E. coli sensor protein for BaeR (AAC75139.1); in two-component regulatory system	STM2130	Signal transduction	0.0227
SL3576	yhjH	0.2745	conserved hypothetical protein	in E. coli this protein is involved in flagellar function	STM3611	Signal transduction	0.0224
SL3190	aer	0.135933	aerotaxis receptor protein	similar to E. coli aerotaxis sensor receptor; flavoprotein (AAC76107.1); senses cellular redox state or proton motive force	STM3217	Signal transduction/Anaerobic metabolism	0.00945
STnc1030	STnc1030	0.321333				sRNA	0.00438333
STnc1050	STnc1050	0.07875				sRNA	0.009315
STnc1070	STnc1070	0.2925				sRNA	0.0024725
STnc1440	STnc1440	0.125				sRNA	0.005385
STnc510	STnc510	0.0996				sRNA	0.02055
STnc590	STnc590	0.177167				sRNA	0.0326333
STncP1_170	STncP1_170	0.3245				sRNA	0.0397
SL1493	osmC	0.141333	osmotically inducible protein C	similar to E. coli osmotically inducible protein (AAC74555.1); resistance protein; osmotically inducible	STM1563	Stress response	0.00324333
SL4406	holC	0.204	DNA polymerase III, chi subunit		STM4476	Transcription & translation	0.007
SL2132	metG	0.273	Methionyl-tRNA synthetase	methionine--tRNA ligase; MetRS; adds methionine to tRNA(Met) with cleavage of ATP to AMP and diphosphate; some MetRS enzymes form dimers depending on a C-terminal domain that is also found in other proteins such as Trbp111 in Aquifex aeolicus and the cold-shock protein CsaA from Bacillus subtilis while others do not; four subfamilies exist based on sequence motifs and zinc content	STM2155	Transcription & translation	0.026635
SL2648	rimM	0.264667	16S rRNA processing protein rimM. Probable 16S rRNA processing protein rimM.	Essential for efficient processing of 16S rRNA	STM2675	Transcription & translation	0.0150433
SL3391	rl18	0.306667	L18 Ribosomal Protein	binds 5S rRNA along with protein L5 and L25	STM3424	Transcription & translation	0.0328333
SL3807	rnpA	0.3255	RNase P, protein component	protein component of RNaseP which catalyzes the removal of the 5'-leader sequence from pre-tRNA to produce the mature 5'terminus; this enzyme also cleaves other RNA substrates	STM3840	Transcription & translation	0.00570119
SL3392	rplF	0.261667	50S ribosomal subunit protein L6	ribosomal protein L6 appears to have arisen as a result of an ancient gene duplication as based on structural comparison of the Bacillus stearothermophilus protein; RNA-binding appears to be in the C-terminal domain; mutations in the L6 gene confer resistance to aminoglycoside antibiotics such as gentamicin and these occur in truncations of the C-terminal domain; it has been localized to a region…	STM3425	Transcription & translation	0.0214333
SL4090	rplJ	0.275667	50S ribosomal subunit protein L10	binds the two ribosomal protein L7/L12 dimers and anchors them to the large ribosomal subunit	STM4151	Transcription & translation	0.0261
SL3388	rplO	0.28	50S ribosomal subunit protein L15	late assembly protein	STM3421	Transcription & translation	0.0198
SL3389	rpmD	0.2615	50S ribosomal subunit protein L30	L30 binds domain II of the 23S rRNA and the 5S rRNA; similar to eukaryotic protein L7	STM3422	Transcription & translation	0.02055
SL4045	rpmE	0.311667	50S ribosomal protein L31	RpmE; there appears to be two types of ribosomal proteins L31 in bacterial genomes; some contain a CxxC motif while others do not; Bacillus subtilis has both types; the proteins in this cluster have the CXXC motif; RpmE is found in exponentially growing Bacilli while YtiA was found after exponential growth; expression of ytiA is controlled by a zinc-specific transcriptional repressor; RpmE contai…	STM4096	Transcription & translation	0.0183667
SL3390	rpsE	0.29	30S ribosomal subunit protein S5	located at the back of the 30S subunit body where it stabilizes the conformation of the head with respect to the body; contacts S4 and S8; with S4 and S12 plays a role in translational accuracy; mutations in this gene result in spectinomycin resistance	STM3423	Transcription & translation	0.0344667
SL3393	rpsH	0.266	30S ribosomal subunit protein S8	binds directly to 16S rRNA central domain where it helps coordinate assembly of the platform of the 30S subunit	STM3426	Transcription & translation	0.0185
SL2647	trmD	0.282333	tRNA (guanine-N1) methyltransferase	methylates guanosine-37 in various tRNAs; uses S-adenosyl-L-methionine to transfer methyl group to tRNA	STM2674	Transcription & translation	0.0302667
SL4438	trpS2	0.0115	probable tryptophanyl-tRNA synthetase	catalyzes a two-step reaction, first charging a tryptophan molecule by linking its carboxyl group to the alpha-phosphate of ATP, followed by transfer of the aminoacyl-adenylate to its tRNA	STM4508	Transcription & translation	0.001431
SL3387	prlA	0.324	preprotein translocase subunit	forms heterotrimeric complex in the membrane; in bacteria the complex consists of SecY which forms the channel pore and SecE and SecG; the SecG subunit is not essential; in bacteria translocation is driven via the SecA ATPase	STM3420	Transport	0.0345
SL2794	proV	0.04325	glycine betaine/l-proline transport ATP-binding protein	with ProWX is involved in the high-affinity uptake of glycine betaine	STM2809	Transport/Amino acid transport & metabolism	0.0243
SL2795	proW	0.1915	glycine betaine/L-proline transport system permease protein P	with ProVX is involved in the high-affinity uptake of glycine betaine	STM2810	Transport/Amino acid transport & metabolism	0.00015847
SL2796	proX	0.0858667	glycine betaine-binding periplasmic protein precursor	with ProVW, part of the high-affinity transport system for the osmoprotectant glycine betaine	STM2811	Transport/Amino acid transport & metabolism	0.00401667
SL1421	STM1491	0.2145	hypothetical ABC transporter ATP/GTP-binding protein	similar to E. coli ATP-binding component of a transport system (AAC75190.1); ABC-type ATPase component	STM1491	Transport/Amino acid transport & metabolism	0.012895
SL1422	STM1492	0.153533	hypothetical ABC transporter membrane protein	similar to E. coli transport system permease protein (AAC75189.1); binding-protein-dependent	STM1492	Transport/Amino acid transport & metabolism	0.0228
SL1423	STM1493	0.014	hypothetical ABC transporter periplasmic binding protein	similar to E. coli transport system permease protein (AAC75192.1)	STM1493	Transport/Amino acid transport & metabolism	0.03245
SL3628	bax	0.260667	hypothetical exported amidase	similar to E. coli ATP-binding protein (AAC76594.1)	STM3663	Unknown	0.0086
SL2765	mig-14	0.0164	hypothetical transcriptional regulator		STM2782	Unknown	0.0054795
SL2848	orgC	0.1024	hypothetical protein found within S. typhi pathogenicity island 1		STM2868	Unknown	0.00262
SL0302	pagN	0.0742333	possible outer membrane adhesin		STM0306	Unknown	0.0182069
SL2475	ratB	0.1441	hypothetical outer membrane protein (RatB) (pseudogene)		STM2514	Unknown	0.017475
SL4194	siiB	0.009515	hypothetical integral membrane protein		STM4258	Unknown	0.00154
SL4195	siiC	0.0177667	hypothetical type-I secretion protein	similar to ABC exporter outer membrane component (gi|7467234)	STM4259	Unknown	0.00551133
SL4196	siiD	0.0287	hypothetical type-I secretion protein	membrane permease; HlyD secretion protein (gi|7467244)	STM4260	Unknown	0.0386
SL3726	slsA	0.12505	conserved hypothetical protein	SlsA (gi|4324613); similar to STM0950	STM3761	Unknown	0.00879
SL0081	STM0080	0.1995	hypothetical lipoprotein		STM0080	Unknown	0.00689
SL1069	STM1131	0.25815	hypothetical secreted protein		STM1131	Unknown	0.02724
SL1190	STM1254	0.1471	hypothetical lipoprotein		STM1254	Unknown	0.00335333
SL1235	STM1300	0.282	hypothetical exported protein		STM1300	Unknown	0.00417667
SL1263	STM1328	0.0561	hypothetical outer membrane protein		STM1328	Unknown	0.02405
SL1536	STM1606	0.1739	hypothetical benzoate membrane transport protein	similar to E. coli membrane transport protein (AAC74515.1)	STM1606	Unknown	0.02905
SL1596	STM1665	0.0741333	conserved hypothetical protein		STM1665	Unknown	0.002618
SL1602	STM1672	0.0975	hypothetical protein		STM1672	Unknown	0.00583867
SL1780	STM1851	0.296333	conserved hypothetical protein		STM1851	Unknown	0.00270767
SL1783	STM1854	0.1038	hypothetical protein		STM1854	Unknown	0.00943333
SL2269	STM2300	0.292	conserved hypothetical protein		STM2300	Unknown	0.0299333
SL2726	STM2742	0.259	conserved hypothetical protein		STM2742	Unknown	0.001224
SL2745	STM2761	0.00900667	hypothetical inner membrane protein		STM2761	Unknown	0.00257333
SL2919	STM2940	0.2645	hypothetical protein		STM2940	Unknown	0.0171225
SL3107	STM3133	0.0163667	possible hydrolase		STM3133	Unknown	0.0123467
SL3740	STM3775	0.328	hypothetical glycosyl hydrolase		STM3775	Unknown	0.00738
SL3989	STM4041	0.2465	hypothetical exported protein		STM4041	Unknown	0.0070735
SL3991	STM4042A	0.275667	hypothetical DNA-binding protein		STM4042A	Unknown	0.002621
SL4020	STM4071	0.017	conserved hypothetical protein		STM4071	Unknown	0.009455
SL4249	STM4313	0.03335	conserved hypothetical protein		STM4313	Unknown	0.00718
SL4434	STM4504	0.01235	hypothetical protein		STM4504	Unknown	0.0106
SL4450	STM4519	0.232	hypothetical aldehyde dehydrogenase	similar to E. coli aldehyde dehydrogenase (AAC74598.1)	STM4519	Unknown	0.00602
SL4453	STM4522	0.0222	hypothetical inner membrane protein		STM4522	Unknown	0.02555
SL1970	yadS	0.0583	predicted bacteriophage protein			Unknown	0.02495
SL0384	yaiA	0.189	conserved hypothetical protein		STM0389	Unknown	0.0056285
SL0459	ybaY	0.179333	conserved hypothetical lipoprotein		STM0465	Unknown	0.00834667
SL0725	ybgE	0.290333	hypothetical membrane protein		STM0743	Unknown	0.01083
SL0736	ybgS	0.211333	hypothetical exported protein	similar to E. coli homeobox protein (AAC73840.1)	STM0759	Unknown	0.0168267
SL0879	ybjX	0.166	hypothetical virK protein	similar to E. coli enzyme (AAC73964.1)	STM0940	Unknown	0.000533
SL1171	ycfC	0.322	conserved hypothetical protein	HflD; UPF0274; in E. coli this protein is peripherally associated with the membrane and appears to act with lambda CII protein; in Haemophilus influenzae a knockout of the HI0638 gene affected paracytosis	STM1233	Unknown	0.0245667
SL1661	yciE	0.020395	conserved hypothetical protein		STM1730	Unknown	0.02014
SL1824	yebA	0.327667	conserved hypothetical protein		STM1890	Unknown	0.01812
SL2786	ygaM	0.314333	conserved hypothetical protein		STM2802	Unknown	0.00723
SL2779	ygaU	0.177667	conserved hypothetical protein	LysM domain	STM2795	Unknown	0.00577
SL2963	ygdI	0.237	possible lipoprotein		STM2983	Unknown	0.0053
SL3163	ygiD	0.2675	conserved hypothetical protein	seems to be involved in biofilm formation; in asymptomatic bacteriuria E. coli strains 83972 and VR50, the ygiD gene is upregulated during biofilm formation in urine	STM3189	Unknown	0.01169
SL3341	yhdP	0.267	possible exported protein		STM3369	Unknown	0.00468
SL3539	yhhM	0.3275	hypothetical inner membrane protein	similar to E. coli receptor (AAC76492.1)	STM3574	Unknown	0.01618
SL3557	yhiP	0.279	hypothetical PTR2 family transport protein	member of the POT family of peptide transporters; probable proton-dependent peptide transporter function	STM3592	Unknown	0.0201933
SL3778	yidR	0.324333	hypothetical ATP/GTP-binding protein		STM3811	Unknown	0.0155067
SL4416	yjgB	0.163033	hypothetical alcohol dehydrogenase	similar to E. coli oxidoreductase (AAC77226.1)	STM4486	Unknown	0.00964
SL4444	yjiG	0.192667	hypothetical membrane protein		STM4513	Unknown	0.01114
SL4445	yjiH	0.23	hypothetical membrane protein		STM4514	Unknown	0.0154433
SL3001	yohL	0.298	conserved hypothetical protein		STM3023	Unknown	0.006115
SL3064	yqgD	0.294	hypothetical inner membrane protein		STM3089	Unknown	0.0237
SL4338	ytfJ	0.310333	hypothetical exported protein		STM4405	Unknown	0.00353333
SL2856	hilA	0.0136333	invasion protein regulator	Activates the expression of invasion genes and activates the expression of prgHIJK which is part of the pathogenicity island 1 type III secretion system	STM2876	Virulence	0.00396667
SL2847	hilC	0.151667	AraC-family transcriptional regulator	SprA; HilC (gi|4455106); helix-turn-helix protein; AraC family; activator for invasion genes; derepresses hilA expression	STM2867	Virulence	0.00118367
SL2857	iagB	0.0384667	cell invasion protein	invasion associated gene protein IagB precursor (SW:IAGB_SALTY)	STM2877	Virulence	0.00991067
SL2875	invA	0.0245333	secretory apparatus of type III secretion system	invasion protein InvA (SW:INVA_SALTY); inner membrane protein; type III secretion apparatus	STM2896	Virulence	0.01049
SL2874	invB	0.0127	chaperone protein for type III secretion system effectors	surface presentation of antigens protein SpaK (SW:SPAK_SALTY); secretory protein; chaperone for SopE/SopE2; type III secretion	STM2895	Virulence	0.000244467
SL2873	invC	0.097	secretory apparatus ATP synthase (associated with virulence)	Invasion protein InvC; necessary for efficient entry of S.typhimurium into cultured epithelial cells. Probable catalytic subunit of a protein translocase	STM2894	Virulence	0.021916
SL2876	invE	0.0389667	cell invasion protein	invasion protein InvE (SW:INVE_SALTY); interacts with SecA-SipB/C complex; essential for translocation into host cells	STM2897	Virulence	0.0294233
SL2879	invH	0.0492333	outer membrane lipoprotein	invasion protein InvH precursor (SW:INVH_SALTY); stabilizes InvG secretin; type III secretion apparatus	STM2900	Virulence	0.0227333
SL2872	invI	0.0161033	type III secretion system secretory apparatus	surface presentation of antigens protein SpaM (SW:SPAM_SALTY); secretory proteins; type III secretion apparatus	STM2893	Virulence	0.00252033
SL2871	invJ	0.01658	surface presentation of antigens protein (associated with type III secretion and virulence)	surface presentation of antigens protein SpaN (SW:SPAN_SALTY); surface presentation of antigens; secretory proteins	STM2892	Virulence	0.017872
SL2849	orgAb	0.0952333	oxygen-regulated invasion protein	oxygen-regulated invasion protein OrgB (SW:ORGB_SALTY); flagellar biosynthesis/type III secretion apparatus	STM2869	Virulence	0.002267
SL1184	pagC	0.0419667	outer membrane invasion protein (PagC)	(SW:PAGC_SALTY); PhoP regulated; reduced macrophage survival	STM1246	Virulence	0.00169273
SL1183	pagD	0.013575	hypothetical outer membrane virulence protein (PagD)	(SW:PAGD_SALTY); PhoP regulated protein	STM1244	Virulence	0.0047963
SL1029	pipC	0.154	cell invasion protein	similar to ipgE of Shigella; invasion gene E protein (gi|2582386); similar to type III secretion chaperones SigE and CesT	STM1090	Virulence	0.005455
SL1033	pipD	0.238	hypothetical secreted peptidase	similar to dipeptidase A	STM1094	Virulence	0.008635
SL2854	prgH	0.0871	type III secretion apparatus component	PrgH protein (SW:PRGH_SALTY); invasion protein; interacts with PrgK; tetarmerizes; with PrgK forms multimeric ring-shaped structures; type III secretion apparatus	STM2874	Virulence	0.006678
SL2853	prgI	0.0451	type III secretion system apparatus	PrgI protein (SW:PRGI_SALTY); invasion protein; type III secretion apparatus	STM2873	Virulence	0.00375667
SL2852	prgJ	0.0449333	type III secretion system apparatus	PrgJ protein (SW:PRGJ_SALTY); invasion protein; may cap needle complex; type III secretion apparatus	STM2872	Virulence	0.000702667
SL2851	prgK	0.0969	type III secretion system apparatus	PrgK protein precursor (SW:PRGK_SALTY); cell invasion protein; interacts with PrgH and forms oligomeric rings; type III secretion apparatus	STM2871	Virulence	0.00276367
SL2865	sicA	0.190667	type III secretion-associated chaperone	surface presentation of antigens protein SpaT (SW:SPAT_SALTY); surface presentation of antigens; secretory proteins; partitioning factor for SipB/C; prevents premature association of SipB/C; regulates several promoters with InvF	STM2886	Virulence	0.00470667
SL1030	sigD	0.204	Type III secretion system effector protein. Activates Cdc42, RhoG, AktA and chloride secretion through its inositol phosphatase activity and disrupts tight junctions	SigD; Salmonella outer protein B; similar to ipgD of Shigella; invasion gene D protein (gi|2582385); secreted by SPI-1; type III secretion	STM1091	Virulence	0.0229133
SL2861	sipA	0.010345	pathogenicity island 1 Type III secretion system effector protein-involved in actin bundling and polymerisation leading to epithelial cell invasion and formation of the SCV	Salmonella invasion protein SipA (gi|1172128); binds actin and promotes polymerization; results in membrane ruffling and internalization due to cytoskeleton rearrangements	STM2882	Virulence	0.0017325
SL2864	sipB	0.144333	pathogenicity island 1 Type III secretion system effector protein	cell invasion protein SspB (gi|975295); involved in translocating secreted proteins to host cell; translocon; type III secretion; inserted into host cell plasma membrane; interacts with SipB	STM2885	Virulence	0.00373367
SL2863	sipC	0.0936333	pathogenicity island 1 Type III secretion system effector protein-involved in bacterial entry by actin bundling and part of the Translocon	cell invasion protein SspC (gi|7443298); involved in translocating secreted proteins to host cell; translocon; type III secretion; inserted into host cell plasma membrane; interacts with SipC	STM2884	Virulence	0.00317667
SL2862	sipD	0.1509	pathogenicity island 1 Type III secretion system apparatus-part of the Translocon	cell invasion protein SspD protein (gi|7443300); involved in translocating secreted proteins to host cells; translocon; type III secretion	STM2883	Virulence	0.0227
SL2924	sopD	0.176333	Type III secretion system effector protein-involved in bacterial invasion, also promotes secretion or accumulation of fluid	hypothetical 36.1 kDa protein in cysH 3'region (ORF4) (SW:YGCC_SALTY); secreted by SPI-1; type III secretion	STM2945	Virulence	0.01286
SL2674	sopE	0.328	Type III secretion system effector protein, invasion-associated secreted protein-by rearranging the actin cytoskeleton and disrupting tight junctions			Virulence	0.00991667
SL1784	sopE2	0.222333	Type III secretion system effector protein-causes membrane ruffling and disrupts tight junctions	SopE2 (gi|9651642); invasion-associated protein; secreted by SPI-1; interacts with chaperone InvB; guanine nucleotide exchange factor for Cdc42; activates Cdc42 which results in actin cytoskeleton rearrangements and internalization	STM1855	Virulence	0.00642333
SL2869	spaP	0.0126467	type III secretion system secretory apparatus	part of a type III secretory system probably involved in invasion into eukaryotic cells	STM2890	Virulence	0.00354
SL2868	spaQ	0.0648	type III secretion system secretory apparatus	surface presentation of antigens protein SpaQ (SW:SPAQ_SALTY); inner membrane secretory protein; type III secretion apparatus	STM2889	Virulence	0.0124913
SL2867	spaR	0.0138	type III secretion system secretory apparatus	surface presentation of antigens protein SpaR (SW:SPAR_SALTY); inner membrane secretory protein; type III secretion apparatus	STM2888	Virulence	0.0293
SL1328	spiA	0.21148	outer membrane secretory protein	SpiA (gi|1498307); type III secretion system apparatus	STM1394	Virulence	0.02675
SL1327	spiC	0.00755	Type III secretion system effector protein, Interferes with endosomal trafficking	Salmonella typhimurium SpiC (gi|1498306); effects secretion of other SPI-2 proteins; interacts with host cell TassC and Hook3 proteins; type III secretion; prevents fusion of endosome/lysosome with Salmonella-containing vacuoles	STM1393	Virulence	0.00445
SL2858	sptP	0.23	Type III secretion system effector protein, Inhibits Cdc42 and Rac1 by its GAP activity and MAPK signalling and IL-8 secretion through its tyrosine phosphatase activity	protein tyrosine phosphatase SptP (gi|1519054); translocated protein; type III secretion; antagonizes bacterial-encoded exchange factors SopE and SopE2 by interfering with stimulation of Cdc42 and Rac1; binds Rac1	STM2878	Virulence	0.01025
SL2764	virK	0.0124933	virulence protein	similar to E. coli enzyme (AAC73964.1); similar to virK in Shigella	STM2781	Virulence	0.00391233

## Sheet: Glycerol 24 h
DATASET S3 SHEET 3 of 3
Full list of differentially expressesd genes with >3 fold change (P <0.05) post 24 h exposure to 10% (v/v) glycerol compared to an ESP culture control
Genes up-regulated >3FC (P <0.05) post 24 h exposure to 10% (v/v) glycerol
SL1344 identifier	Gene Name	Average fold change	Gene product	Description	LT2 ortholog	Functional Group	P-value
SL0150	aroP	4.7135	aromatic amino acid transport protein AroP	similar to E. coli aromatic amino acid transport protein (AAC73223.1); APC family	STM0150	Amino acid transport & metabolism	0.010495
SL3596	dppA	3.388	periplasmic dipeptide transport protein precursor	similar to E. coli dipeptide transport protein (AAC76569.1); ABC superfamily periplasmic protein	STM3630	Amino acid transport & metabolism	0.001595
SL2049	hisD	4.056	histidinol dehydrogenase	catalyzes the oxidation of L-histidinol to L-histidinaldehyde and then to L-histidine in histidine biosynthesis; functions as a dimer	STM2072	Amino acid transport & metabolism	0.004705
SL2048	hisG	5.44967	ATP phosphoribosyltransferase	long form of enzyme; catalyzes the formation of N'-5'-phosphoribosyl-ATP from phosphoribosyl pyrophosphate; crucial role in histidine biosynthesis; forms active dimers and inactive hexamers which is dependent on concentration of substrates and inhibitors	STM2071	Amino acid transport & metabolism	0.0177333
SL2052	hisH	3.13567	Imidazole glycerol phosphate synthase subunit hisH	with HisF IGPS catalyzes the conversion of phosphoribulosyl-formimino-5-aminoimidazole-4-carboxamide ribonucleotide phosphate and glutamine to imidazole-glycerol phosphate, 5-aminoimidazol-4-carboxamide ribonucleotide, and glutamate in histidine biosynthesis; the HisH subunit provides the glutamine amidotransferase activity that produces the ammonia necessary to HisF for the synthesis of imidazol…	STM2075	Amino acid transport & metabolism	0.0147733
SL3869	ilvC	3.0345	ketol-acid reductoisomerase	catalyzes the formation of (R)-2,3-dihydroxy-3-methylbutanoate from (S)-2-hydroxy-2-methyl-3-oxobutanoate in valine and isoleucine biosynthesis	STM3909	Amino acid transport & metabolism	0.03205
SL0907	pflA	3.423	pyruvate formate-lyase 1 activating enzyme	activates pyruvate formate-lyase 1 under anaerobic conditions	STM0970	Anaerobic metabolism	0.02063
SL4011	pfkA	3.068	6-phosphofructokinase	catalyzes the formation of D-fructose 1,6-bisphosphate from D-fructose 6-phosphate in glycolysis	STM4062	Carbohydrate transport & metabolism	0.00886333
SL3568	treF	5.9675	cytoplasmic trehalase	cytoplasmic; catalyzes the hydrolysis of trehalose to glucose	STM3603	Carbohydrate transport & metabolism	0.03735
SL1091	yceE	12.2055	hypothetical membrane transport protein	Confers resistance to fosfomycin and deoxycholate	STM1154	Carbohydrate transport & metabolism	0.007735
SL2047	yeeZ	3.977	conserved hypothetical protein	similar to E. coli enzyme of sugar metabolism (AAC75077.1)	STM2070	Carbohydrate transport & metabolism	0.00425333
SL1266	rfc	4.5165	O-antigen polymerase		STM1332	Cell membrane biogenesis, outer membrane & surface structure	0.0299
SL0298	safD	3.0305	fimbrial structural subunit		STM0302	Cell membrane biogenesis, outer membrane & surface structure	0.0364
SL1847	flhE	3.4365	flagellar protein FlhE precursor	flagellar protein FlhE precursor (SW:FLHE_SALTY)	STM1912	Cell motility & chemotaxis	0.0226
SL3037	ygfA	15.1057	conserved hypothetical protein	ygfA expression increases five to eight fold in E. coli cells growing as biofilms; unknown function	STM3061	Cofactor metabolism	0.0222667
SL1990	yeeO	12.48	hypothetical inner membrane protein	MATE family	STM2013	Drug analog & resistance	0.0278
SL1451	marC	3.2685	hypothetical membrane protein	protein involved in resistance to different drugs (tetracycline, chloramphenicol, beta-lactams, and quinolones); part of the multiple antibiotic resistance (mar) locus, which is composed by the genes marC and marRAB; unknown function	STM1521	Drug analogue & resistance	0.02415
SL1319	ttrB	7.115	tetrathionate reductase subunit B	tetrathionate reductase subunit B; TtrB (gi|4456871)	STM1385	Energy production & conversion	0.00306667
SL1318	ttrC	6.249	tetrathionate reductase subunit C (membrane protein)	tetrathionate reductase subunit C; TtrC (gi|4456872)	STM1384	Energy production & conversion	0.0360333
SL2538	yfhL	3.3855	hypothetical ferredoxin		STM2576	Energy production & conversion	0.01893
SL2044	sbcB	3.3325	exodeoxyribonuclease I	Exonucleolytic cleavage in the 3'- to 5'-direction to yield nucleoside 5'-phosphates	STM2067	Folding, sorting & degradation	0.012975
SL3442	nirD	10.598	nitrite reductase (NAD(P)H) small subunit	involved in reducing nitrite to ammonium to detoxify nitrite accumulation in anaerobic nitrate-respiring cells and regenerate NAD+; bounds to NirB, the cytoplasmic subunit, whose expression is induced at high nitrate concentrations	STM3475	Inorganic ion transport & metabolism	0.03115
SL1572	acpD	3.1225	Acyl carrier protein phosphodiesterase	FMN-dependent; requires NADH; catalyzes the cleavage of azo bond in aromatic azo compounds	STM1642	Lipid metabolism	0.02845
SLP2_0003	SLP2_0003	3.62933	hypothetical plasmid protein			Mobile genetic element	0.0340667
SLP2_0004	SLP2_0004	3.7715	hypothetical plasmid stabilisation protein			Mobile genetic element	0.0319
SLP2_0014	SLP2_0014	4.589	hypothetical membrane protein (pseudogene)			Mobile genetic element	0.007795
SLP2_0103	SLP2_0103	5.487	conjugal transfer protein			Mobile genetic element	0.0131033
SL2369	ddg	15.1407	encodes the cold shock-induced palmitoleoyl transferase	Acylates the intermediate (KDO)2-lipid IVA to form (KDO)2-(palmitoleoyl)-lipid IVA in cells subjected to cold shock	STM2401	Other	0.0199567
SL3888	rffM	3.1255	probable UDP-N-acetyl-D-mannosaminuronic acid transferase	probable UDP-N-acetyl-D-mannosaminuronic acid transferase (SW:WECG_SALTY)	STM3929	Other	0.022085
SL2603	rseA	3.099	sigma-E factor negative regulatory protein	similar to E. coli anti sigma-E/sigma 24 factor; negative regulatory protein (AAC75625.1)	STM2639	Regulation	0.020475
SL1200	STM1265	8.273	hypothetical regulatory protein	contains CheY-like receiver domain and HTH DNA-binding domain	STM1265	Regulation	0.0176
SL4437	uxuR	4.49467	uxu operon transcriptional regulator	regulates the expression of uxuBA	STM4507	Regulation	0.00946467
SL1075	ycdZ	3.9285	hypothetical membrane protein	hypothetical protein in phoH-csgG intergenic region (SW:YCDZ_SALTY)	STM1138	Regulation	0.02145
SL2046	yeeY	3.848	hypothetical transcriptional regulator	similar to E. coli transcriptional regulator LysR-type (AAC75076.1); LysR family	STM2069	Regulation	0.0197
SL3843	asnC	3.688	regulatory protein	transcriptional repressor of asnA which codes for aspartate-ammonia ligase	STM3876	Regulation/Amino acid transport & metabolim	0.0158
SL1278	ydiV	9.9055	conserved hypothetical protein	diguanylate cyclase/phosphodiesterase domain 1	STM1344	Signal transduction	0.0107755
STnc1150	STnc1150	5.72633				sRNA	0.0306667
STnc1650	STnc1650	3.5565				sRNA	0.00987
STnc1980	STnc1980	5.34				sRNA	0.00754667
STncP1_100	STncP1_100	4.247				sRNA	0.0256
SL1773	htpX	3.839	heat shock protein	metalloprotease	STM1844	Stress response	0.013665
SL4180	pspG	6.454	hypothetical membrane protein	coordinately regulated along with pspA; PspF-dependent induction in response to secretin overexpression in Yersinia	STM4244	Stress response	0.0248
SL2199	rsuA	3.28633	ribosomal small subunit pseudouridine synthase	catalyzes the synthesis pseudouridine from uracil-516 in 16S ribosomal RNA	STM2222	Transcription & translation	0.0287
SL4258	STM4320	3.0645	hypothetical regulatory protein	similar to E. coli transcriptional regulator (AAC73589.1); MerR family	STM4320	Transcription & translation	0.01025
SL3369	yrdC	3.82633	conserved hypothetical protein	RimN; YrdC; required for maturation of 16s RNA; binds preferentially double stranded RNA	STM3402	Transcription & translation	0.0100933
SL3370	yrdD	3.49233	conserved hypothetical protein	similar to E. coli DNA topoisomerase (AAC76308.1)	STM3403	Transcription & translation	0.01399
SL1864	araH	3.701	conserved hypothetical protein		STM1931	Unknown	0.0394
SL4141	gtrA	3.5275	hypothetical phage glycosyl transferase		STM4206	Unknown	0.006405
SL0288	sciX	7.2595	conserved hypothetical protein (SPI-6 associated)		STM0293	Unknown	0.01225
SL2935	SL2935	15.2807	hypothetical DNA stabilisation protein			Unknown	0.00525433
Spf	Spf	5.5075				Unknown	0.00291
SL1244	STM1309	5.82433	conserved hypothetical protein	3' incision activity; acts with UvrC	STM1309	Unknown	0.0148033
SL2469	STM2508	5.66133	conserved hypothetical protein	similar to STM2011 and STM2902	STM2508	Unknown	0.0326
SL2574	STM2610	8.387	predicted bacteriophage protein		STM2610	Unknown	0.0262333
SL0965A	STM2613	4.0765	Gifsy-2 bacteriophage holin		STM2613	Unknown	0.02595
SL3334	STM3362	9.93833	conserved hypothetical protein		STM3362	Unknown	0.0198
SL3653	STM3688	6.136	hypothetical protein		STM3688	Unknown	0.00598333
SL3987	STM4039	4.887	hypothetical lipoprotein		STM4039	Unknown	0.01467
SL0467	ybaJ	3.08733	conserved hypothetical protein		STM0474	Unknown	0.0352333
SL0799	ybiJ	14.0903	hypothetical exported protein		STM0823	Unknown	0.0187667
SL1019	yccV	3.183	conserved hypothetical protein		STM1079	Unknown	0.03945
SL1149	ycfJ	3.119	hypothetical secreted protein		STM1212	Unknown	0.00772
SL1739	ycgN	3.2505	hypothetical protein		STM1811	Unknown	0.0265
SL1279	ydiU	4.22033	conserved hypothetical protein		STM1345	Unknown	0.0113567
SL1763	yebN	10.0995	hypothetical membrane protein	membrane protein YebN	STM1834	Unknown	0.00874
SL1777	yebS	3.315	hypothetical membrane protein		STM1848	Unknown	0.0248
SL2096	yegH	4.03767	hypothetical membrane protein	similar to E. coli transport protein (AAC75124.1)	STM2119	Unknown	0.0152567
SL2133	yehR	4.1205	hypothetical lipoprotein		STM2156	Unknown	0.020219
SL3333	yhcN	12.6733	conserved hypothetical protein		STM3361	Unknown	0.0299667
SL3607	yhjY	5.88	hypothetical lipoprotein	similar to E. coli lipase (AAC76572.1)	STM3641	Unknown	0.0237
SL4187	yjbR	3.03633	conserved hypothetical protein		STM4251	Unknown	0.0152767
SL1330A	yqeF	17.495	conserved hypothetical protein		STM1331	Unknown	0.0018
SL3090	yqgA	6.3735	hypothetical membrane protein	similar to E. coli transport protein (AAC76003.1)	STM3115	Unknown	0.03595
SL4111	zraP	33.46	possible exported protein		STM4172	Unknown	0.000741667
SL1161	sifA	16.31	Type III secretion system effector protein-necessary for Sif formation and maintaining the SCV. Has GAP activity	translocated by the type III secretion system SPI-2; required for the formation of lysosomal glycoprotein structures (Sifs); required for maintenance of membrane in the Salmonella-containing vacuole; a cysteine residue with CAAX motif is modified by isoprenoid addition of protein geranylgeranyl transferase I; also modified by S-acylation	STM1224	Virulence	0.023
SL2882	STM2903	7.44567	salmonella pathogenicity island 1 protein		STM2903	Virulence	0.0165633
SL2892	STM2913	3.793	possible permease	similar to E. coli transport protein (AAC75782.1)	STM2913	Virulence	0.006275
Genes down-regulated >3FC (P <0.05) post 24 h exposure to 10% (v/v) glycerol
SL1344 identifier	Gene Name	Average fold change	Gene product	Description	LT2 ortholog	Functional Group	P-value
SL3081	ansB	0.0992	L-asparaginase	catalyzes the formation of aspartate from asparagine, periplasmic; regulated by cyclic AMP receptor protein (CRP) and also induced by anaerobiosis	STM3106	Amino acid transport & metabolism	0.01645
SL4263	aspA	0.2525	aspartate ammonia-lyase	catalyzes the formation of fumarate from aspartate	STM4326	Amino acid transport & metabolism	0.0386
SL3770	dsdA	0.13635	D-serine dehydratase	catalyzes the formation of pyruvate from serine	STM3802	Amino acid transport & metabolism	0.0142
SL2421	eutB	0.16105	ethanolamine ammonia-lyase heavy chain	ethanolamine ammonia-lyase heavy chain (SW:EUTB_SALTY)	STM2458	Amino acid transport & metabolism	0.0258
SL2420	eutC	0.0685	Ethanolamine ammonia-lyase light chain	catalyzes the formation of acetaldehyde from ethanolamine	STM2457	Amino acid transport & metabolism	0.0324
SL2429	eutD	0.03745	hypothetical phosphate acyltransferase	in Salmonella this enzyme is required for ethanolamine catabolism; has higher affinity for CoA than Pta	STM2466	Amino acid transport & metabolism	0.0268
SL2426	eutE	0.0764667	hypothetical aldehyde dehydrogenase	invovled in ethanolamine utilization protein EutE (SW:EUTE_SALTY)	STM2463	Amino acid transport & metabolism	0.02245
SL2424	eutG	0.13305	hypothetical alchohol dehydrogenase	ethanolamine utilization protein EutG (SW:EUTG_SALTY)	STM2461	Amino acid transport & metabolism	0.02675
SL2423	eutH	0.14305	hypothetical membrane protein	ethanolamine utilization protein EutH (SW:EUTH_SALTY)	STM2460	Amino acid transport & metabolism	0.0331
SL2425	eutJ	0.0228	hypothetical ethanolamine utilization protein EutJ	EutJ (SW:EUTJ_SALTY); heatshock protein 70	STM2462	Amino acid transport & metabolism	0.0306
SL2418	eutK	0.223467	ethanolamine utilization protein EutK	ethanolamine utilization protein EutK precursor (SW:EUTK_SALTY)	STM2455	Amino acid transport & metabolism	0.0121167
SL2419	eutL	0.0548	ethanolamine utilization protein EutL	ethanolamine utilization protein EutL (SW:EUTL_SALTY)	STM2456	Amino acid transport & metabolism	0.0305333
SL2428	eutM	0.0224667	ethanolamine utilization protein	involved in ethanolamine utilization protein EutM precursor (SW:EUTM_SALTY)	STM2465	Amino acid transport & metabolism	0.0303667
SL2427	eutN	0.187567	ethanolamine utilization protein	involved in ethanolamine utilization protein EutN (SW:EUTN_SALTY)	STM2464	Amino acid transport & metabolism	0.01424
SL2432	eutP	0.0137	hypothetical ethanolamine utilization protein EutP	ethanolamine utilization protein EutP (SW:EUTP_SALTY)	STM2469	Amino acid transport & metabolism	0.003707
SL2431	eutQ	0.087	hypothetical ethanolamine utilization protein EutQ	ethanolamine utilization protein EutQ (SW:EUTQ_SALTY)	STM2468	Amino acid transport & metabolism	0.00594
SL2433	eutS	0.1738	hypothetical ethanolamine utilization protein EutS	ethanolamine utilization protein EutS (SW:EUTS_SALTY)	STM2470	Amino acid transport & metabolism	0.00459327
SL2430	eutT	0.0907667	hypothetical cobalamin adenosyltransferase	ethanolamine utilization cobalamin adenosyltransferase (SW:EUTT_SALTY)	STM2467	Amino acid transport & metabolism	0.01386
SL0683	speF	0.0522333	ornithine decarboxylase, inducible (ec 4.1.1.17)	similar to E. coli ornithine decarboxylase isozyme; inducible (AAC73787.1)	STM0701	Amino acid transport & metabolism	0.0292
SL0002	thrA	0.193	aspartokinase I/homoserine dehydrogenase I	multifunctional homotetrameric enzyme that catalyzes the phosphorylation of aspartate to form aspartyl-4-phosphate as well as conversion of aspartate semialdehyde to homoserine; functions in a number of amino acid biosynthetic pathways	STM0002	Amino acid transport & metabolism	0.012296
SL0825	yliB	0.17305	hypothetical ABC transporter periplasmic binding protein	similar to E. coli transport protein (AAC73917.1)	STM0849	Amino acid transport & metabolism	0.028105
SL4262	dcuA	0.0951333	anaerobic C4-dicarboxylate transporter	functions in anaerobic transport of C4-dicarboxylate compounds such as fumarate; similar to dcuB	STM4325	Anaerobic metabolism	0.0063
SL1429	dmsA1	0.2985	hypothetical dimethyl sulphoxide reductase subunit	similar to E. coli oxidoreductase; major subunit (AAC74659.1)	STM1499	Anaerobic metabolism	0.0256
SL1428	dmsA2	0.2295	hypothetical dimethyl sulphoxide reductase subunit	similar to E. coli oxidoreductase; major subunit (AAC74660.1)	STM1498	Anaerobic metabolism	0.0130145
SL2491	STM2529	0.2325	hypothetical anaerobic reductase component		STM2529	Anaerobic metabolism	0.0112
SL3584	bcsA	0.245	hypothetical polysaccharide biosynthesis protein catalytic subunit	polymerizes uridine 5'-diphosphate glucose to cellulose; acts with BcsB, BcsZ and BcsC in cellulose biosynthesis	STM3619	Carbohydrate transport & metabolism	0.0233
SL1247	celA	0.0620333	PTS system, cellobiose-specific IIB component	catalyzes the phosphorylation of incoming sugar substrates concomitant with their translocation across the cell membrane; involved in N,N'-diacetylchitobiose transport; protein IIA transfers a phosphoryl group to IIB which then transfers the phosphoryl group to the sugar; IIC forms the translocation channel for the sugar uptake	STM1312	Carbohydrate transport & metabolism	0.0361
SL1249	celC	0.307667	phosphoenolpyruvate dependent phosphotransferase enzyme III-cellobiose	catalyzes the phosphorylation of incoming sugar substrates concomitant with their translocation across the cell membrane; involved N,N'-diacetylchitobiose transport; protein IIA transfers a phosphoryl group to IIB which then transfers the phosphoryl group to the sugar; IIC forms the translocation channel for the sugar uptake	STM1314	Carbohydrate transport & metabolism	0.0153833
SL1251	celF	0.1541	phospho-beta-glucosidase B		STM1316	Carbohydrate transport & metabolism	0.0171638
SL0749	gpmA	0.274667	phosphoglycerate mutase 1	2,3-bisphosphoglycerate-dependent; catalyzes the interconversion of 2-phosphoglycerate to 3-phosphoglycerate	STM0772	Carbohydrate transport & metabolism	0.0005485
SL1759	gptB	0.1142	PTS system, mannose-specific IIAB component	similar to E. coli PTS enzyme IIAB; mannose-specific (AAC74887.1)	STM1830	Carbohydrate transport & metabolism	0.02453
SL1760	manY	0.0835667	phosphotransferase enzyme II, C component	similar to E. coli PTS enzyme IIC; mannose-specific (AAC74888.1)	STM1831	Carbohydrate transport & metabolism	0.0130667
SL1761	manZ	0.141	phosphotransferase enzyme II, D component	hosphoenolpyruvate-dependent sugar phosphotransferase system catalyzes the phosphorylation of incoming sugar substrates concomitant with their translocation across the cell membrane; IID with IIC forms the translocation channel	STM1832	Carbohydrate transport & metabolism	0.02165
SL0667	nagE	0.140667	pts system, N-acetylglucosamine-specific IIABC component	phosphoenolpyruvate-dependent sugar phosphotransferase system; catalyzes the phosphorylation of incoming sugar substrates concomitant with their translocation across the cell membrane; IIB is phosphorylated by IIA and then transfers the phosphoryl group to the sugar; IIC forms the translocation channel	STM0685	Carbohydrate transport & metabolism	0.0259333
SL3309	nanE	0.131767	hypothetical N-acetylmannosamine-6-phosphate 2-epimerase 2 (ec 5.1.3.9) (mannac-6-p epimerase 2)	Converts N-acetylmannosamine-6-phosphate to N-acetylglucosamine-6-phosphate	STM3337	Carbohydrate transport & metabolism	0.0199267
SL3310	nanT	0.0899	hypothetical sialic acid transporter	similar to E. coli sialic acid transporter (AAC76256.1); MFS family	STM3338	Carbohydrate transport & metabolism	0.0329
SL4318	ptxA	0.020275	probable sugar phosphotransferase	involved in the phosphorylation and transport of sugars across the cell membrane; protein IIA transfers a phosphoryl group to IIB which then transfers the phosphoryl group to the sugar; IIC forms the translocation channel for the sugar uptake	STM4385	Carbohydrate transport & metabolism	0.0254
SL3851	rbsB	0.14	D-ribose-binding periplasmic protein	periplasmic substrate-binding component of the ATP-dependent ribose transport system	STM3884	Carbohydrate transport & metabolism	0.0173
SL3850	rbsC	0.19125	high affinity ribose transport protein	functions to transport ribose at high affinity; forms a complex with RbsA2C2B	STM3883	Carbohydrate transport & metabolism	0.02075
SL0637	STM0649	0.0193333	hypothetical hydrolase N-terminus		STM0649	Carbohydrate transport & metabolism	0.011153
SL0638	STM0650	0.1468	hypothetical hydrolase C-terminus	similar to E. coli hydrolase C-terminus (AAC76162.1)	STM0650	Carbohydrate transport & metabolism	0.0258667
SL0830	STM0854	0.010885	conserved hypothetical protein		STM0854	Carbohydrate transport & metabolism	0.012265
SL3228	STM3255	0.01014	PTS system fructose-specific EIIbc component	similar to E. coli PTS system; fructose-specific transport protein (AAC75228.1)	STM3255	Carbohydrate transport & metabolism	0.02018
SL3229	STM3256	0.009995	PTS-transport family phosphoryl transfer protein	similar to E. coli PTS system; fructose-specific IIA/fpr component (AAC75230.1)	STM3256	Carbohydrate transport & metabolism	0.0003435
SL3565	STM3600	0.22985	hypothetical carbohydrate kinase	similar to E. coli kinase (AAC76399.1); ribokinase family	STM3600	Carbohydrate transport & metabolism	0.0446
SL3749	STM3783	0.0326	hypothetical IIB component of PTS system		STM3783	Carbohydrate transport & metabolism	0.006465
SL3750	STM3784	0.160733	hypothetical phosphoenolpyruvate-dependent sugar phosphotransferase system, eiia 2		STM3784	Carbohydrate transport & metabolism	0.0125
SL3522	ugpA	0.22085	glycerol-3-phosphate transport system permease protein	with UgpEC is involved in the uptake of glycerol-3-phosphate	STM3556	Carbohydrate transport & metabolism	0.0207
SL3307	yhcH	0.0692333	conserved hypothetical protein		STM3335	Carbohydrate transport & metabolism	0.00838
SL0127	ftsW	0.323	cell division protein FtsW	integral membrane protein involved in stabilizing FstZ ring during cell division	STM0127	Cell growth & death	0.031
SL3166	dsbA	0.01905	disulfide isomerase	thiol-disulfide isomerase and thioredoxin	STM3193	Cell membrane biogenesis, outer membrane & surface structure	0.01452
SL3167	dsbB	0.02535	disulfide oxidoreductase		STM3194	Cell membrane biogenesis, outer membrane & surface structure	0.0245195
SL0124	murF	0.3245	UDP-N-acetylmuramoylalanyl-D-glutamyl-2,6-diam i nopimelate--D-alan alanyl ligase	similar to E. coli D-alanine-D-alanine-adding enzyme (AAC73197.1)	STM0124	Cell membrane biogenesis, outer membrane & surface structure	0.04605
SL1010	ompA	0.3055	outer membrane protein A	OmpA is believed to be a porin, involved in diffusion of nonspecific small solutes across the outer membrane. It is the most abundant integral protein of the outer membrane of E. coli, and it is known to play a role as a phage receptor, a mediator of F-factor dependent conjugation, and in maintaining the structural shape of the outer membrane; 3a; II*; G; d	STM1070	Cell membrane biogenesis, outer membrane & surface structure	0.03245
SL1663	ompW	0.110033	hypothetical outer membrane protein	receptor for colicin S4	STM1732	Cell membrane biogenesis, outer membrane & surface structure	0.0166
SL2191	spr	0.14295	hypothetical lipoprotein	by similarity, Spr seems to have peptidase activity; involved in thermoresistance	STM2214	Cell membrane biogenesis, outer membrane & surface structure	0.01304
SL2266	yfbE	0.323	hypothetical lipopolysaccharide biosynthesis protein	catalyzes the conversion of UDP-4-keto-arabinose to UDP-4-amino-4-deoxy-L-arabinose	STM2297	Cell membrane biogenesis, outer membrane & surface structure	0.0334
SL1856	cheA	0.167	chemotaxis protein CheA	chemotactic sensory histidine kinase in two-component regulatory system with CheB and CheY; sensory histidine kinase/signal sensing protein; CheA is the histidine kinase component	STM1921	Cell motility & chemotaxis	0.03005
SL3189	cheM	0.0636333	methyl-accepting chemotaxis protein II	similar to E. coli methyl-accepting chemotaxis protein I; serine sensor receptor (AAC77311.1)	STM3216	Cell motility & chemotaxis	0.0196933
SL1854	cheM,tar	0.150333	methyl-accepting chemotaxis protein II	methyl-accepting chemotaxis protein II; MCP-II (SW:MCP2_SALTY); aspartate sensor-receptor	STM1919	Cell motility & chemotaxis	0.01232
SL1853	cheR	0.155	chemotaxis protein methyltransferase	methylates the MCP	STM1918	Cell motility & chemotaxis	0.0371
SL1855	cheW	0.234	purine binding chemotaxis protein	chemotaxis protein CheW (SW:CHEW_SALTY); regulation; couples CheA histidine kinase to transducers	STM1920	Cell motility & chemotaxis	0.0295667
SL1851	cheY	0.2455	chemotaxis protein CheY	chemotaxis regulator that, when phosphorylated, interacts with the flagellar motor causing the flagella to spin clockwise which causes the cell to tumble	STM1916	Cell motility & chemotaxis	0.009265
SL2756	flaG	0.281	flagellin	structural flagella protein; individual Salmonella serotypes usually alternate between the production of 2 antigenic forms of flagella, termed phase 1 and phase 2, each specified by separate structural genes	STM2771	Cell motility & chemotaxis	0.0187667
SL1120	flgK	0.232667	flagellar hook-associated protein 1	with FlgL acts as a hook filament junction protein to join the flagellar filament to the hook	STM1183	Cell motility & chemotaxis	0.0156467
SL1121	flgL	0.1615	flagellar hook-associated protein 3	with FlgK acts as a hook filament junction protein to join the flagellar filament to the hook; Yersinia, Vibrio parahaemolyticus, Bradyrhizobium and other organisms have 2 copies of this and other flagellar genes	STM1184	Cell motility & chemotaxis	0.0197
SL1109	flgM	0.13	negative regulator of flagellin synthesis (anti-sigma factor)	regulates the flagellar specific sigma28 transcription factor	STM1172	Cell motility & chemotaxis	0.00624
SL1108	flgN	0.1905	flagella synthesis protein FlgN	flagella synthesis protein FlgN (SW:FLGN_SALTY)	STM1171	Cell motility & chemotaxis	0.01975
SL1889	fliD	0.0921	flagellar hook associated protein (FliD)	involved in flagellin assembly	STM1960	Cell motility & chemotaxis	0.00572367
SL1890	fliS	0.156	flagellar protein FliS	flagellin specific chaperone	STM1961	Cell motility & chemotaxis	0.0095
SL1891	fliT	0.188333	flagellar protein FliT	binds flagellar cap subunits (FliD) and seems to prevents their oligomerization prior to its translocation through the flagellum-specific type III export pathway; acts as a repressor of flagellar class 2 operons by preventing FlhD2C2 to bind the promoter and inhibiting the FlhD2C2-dependent transcription; member of the type III cytoplasmic chaperone family	STM1962	Cell motility & chemotaxis	0.0179767
SL1884	fliZ	0.187	FliZ protein	expression activator of the class 2 type of flagellar operons, essential to achieve maximal cell motility; activator of type 1 fimbrial gene expression; cell density-responsive regulator; FliZ in Salmonella typhimurium induces HilA, an activator of invasion genes necessary to achieve full virulence	STM1955	Cell motility & chemotaxis	0.00539
SL1858	motA	0.129	motility protein A	With MotB forms the ion channels that couple flagellar rotation to proton/sodium motive force across the membrane and forms the stator elements of the rotary flagellar machine	STM1923	Cell motility & chemotaxis	0.00415667
SL1857	motB	0.158	motility protein B	with MotA forms the ion channels that couple flagellar rotation to proton/sodium motive force across the membrane and forms the stator elements of the rotary flagellar machine	STM1922	Cell motility & chemotaxis	0.0116867
SL3112	STM3138	0.0368	hypothetical protein	similar to E. coli methyl-accepting chemotaxis protein I; serine sensor receptor (AAC77311.1)	STM3138	Cell motility & chemotaxis	0.0316333
SL3542	tcp	0.0803	methyl-accepting chemotaxis citrate transducer	methyl-accepting chemotaxis citrate transducer (citrate chemoreceptorprotein) (SW:MCPC_SALTY)	STM3577	Cell motility & chemotaxis	0.00282
SL1556	trg	0.136	methyl-accepting chemotaxis protein III (mcp-iii) (ribose and galactose chemoreceptor protein)	similar to E. coli methyl-accepting chemotaxis protein III; ribose and galactose sensor receptor (AAC74503.1)	STM1626	Cell motility & chemotaxis	0.03875
SL4464	tsr	0.267	methyl-accepting chemotaxis protein	similar to E. coli methyl-accepting chemotaxis protein I; serine sensor receptor (AAC77311.1)	STM4533	Cell motility & chemotaxis	0.013065
SL2001	cbiK	0.226	sirohydrochlorin cobaltochelatase (ec 4.99.1.3)	cobalt chelatase (SW:CBIK_SALTY)	STM2025	Cofactor metabolism	0.02565
SL0616	pagP	0.273	antimicrobial peptide resistance and lipid A acylation protein	catalyzes the transfer of palmitate to lipid A	STM0628	Drug analog & resistance	0.0435667
SL2273	pmrD	0.115	polymyxin B resistance protein	polymyxin b resistance protein PmrD (SW:PMRD_SALTY)	STM2304	Drug analog & resistance	0.0338667
SL3839	atpI	0.326	ATP synthase protein I.	Produces ATP from ADP in the presence of a proton gradient across the membrane. Subunit I associates with the membrane and may be involved with cation translocation	STM3872	Energy production & conversion	0.0321
SL2223F	ccmB	0.308	protoheme transport protein B2	similar to E. coli heme exporter protein B; cytochrome c-type biogenesis protein (AAC75260.1); ABC superfamily membrane protein; cytochrome c-type biogenesis protein	STM2253	Energy production & conversion	0.02565
SL2223B	ccmF	0.182	cytochrome C-type biogenesis protein		STM2249	Energy production & conversion	0.027085
SL0722	cydA	0.263667	cytochrome d ubiquinol oxidase subunit I	similar to E. coli cytochrome d terminal oxidase; polypeptide subunit I (AAC73827.1)	STM0740	Energy production & conversion	0.0353667
SL0712	gltA	0.256	citrate synthase	type II enzyme; in E. coli this enzyme forms a trimer of dimers which is allosterically inhibited by NADH and competitively inhibited by alpha-ketoglutarate; allosteric inhibition is lost when Cys206 is chemically modified which also affects hexamer formation; forms oxaloacetate and acetyl-CoA and water from citrate and coenzyme A; functions in TCA cycle, glyoxylate cycle and respiration; enzyme …	STM0730	Energy production & conversion	0.0366667
SL1176	icdA	0.261	isocitrate dehydrogenase	Converts isocitrate to alpha ketoglutarate	STM1238	Energy production & conversion	0.0142967
SL2435	maeB	0.3245	NADP-dependent malate dehydrogenase (decarboxylating)	NADP-dependent; catalyzes the oxidative decarboxylation of malate to form pyruvate; decarboxylates oxaloacetate	STM2472	Energy production & conversion	0.03735
SL3331	mdh	0.201333	malate dehydrogenase	oxidizes malate to oxaloacetate	STM3359	Energy production & conversion	0.0116
SL2291	nuoH	0.283667	NADH dehydrogenase I chain H	Catalyzes the transfer of electrons from NADH to quinone	STM2322	Energy production & conversion	0.0239667
SL2287	nuoL	0.33	NADH dehydrogenase I chain L	Catalyzes the transfer of electrons from NADH to ubiquinone	STM2318	Energy production & conversion	0.0194
SL3467	pckA	0.1235	phosphoenolpyruvate carboxykinase	PEP carboxykinase; PEP carboxylase; PEPCK; catalyzes the phosphorylation and decarboxylation of oxaloacetate to form phosphoenolpyruvate using ATP	STM3500	Energy production & conversion	0.04475
SL2039	phsC	0.0263333	thiosulfate reductase cytochrome b subunit	membrane-anchoring protein (SW:PHSC_SALTY); hydrogen sulfide production	STM2063	Energy production & conversion	0.0319667
SL0719	sucB	0.259667	dihydrolipoamide succinyltransferase component (E2)	component of 2-oxoglutarate dehydrogenase complex; catalyzes the transfer of succinyl coenzyme A to form succinyl CoA as part of the conversion of 2-oxoglutarate to succinyl-CoA	STM0737	Energy production & conversion	0.0376333
SL3123	hybA	0.269	hydrogenase-2 small subunit	Fe-S ferrodoxin type component; participates in the periplasmic electron-transferring activity of hydrogenase 2	STM3149	Energy production & conversion/Anaerobic metabolism	0.0371333
SL3122	hybB	0.203333	probable hydrogenase-2 cytochrome b subunit	HybB; cytochrome b subunit of the hydrogenase 2 enzyme, composed of HybA, B, C, and O subunits	STM3148	Energy production & conversion/Anaerobic metabolism	0.0276
SL3120	hybD	0.2725	hydrogenase-2 component protein	protease responsible for the cleavage of a 15 amino acid peptide from the C-terminal end of the large subunit of hydrogenase 2 (HybC)	STM3146	Energy production & conversion/Anaerobic metabolism	0.0165
SL3119	hybE	0.2035	hydrogenase-2 component protein		STM3145	Energy production & conversion/Anaerobic metabolism	0.00705
SL3118	hybF	0.319	hydrogenase-2 component protein	plays a role in hydrogenase nickel cofactor insertion	STM3144	Energy production & conversion/Anaerobic metabolism	0.01815
SL3117	hybG	0.233333	hydrogenase-2 component protein	similar to E. coli hydrogenase-2 chaperone-like protein; may effect maturation of large subunit of hydrogenase-2 (AAC76026.1)	STM3143	Energy production & conversion/Anaerobic metabolism	0.01134
SL1071	STM1133	0.0612333	hypothetical oxidoreductase	similar to E. coli dehydrogenase (AAC77236.1)	STM1133	Energy production and conversion	0.000884333
SL4213	nrfA	0.1709	cytochrome c552, subunit of nitrite reductase complex	catalyzes the formate-dependent reduction of nitrite to ammonia; cytochrome C552	STM4277	Inorganic ion transport & metabolism	0.026295
SL4012	sbp	0.010765	periplasmic sulphate binding protein	sulfate-binding protein (SW:SUBI_SALTY); ABC superfamily binding protein	STM4063	Inorganic ion transport & metabolism	0.0083
SL0983	sodC	0.0898333	bacteriophage encoded superoxide dismutase [cu-zn] 1 precursor (ec 1.15.1.1) (sodCI)	superoxide dismutase CuZn precursor (SW:SODC_SALTY); important virulence function; implicated in defence against macrophage killing	STM1044	Inorganic ion transport & metabolism	0.000450767
SL3221	garR	0.166	2-hydroxy-3-oxopropionate reductase	catalyzes the reduction of tartronate semialdehyde to glycerate	STM3248	Lipid metabolism	0.009895
SL4255	phoN	0.0196	nonspecific acid phosphatase precursor	nonspecific acid phosphatase precursor (SW:PHON_SALTY)	STM4319	Lipid metabolism	0.0212305
SLP1_0081	SLP1_0081	0.1845	exported protein		PSLT026	Mobile genetic element	0.02565
SL0487	ushA	0.294667	UDP-sugar hydrolase	catalyzes the degradation of periplasmic UDP-glucose to uridine, glucose-1-phosphate and inorganic phosphate; specific for uridine nucleotides	STM0494	Nucleotide metabloism	0.0213333
SL4185	aphA	0.326	class B acid phosphatase precursor	Class B; non-specific; catalyzes the dephosphorylation of organic phosphomonoesters; also has phosphotransferase activity	STM4249	Other	0.011245
SL1467	hyaB2	0.2315	uptake hydrogenase-1 large subunit		STM1538	Other	0.03325
SL4443	iadA	0.0911	probable isoaspartyl dipeptidase		STM4512	Other	0.04085
SL4043	cytR	0.3205	transcriptional repressor	negatively controls the transcription initiation of genes such as deoCABD, udp, and cdd encoding catabolizing enzymes and nupC, nupG, and tsx encoding transporting and pore-forming proteins	STM4094	Regulation	0.03375
SL3235	gatR	0.2465	galactitol utilization operon repressor	similar to E. coli split galactitol utilization operon repressor (AAC75148.1)	STM3262	Regulation	0.0097
SL0445	hupB	0.280667	DNA-binding protein HU-beta	histone-like DNA-binding protein	STM0451	Regulation	0.0183333
SL1169	phoP	0.149667	transcriptional regulatory protein PhoP, regulator of virulence determinants	response regulator in two-component regulatory system with PhoQ; involved in magnesium starvation and stress	STM1231	Regulation	0.0339667
SL1168	phoQ	0.2405	sensor protein PhoQ, regulator of virulence determinants	virulence sensor protein PhoQ (SW:PHOQ_SALTY); in two-component regulatory system with PhoP; ligand is Mg+	STM1230	Regulation	0.02155
SL1376	slyA	0.244	Transcriptional regulator slyA.	Transcription regulator that can both activate or repress expression	STM1444	Regulation	0.00132233
SL2846	sprB	0.0426667	AraC-family transcriptional regulator		STM2866	Regulation	0.00261907
SL2283	STM2314	0.157333	hypothetical receptor/regulator protein		STM2314	Regulation	0.00549667
SL4250	STM4314	0.0149333	Regulator of flhDC	LuxR family	STM4314	Regulation	0.01139
SL4251	STM4315	0.0127667	Regulator of SPI-1	HilD (gi|4455108); AraC-type; contains DNA-binding domain	STM4315	Regulation	0.00363667
SL1879	sdiA	0.234	cell-division regulatory protein	regulates genes involved in cell division	STM1950	Regulation/Cell division	0.02535
SL1885	fliA	0.223	RNA polymerase sigma transcription factor for flagellar operon	sigma factors are initiation factors that promote the attachment of RNA polymerase to specific initiation sites and are then released; this sigma factor directs late flagellar biosynthesis genes	STM1956	Regulation/Cell motility & chemotaxis	0.0314667
SL1320	ttrS	0.254	hypothetical histidine kinase, two component regulatory protein	tetrathionate reductase complex; TtrS (gi|4456870); two-component regulatory system	STM1386	Signal transduction	0.0116667
SL3576	yhjH	0.267667	conserved hypothetical protein	in E. coli this protein is involved in flagellar function	STM3611	Signal transduction	0.01154
STnc590	STnc590	0.118633				sRNA	0.02028
SL0559	STM0571	0.209805	sigma 54-associated DNA-binding protein		STM0571	Transcription & translation	0.01746
SL4438	trpS2	0.0106	probable tryptophanyl-tRNA synthetase	catalyzes a two-step reaction, first charging a tryptophan molecule by linking its carboxyl group to the alpha-phosphate of ATP, followed by transfer of the aminoacyl-adenylate to its tRNA	STM4508	Transcription & translation	0.003211
SL3088	nupG	0.290333	nucleoside permease nupg (nucleoside-transport system protein)	similar to E. coli transport of nucleosides, permease protein (AAC76001.1); MFS family	STM3113	Transport/Nucleotide metabolism	0.0218667
SL2848	orgC	0.236	hypothetical protein found within S. typhi pathogenicity island 1		STM2868	Unknown	0.00666
SL2475	ratB	0.1936	hypothetical outer membrane protein (RatB) (pseudogene)		STM2514	Unknown	0.009975
SL2632	SL2632	0.268333	hypothetical exported protein			Unknown	0.0154367
SL2633	SL2633	0.297	hypothetical repressor protein			Unknown	0.03315
SL2698	SL2698	0.303667	predicted bacteriophage protein			Unknown	0.00875333
SL4147	SL4147	0.0091	hypothetical protein			Unknown	0.00806
SL1069	STM1131	0.02315	hypothetical secreted protein		STM1131	Unknown	0.02585
SL1190	STM1254	0.149967	hypothetical lipoprotein		STM1254	Unknown	0.0179733
SL1235	STM1300	0.263	hypothetical exported protein		STM1300	Unknown	0.01495
SL1263	STM1328	0.1613	hypothetical outer membrane protein		STM1328	Unknown	0.02413
SL1536	STM1606	0.1591	hypothetical benzoate membrane transport protein	similar to E. coli membrane transport protein (AAC74515.1)	STM1606	Unknown	0.01385
SL1783	STM1854	0.249667	hypothetical protein		STM1854	Unknown	0.0120807
SL1830	STM1896	0.0237	conserved hypothetical protein (pseudogene)		STM1896	Unknown	0.0376
SL2220	STM2244	0.07476	homolog of virulence protein msgA	similar to virulence protein MsgA (SW:MSGA_SALTY); similar to STM1241	STM2244	Unknown	0.00647
SL3105	STM3131	0.190667	conserved hypothetical protein		STM3131	Unknown	0.00559
SL3315	STM3343	0.313	conserved hypothetical protein		STM3343	Unknown	0.0358333
SL3428	STM3461	0.262333	conserved hypothetical protein		STM3461	Unknown	0.00144467
SL3514	STM3548	0.0254667	conserved hypothetical protein	ORF 245 (gi|4456875); similar to STM1381	STM3548	Unknown	0.0449
SL3516	STM3550	0.0763	puative phophotriesterase	similar to E. coli hydrolase (AAC76404.1)	STM3550	Unknown	0.03005
SL4249	STM4313	0.168733	conserved hypothetical protein		STM4313	Unknown	0.00861667
SL4418	STM4489	0.228	superfamily I DNA helicase	similar to E. coli frameshift suppressor (AAC77264.1); superfamily I	STM4489	Unknown	0.0224
SL0212	yaeH	0.203	conserved hypothetical protein	similar to E. coli structural protein (AAC73274.1)	STM0211	Unknown	0.0267667
SL0670	ybfN	0.2985	hypothetical lipoprotein		STM0688	Unknown	0.0087775
SL2264	yfaO	0.303667	conserved hypothetical protein	similar to oxidative damage repair enzymes	STM2295	Unknown	0.00504
SL2379	yfeC	0.1905	conserved hypothetical protein		STM2413	Unknown	0.02438
SL2923	ygcB	0.07875	conserved hypothetical protein		STM2944	Unknown	0.01585
SL2985	ygdR	0.3	possible lipoprotein	POT family	STM3007	Unknown	0.03065
SL3042	yggA	0.283333	possible membrane transport protein	Involved in the export of arginine	STM3066	Unknown	0.0236667
SL3163	ygiD	0.309	conserved hypothetical protein	seems to be involved in biofilm formation; in asymptomatic bacteriuria E. coli strains 83972 and VR50, the ygiD gene is upregulated during biofilm formation in urine	STM3189	Unknown	0.019955
SL3539	yhhM	0.297	hypothetical inner membrane protein	similar to E. coli receptor (AAC76492.1)	STM3574	Unknown	0.02915
SL3817	yieF	0.289	conserved hypothetical protein		STM3850	Unknown	0.02779
SL4444	yjiG	0.0817667	hypothetical membrane protein		STM4513	Unknown	0.0220867
SL4445	yjiH	0.0724	hypothetical membrane protein		STM4514	Unknown	0.0391667
SL1582	ynaF	0.224667	conserved hypothetical protein	similar to E. coli filament protein (AAC74458.1)	STM1652	Unknown	0.00152333
SL1575	ynbE	0.328	hypothetical lipoprotein		STM1645	Unknown	0.01734
SL2847	hilC	0.122667	AraC-family transcriptional regulator	SprA; HilC (gi|4455106); helix-turn-helix protein; AraC family; activator for invasion genes; derepresses hilA expression	STM2867	Virulence	0.00384133
SL2855	hilD	0.143667	AraC-family transcriptional regulator	HilD (gi|4455108); helix-turn-helix proteins; AraC family; activator for invasion genes; derepresses hilA expression	STM2875	Virulence	0.00709667
SL2857	iagB	0.0427967	cell invasion protein	invasion associated gene protein IagB precursor (SW:IAGB_SALTY)	STM2877	Virulence	0.0132083
SL2875	invA	0.0286667	secretory apparatus of type III secretion system	invasion protein InvA (SW:INVA_SALTY); inner membrane protein; type III secretion apparatus	STM2896	Virulence	0.031
SL2876	invE	0.0476	cell invasion protein	invasion protein InvE (SW:INVE_SALTY); interacts with SecA-SipB/C complex; essential for translocation into host cells	STM2897	Virulence	0.0288
SL2878	invF	0.2035	AraC-family regulatory protein	invasion protein InvF (SW:INVF_SALTY); SPI-1 transcription factor; activated by HilA; requires SicA as a co-factor; controls sigD/sopB, sopE and sicAsipBCDA genes	STM2899	Virulence	0.00799
SL2879	invH	0.0385	outer membrane lipoprotein	invasion protein InvH precursor (SW:INVH_SALTY); stabilizes InvG secretin; type III secretion apparatus	STM2900	Virulence	0.04075
SL2872	invI	0.010305	type III secretion system secretory apparatus	surface presentation of antigens protein SpaM (SW:SPAM_SALTY); secretory proteins; type III secretion apparatus	STM2893	Virulence	0.0008855
SL2849	orgAb	0.119767	oxygen-regulated invasion protein	oxygen-regulated invasion protein OrgB (SW:ORGB_SALTY); flagellar biosynthesis/type III secretion apparatus	STM2869	Virulence	0.01239
SL1029	pipC	0.1495	cell invasion protein	similar to ipgE of Shigella; invasion gene E protein (gi|2582386); similar to type III secretion chaperones SigE and CesT	STM1090	Virulence	0.005305
SL2924	sopD	0.0716	Type III secretion system effector protein-involved in bacterial invasion, also promotes secretion or accumulation of fluid	hypothetical 36.1 kDa protein in cysH 3'region (ORF4) (SW:YGCC_SALTY); secreted by SPI-1; type III secretion	STM2945	Virulence	0.014495
SL1784	sopE2	0.150333	Type III secretion system effector protein-causes membrane ruffling and disrupts tight junctions	SopE2 (gi|9651642); invasion-associated protein; secreted by SPI-1; interacts with chaperone InvB; guanine nucleotide exchange factor for Cdc42; activates Cdc42 which results in actin cytoskeleton rearrangements and internalization	STM1855	Virulence	0.00394333
SL2869	spaP	0.0331467	type III secretion system secretory apparatus	part of a type III secretory system probably involved in invasion into eukaryotic cells	STM2890	Virulence	0.00147267
SL2868	spaQ	0.1185	type III secretion system secretory apparatus	surface presentation of antigens protein SpaQ (SW:SPAQ_SALTY); inner membrane secretory protein; type III secretion apparatus	STM2889	Virulence	0.012825
SL2764	virK	0.0242333	virulence protein	similar to E. coli enzyme (AAC73964.1); similar to virK in Shigella	STM2781	Virulence	0.0288
